# Supplementary material for: Short tandem repeat stutter model inferred from direct measurement of in vitro stutter noise
Source: Nucleic Acids Res. 2019 Jan 30;47(5):2436–45. doi: 10.1093/nar/gky1318 (PMC6412005; doi:10.1093/nar/gky1318)
Supplement: Supplementary Data [file gky1318_supplemental_files.zip]

Archive with 10 entries (10 files):
- Shapiro-Supplemental Table S1.xlsx
- Shapiro-Supplemental Table S2.xlsx
- Shapiro-Supplemental Table S3.xlsx
- Shapiro-Supplemental Table S4.xlsx
- Short_Tandem_Repeat_stutter_model_inferred_from_direct_measurement_of_in_vitro_stutter_noise_-_Supplemental_Information.pdf
- Supplemental_Figure_S10_G_series.pdf
- Supplemental_Figure_S6_AC_series.pdf
- Supplemental_Figure_S7_AG_series.pdf
- Supplemental_Figure_S8_AT_series.pdf
- Supplemental_Figure_S9_A_series.pdf
