# Supplementary material for: Short tandem repeat stutter model inferred from direct measurement of in vitro stutter noise
Source: Nucleic Acids Res. 2019 Jan 30;47(5):2436–45. doi: 10.1093/nar/gky1318 (PMC6412005; doi:10.1093/nar/gky1318)
Supplement: Supplementary Data [file gky1318_supplemental_files.zip › Shapiro-Supplemental Table S1.xlsx]

## Sheet: Sheet1
Name of plasmid	Repeat type	# repeats	Left sequnce	BsrDI recognition sequence (left) + 3' random 2N	Illumina p5 arm	Index1 name	Index1	Sequencing primer Fw (Illumina)	1st PCR Target specific region (Left)	Identifier barcode	flanking sequence (left)	STR (MS) seq	flanking sequence (right)	1st PCR Target specific region (Right)	Sequencing primer Rev (Illumina)	Index2 name	Index2	Illumina p7 arm	BsrDI recognition sequence (right) + 5' random 8N	Final sequence	Cloning plasmid
SyMS_5A	A	5	AGTACTAA	GCAATGAC	AATGATACGGCGACCACCGAGATCTACAC	D5-control4	CGTGAGTG	ACACTCTTTCCCTACACGACGCTCTTCCGATCT	TCCTAATCTTACGCGGCCATAAC	cgt	CGACTACCGTTGTCCATAGCGATG	AAAAA	TCCGCAGTAGTATTGGAGCCGTAT	GATGGGCTCTTAAAGACTGTCCA	TGATCGGAAGAGCACACGTCTGAACTCCAGTCAC	D7-control4	TTGCCATT	ATCTCGTATGCCGTCTTCTGCTTG	CATTGCAGTACTAA	AGTACTAAGCAATGACAATGATACGGCGACCACCGAGATCTACACCGTGAGTGACACTCTTTCCCTACACGACGCTCTTCCGATCTTCCTAATCTTACGCGGCCATAACcgtCGACTACCGTTGTCCATAGCGATGAAAAATCCGCAGTAGTATTGGAGCCGTATGATGGGCTCTTAAAGACTGTCCATGATCGGAAGAGCACACGTCTGAACTCCAGTCACTTGCCATTATCTCGTATGCCGTCTTCTGCTTGCATTGCAGTACTAA	pIDT-Kan (IDT)
SyMS_10A	A	10	AGTACTAA	GCAATGAC	AATGATACGGCGACCACCGAGATCTACAC	D5-control4	CGTGAGTG	ACACTCTTTCCCTACACGACGCTCTTCCGATCT	TCCTAATCTTACGCGGCCATAAC	gat	CGACTACCGTTGTCCATAGCGATG	AAAAAAAAAA	TCCGCAGTAGTATTGGAGCCGTAT	GATGGGCTCTTAAAGACTGTCCA	TGATCGGAAGAGCACACGTCTGAACTCCAGTCAC	D7-control5	GTCTATAG	ATCTCGTATGCCGTCTTCTGCTTG	CATTGCAGTACTAA	AGTACTAAGCAATGACAATGATACGGCGACCACCGAGATCTACACCGTGAGTGACACTCTTTCCCTACACGACGCTCTTCCGATCTTCCTAATCTTACGCGGCCATAACgatCGACTACCGTTGTCCATAGCGATGAAAAAAAAAATCCGCAGTAGTATTGGAGCCGTATGATGGGCTCTTAAAGACTGTCCATGATCGGAAGAGCACACGTCTGAACTCCAGTCACGTCTATAGATCTCGTATGCCGTCTTCTGCTTGCATTGCAGTACTAA	pIDT-Kan (IDT)
SyMS_15A	A	15	AGTACTAA	GCAATGAC	AATGATACGGCGACCACCGAGATCTACAC	D5-control	TCGTAGGC	ACACTCTTTCCCTACACGACGCTCTTCCGATCT	TCCTAATCTTACGCGGCCATAAC	tga	CGACTACCGTTGTCCATAGCGATG	AAAAAAAAAAAAAAA	TCCGCAGTAGTATTGGAGCCGTAT	GATGGGCTCTTAAAGACTGTCCA	TGATCGGAAGAGCACACGTCTGAACTCCAGTCAC	D7-control2	CTACTTCA	ATCTCGTATGCCGTCTTCTGCTTG	CATTGCAGTACTAA	AGTACTAAGCAATGACAATGATACGGCGACCACCGAGATCTACACTCGTAGGCACACTCTTTCCCTACACGACGCTCTTCCGATCTTCCTAATCTTACGCGGCCATAACtgaCGACTACCGTTGTCCATAGCGATGAAAAAAAAAAAAAAATCCGCAGTAGTATTGGAGCCGTATGATGGGCTCTTAAAGACTGTCCATGATCGGAAGAGCACACGTCTGAACTCCAGTCACCTACTTCAATCTCGTATGCCGTCTTCTGCTTGCATTGCAGTACTAA	Modified puc57-Kan* (GenScript)
SyMS_19A	A	19	AGTACTAA	GCAATGAC	AATGATACGGCGACCACCGAGATCTACAC	D5-control4	CGTGAGTG	ACACTCTTTCCCTACACGACGCTCTTCCGATCT	TCCTAATCTTACGCGGCCATAAC	ccg	CGACTACCGTTGTCCATAGCGATG	AAAAAAAAAAAAAAAAAAA	TCCGCAGTAGTATTGGAGCCGTAT	GATGGGCTCTTAAAGACTGTCCA	TGATCGGAAGAGCACACGTCTGAACTCCAGTCAC	D7-control6	GGAGGATC	ATCTCGTATGCCGTCTTCTGCTTG	CATTGCAGTACTAA	AGTACTAAGCAATGACAATGATACGGCGACCACCGAGATCTACACCGTGAGTGACACTCTTTCCCTACACGACGCTCTTCCGATCTTCCTAATCTTACGCGGCCATAACccgCGACTACCGTTGTCCATAGCGATGAAAAAAAAAAAAAAAAAAATCCGCAGTAGTATTGGAGCCGTATGATGGGCTCTTAAAGACTGTCCATGATCGGAAGAGCACACGTCTGAACTCCAGTCACGGAGGATCATCTCGTATGCCGTCTTCTGCTTGCATTGCAGTACTAA	pIDT-Kan (IDT)
SyMS_30A	A	30	AGTACTAA	GCAATGAC	AATGATACGGCGACCACCGAGATCTACAC	D5-control5	ATATCCAC	ACACTCTTTCCCTACACGACGCTCTTCCGATCT	TCCTAATCTTACGCGGCCATAAC	ggc	CGACTACCGTTGTCCATAGCGATG	AAAAAAAAAAAAAAAAAAAAAAAAAAAAAA	TCCGCAGTAGTATTGGAGCCGTAT	GATGGGCTCTTAAAGACTGTCCA	TGATCGGAAGAGCACACGTCTGAACTCCAGTCAC	D7-control3	AACCGAAG	ATCTCGTATGCCGTCTTCTGCTTG	CATTGCAGTACTAA	AGTACTAAGCAATGACAATGATACGGCGACCACCGAGATCTACACATATCCACACACTCTTTCCCTACACGACGCTCTTCCGATCTTCCTAATCTTACGCGGCCATAACggcCGACTACCGTTGTCCATAGCGATGAAAAAAAAAAAAAAAAAAAAAAAAAAAAAATCCGCAGTAGTATTGGAGCCGTATGATGGGCTCTTAAAGACTGTCCATGATCGGAAGAGCACACGTCTGAACTCCAGTCACAACCGAAGATCTCGTATGCCGTCTTCTGCTTGCATTGCAGTACTAA	Modified puc57-Kan* (GenScript)
SyMS_40A	A	40	AGTACTAA	GCAATGAC	AATGATACGGCGACCACCGAGATCTACAC	D5-control	TCGTAGGC	ACACTCTTTCCCTACACGACGCTCTTCCGATCT	TCCTAATCTTACGCGGCCATAAC	agc	CGACTACCGTTGTCCATAGCGATG	AAAAAAAAAAAAAAAAAAAAAAAAAAAAAAAAAAAAAAAA	TCCGCAGTAGTATTGGAGCCGTAT	GATGGGCTCTTAAAGACTGTCCA	TGATCGGAAGAGCACACGTCTGAACTCCAGTCAC	D7-control3	AACCGAAG	ATCTCGTATGCCGTCTTCTGCTTG	CATTGCAGTACTAA	AGTACTAAGCAATGACAATGATACGGCGACCACCGAGATCTACACTCGTAGGCACACTCTTTCCCTACACGACGCTCTTCCGATCTTCCTAATCTTACGCGGCCATAACagcCGACTACCGTTGTCCATAGCGATGAAAAAAAAAAAAAAAAAAAAAAAAAAAAAAAAAAAAAAAATCCGCAGTAGTATTGGAGCCGTATGATGGGCTCTTAAAGACTGTCCATGATCGGAAGAGCACACGTCTGAACTCCAGTCACAACCGAAGATCTCGTATGCCGTCTTCTGCTTGCATTGCAGTACTAA	Modified puc57-Kan* (GenScript)
SyMS_50A	A	50	AGTACTAA	GCAATGAC	AATGATACGGCGACCACCGAGATCTACAC	D5-control5	ATATCCAC	ACACTCTTTCCCTACACGACGCTCTTCCGATCT	TCCTAATCTTACGCGGCCATAAC	ttg	CGACTACCGTTGTCCATAGCGATG	AAAAAAAAAAAAAAAAAAAAAAAAAAAAAAAAAAAAAAAAAAAAAAAAAA	TCCGCAGTAGTATTGGAGCCGTAT	GATGGGCTCTTAAAGACTGTCCA	TGATCGGAAGAGCACACGTCTGAACTCCAGTCAC	D7-control4	TTGCCATT	ATCTCGTATGCCGTCTTCTGCTTG	CATTGCAGTACTAA	AGTACTAAGCAATGACAATGATACGGCGACCACCGAGATCTACACATATCCACACACTCTTTCCCTACACGACGCTCTTCCGATCTTCCTAATCTTACGCGGCCATAACttgCGACTACCGTTGTCCATAGCGATGAAAAAAAAAAAAAAAAAAAAAAAAAAAAAAAAAAAAAAAAAAAAAAAAAATCCGCAGTAGTATTGGAGCCGTATGATGGGCTCTTAAAGACTGTCCATGATCGGAAGAGCACACGTCTGAACTCCAGTCACTTGCCATTATCTCGTATGCCGTCTTCTGCTTGCATTGCAGTACTAA	Modified puc57-Kan* (GenScript)
SyMS_80A	A	80	AGTACTAA	GCAATGAC	AATGATACGGCGACCACCGAGATCTACAC	D5-control5	ATATCCAC	ACACTCTTTCCCTACACGACGCTCTTCCGATCT	TCCTAATCTTACGCGGCCATAAC	ctc	CGACTACCGTTGTCCATAGCGATG	AAAAAAAAAAAAAAAAAAAAAAAAAAAAAAAAAAAAAAAAAAAAAAAAAAAAAAAAAAAAAAAAAAAAAAAAAAAAAAAA	TCCGCAGTAGTATTGGAGCCGTAT	GATGGGCTCTTAAAGACTGTCCA	TGATCGGAAGAGCACACGTCTGAACTCCAGTCAC	D7-control5	GTCTATAG	ATCTCGTATGCCGTCTTCTGCTTG	CATTGCAGTACTAA	AGTACTAAGCAATGACAATGATACGGCGACCACCGAGATCTACACATATCCACACACTCTTTCCCTACACGACGCTCTTCCGATCTTCCTAATCTTACGCGGCCATAACctcCGACTACCGTTGTCCATAGCGATGAAAAAAAAAAAAAAAAAAAAAAAAAAAAAAAAAAAAAAAAAAAAAAAAAAAAAAAAAAAAAAAAAAAAAAAAAAAAAAAATCCGCAGTAGTATTGGAGCCGTATGATGGGCTCTTAAAGACTGTCCATGATCGGAAGAGCACACGTCTGAACTCCAGTCACGTCTATAGATCTCGTATGCCGTCTTCTGCTTGCATTGCAGTACTAA	Modified puc57-Kan* (GenScript)
SyMS_100A	A	100	AGTACTAA	GCAATGAC	AATGATACGGCGACCACCGAGATCTACAC	D5-control5	ATATCCAC	ACACTCTTTCCCTACACGACGCTCTTCCGATCT	TCCTAATCTTACGCGGCCATAAC	tcg	CGACTACCGTTGTCCATAGCGATG	AAAAAAAAAAAAAAAAAAAAAAAAAAAAAAAAAAAAAAAAAAAAAAAAAAAAAAAAAAAAAAAAAAAAAAAAAAAAAAAAAAAAAAAAAAAAAAAAAAAA	TCCGCAGTAGTATTGGAGCCGTAT	GATGGGCTCTTAAAGACTGTCCA	TGATCGGAAGAGCACACGTCTGAACTCCAGTCAC	D7-control6	GGAGGATC	ATCTCGTATGCCGTCTTCTGCTTG	CATTGCAGTACTAA	AGTACTAAGCAATGACAATGATACGGCGACCACCGAGATCTACACATATCCACACACTCTTTCCCTACACGACGCTCTTCCGATCTTCCTAATCTTACGCGGCCATAACtcgCGACTACCGTTGTCCATAGCGATGAAAAAAAAAAAAAAAAAAAAAAAAAAAAAAAAAAAAAAAAAAAAAAAAAAAAAAAAAAAAAAAAAAAAAAAAAAAAAAAAAAAAAAAAAAAAAAAAAAAATCCGCAGTAGTATTGGAGCCGTATGATGGGCTCTTAAAGACTGTCCATGATCGGAAGAGCACACGTCTGAACTCCAGTCACGGAGGATCATCTCGTATGCCGTCTTCTGCTTGCATTGCAGTACTAA	Modified puc57-Kan* (GenScript)
SyMS_2AC	AC	2	AGTACTAA	GCAATGAC	AATGATACGGCGACCACCGAGATCTACAC	D5-control3	ATAATTCG	ACACTCTTTCCCTACACGACGCTCTTCCGATCT	TCCTAATCTTACGCGGCCATAAC	ctc	CGACTACCGTTGTCCATAGCGATG	ACAC	TCCGCAGTAGTATTGGAGCCGTAT	GATGGGCTCTTAAAGACTGTCCA	TGATCGGAAGAGCACACGTCTGAACTCCAGTCAC	D7-control3	AACCGAAG	ATCTCGTATGCCGTCTTCTGCTTG	CATTGCAGTACTAA	AGTACTAAGCAATGACAATGATACGGCGACCACCGAGATCTACACATAATTCGACACTCTTTCCCTACACGACGCTCTTCCGATCTTCCTAATCTTACGCGGCCATAACctcCGACTACCGTTGTCCATAGCGATGACACTCCGCAGTAGTATTGGAGCCGTATGATGGGCTCTTAAAGACTGTCCATGATCGGAAGAGCACACGTCTGAACTCCAGTCACAACCGAAGATCTCGTATGCCGTCTTCTGCTTGCATTGCAGTACTAA	pIDT-Kan (IDT)
SyMS_5AC	AC	5	AGTACTAA	GCAATGAC	AATGATACGGCGACCACCGAGATCTACAC	D5-control3	ATAATTCG	ACACTCTTTCCCTACACGACGCTCTTCCGATCT	TCCTAATCTTACGCGGCCATAAC	ttg	CGACTACCGTTGTCCATAGCGATG	ACACACACAC	TCCGCAGTAGTATTGGAGCCGTAT	GATGGGCTCTTAAAGACTGTCCA	TGATCGGAAGAGCACACGTCTGAACTCCAGTCAC	D7-control2	CTACTTCA	ATCTCGTATGCCGTCTTCTGCTTG	CATTGCAGTACTAA	AGTACTAAGCAATGACAATGATACGGCGACCACCGAGATCTACACATAATTCGACACTCTTTCCCTACACGACGCTCTTCCGATCTTCCTAATCTTACGCGGCCATAACttgCGACTACCGTTGTCCATAGCGATGACACACACACTCCGCAGTAGTATTGGAGCCGTATGATGGGCTCTTAAAGACTGTCCATGATCGGAAGAGCACACGTCTGAACTCCAGTCACCTACTTCAATCTCGTATGCCGTCTTCTGCTTGCATTGCAGTACTAA	pIDT-Kan (IDT)
SyMS_10AC	AC	10	AGTACTAA	GCAATGAC	AATGATACGGCGACCACCGAGATCTACAC	D5-control2	CGGGTACG	ACACTCTTTCCCTACACGACGCTCTTCCGATCT	TCCTAATCTTACGCGGCCATAAC	ggc	CGACTACCGTTGTCCATAGCGATG	ACACACACACACACACACAC	TCCGCAGTAGTATTGGAGCCGTAT	GATGGGCTCTTAAAGACTGTCCA	TGATCGGAAGAGCACACGTCTGAACTCCAGTCAC	D7-control7	AGTCACCC	ATCTCGTATGCCGTCTTCTGCTTG	CATTGCAGTACTAA	AGTACTAAGCAATGACAATGATACGGCGACCACCGAGATCTACACCGGGTACGACACTCTTTCCCTACACGACGCTCTTCCGATCTTCCTAATCTTACGCGGCCATAACggcCGACTACCGTTGTCCATAGCGATGACACACACACACACACACACTCCGCAGTAGTATTGGAGCCGTATGATGGGCTCTTAAAGACTGTCCATGATCGGAAGAGCACACGTCTGAACTCCAGTCACAGTCACCCATCTCGTATGCCGTCTTCTGCTTGCATTGCAGTACTAA	pIDT-Kan (IDT)
SyMS_15AC	AC	15	AGTACTAA	GCAATGAC	AATGATACGGCGACCACCGAGATCTACAC	D5-control2	CGGGTACG	ACACTCTTTCCCTACACGACGCTCTTCCGATCT	TCCTAATCTTACGCGGCCATAAC	tga	CGACTACCGTTGTCCATAGCGATG	ACACACACACACACACACACACACACACAC	TCCGCAGTAGTATTGGAGCCGTAT	GATGGGCTCTTAAAGACTGTCCA	TGATCGGAAGAGCACACGTCTGAACTCCAGTCAC	D7-control5	GTCTATAG	ATCTCGTATGCCGTCTTCTGCTTG	CATTGCAGTACTAA	AGTACTAAGCAATGACAATGATACGGCGACCACCGAGATCTACACCGGGTACGACACTCTTTCCCTACACGACGCTCTTCCGATCTTCCTAATCTTACGCGGCCATAACtgaCGACTACCGTTGTCCATAGCGATGACACACACACACACACACACACACACACACTCCGCAGTAGTATTGGAGCCGTATGATGGGCTCTTAAAGACTGTCCATGATCGGAAGAGCACACGTCTGAACTCCAGTCACGTCTATAGATCTCGTATGCCGTCTTCTGCTTGCATTGCAGTACTAA	pIDT-Kan (IDT)
SyMS_20AC	AC	20	AGTACTAA	GCAATGAC	AATGATACGGCGACCACCGAGATCTACAC	D5-control2	CGGGTACG	ACACTCTTTCCCTACACGACGCTCTTCCGATCT	TCCTAATCTTACGCGGCCATAAC	ccg	CGACTACCGTTGTCCATAGCGATG	ACACACACACACACACACACACACACACACACACACACAC	TCCGCAGTAGTATTGGAGCCGTAT	GATGGGCTCTTAAAGACTGTCCA	TGATCGGAAGAGCACACGTCTGAACTCCAGTCAC	D7-control4	TTGCCATT	ATCTCGTATGCCGTCTTCTGCTTG	CATTGCAGTACTAA	AGTACTAAGCAATGACAATGATACGGCGACCACCGAGATCTACACCGGGTACGACACTCTTTCCCTACACGACGCTCTTCCGATCTTCCTAATCTTACGCGGCCATAACccgCGACTACCGTTGTCCATAGCGATGACACACACACACACACACACACACACACACACACACACACTCCGCAGTAGTATTGGAGCCGTATGATGGGCTCTTAAAGACTGTCCATGATCGGAAGAGCACACGTCTGAACTCCAGTCACTTGCCATTATCTCGTATGCCGTCTTCTGCTTGCATTGCAGTACTAA	pIDT-Kan (IDT)
SyMS_25AC	AC	25	AGTACTAA	GCAATGAC	AATGATACGGCGACCACCGAGATCTACAC	D5-control2	CGGGTACG	ACACTCTTTCCCTACACGACGCTCTTCCGATCT	TCCTAATCTTACGCGGCCATAAC	gat	CGACTACCGTTGTCCATAGCGATG	ACACACACACACACACACACACACACACACACACACACACACACACACAC	TCCGCAGTAGTATTGGAGCCGTAT	GATGGGCTCTTAAAGACTGTCCA	TGATCGGAAGAGCACACGTCTGAACTCCAGTCAC	D7-control3	AACCGAAG	ATCTCGTATGCCGTCTTCTGCTTG	CATTGCAGTACTAA	AGTACTAAGCAATGACAATGATACGGCGACCACCGAGATCTACACCGGGTACGACACTCTTTCCCTACACGACGCTCTTCCGATCTTCCTAATCTTACGCGGCCATAACgatCGACTACCGTTGTCCATAGCGATGACACACACACACACACACACACACACACACACACACACACACACACACACTCCGCAGTAGTATTGGAGCCGTATGATGGGCTCTTAAAGACTGTCCATGATCGGAAGAGCACACGTCTGAACTCCAGTCACAACCGAAGATCTCGTATGCCGTCTTCTGCTTGCATTGCAGTACTAA	pIDT-Kan (IDT)
SyMS_30AC	AC	30	AGTACTAA	GCAATGAC	AATGATACGGCGACCACCGAGATCTACAC	D5-control2	CGGGTACG	ACACTCTTTCCCTACACGACGCTCTTCCGATCT	TCCTAATCTTACGCGGCCATAAC	cgt	CGACTACCGTTGTCCATAGCGATG	ACACACACACACACACACACACACACACACACACACACACACACACACACACACACACAC	TCCGCAGTAGTATTGGAGCCGTAT	GATGGGCTCTTAAAGACTGTCCA	TGATCGGAAGAGCACACGTCTGAACTCCAGTCAC	D7-control2	CTACTTCA	ATCTCGTATGCCGTCTTCTGCTTG	CATTGCAGTACTAA	AGTACTAAGCAATGACAATGATACGGCGACCACCGAGATCTACACCGGGTACGACACTCTTTCCCTACACGACGCTCTTCCGATCTTCCTAATCTTACGCGGCCATAACcgtCGACTACCGTTGTCCATAGCGATGACACACACACACACACACACACACACACACACACACACACACACACACACACACACACACTCCGCAGTAGTATTGGAGCCGTATGATGGGCTCTTAAAGACTGTCCATGATCGGAAGAGCACACGTCTGAACTCCAGTCACCTACTTCAATCTCGTATGCCGTCTTCTGCTTGCATTGCAGTACTAA	pIDT-Kan (IDT)
SyMS_35AC	AC	35	AGTACTAA	GCAATGAC	AATGATACGGCGACCACCGAGATCTACAC	D5-control	TCGTAGGC	ACACTCTTTCCCTACACGACGCTCTTCCGATCT	TCCTAATCTTACGCGGCCATAAC	ata	CGACTACCGTTGTCCATAGCGATG	ACACACACACACACACACACACACACACACACACACACACACACACACACACACACACACACACACACAC	TCCGCAGTAGTATTGGAGCCGTAT	GATGGGCTCTTAAAGACTGTCCA	TGATCGGAAGAGCACACGTCTGAACTCCAGTCAC	D7-control4	TTGCCATT	ATCTCGTATGCCGTCTTCTGCTTG	CATTGCAGTACTAA	AGTACTAAGCAATGACAATGATACGGCGACCACCGAGATCTACACTCGTAGGCACACTCTTTCCCTACACGACGCTCTTCCGATCTTCCTAATCTTACGCGGCCATAACataCGACTACCGTTGTCCATAGCGATGACACACACACACACACACACACACACACACACACACACACACACACACACACACACACACACACACACACTCCGCAGTAGTATTGGAGCCGTATGATGGGCTCTTAAAGACTGTCCATGATCGGAAGAGCACACGTCTGAACTCCAGTCACTTGCCATTATCTCGTATGCCGTCTTCTGCTTGCATTGCAGTACTAA	Modified puc57-Kan* (GenScript)
SyMS_40AC	AC	40	AGTACTAA	GCAATGAC	AATGATACGGCGACCACCGAGATCTACAC	D5-control	TCGTAGGC	ACACTCTTTCCCTACACGACGCTCTTCCGATCT	TCCTAATCTTACGCGGCCATAAC	agc	CGACTACCGTTGTCCATAGCGATG	ACACACACACACACACACACACACACACACACACACACACACACACACACACACACACACACACACACACACACACACAC	TCCGCAGTAGTATTGGAGCCGTAT	GATGGGCTCTTAAAGACTGTCCA	TGATCGGAAGAGCACACGTCTGAACTCCAGTCAC	D7-control5	GTCTATAG	ATCTCGTATGCCGTCTTCTGCTTG	CATTGCAGTACTAA	AGTACTAAGCAATGACAATGATACGGCGACCACCGAGATCTACACTCGTAGGCACACTCTTTCCCTACACGACGCTCTTCCGATCTTCCTAATCTTACGCGGCCATAACagcCGACTACCGTTGTCCATAGCGATGACACACACACACACACACACACACACACACACACACACACACACACACACACACACACACACACACACACACACACACACTCCGCAGTAGTATTGGAGCCGTATGATGGGCTCTTAAAGACTGTCCATGATCGGAAGAGCACACGTCTGAACTCCAGTCACGTCTATAGATCTCGTATGCCGTCTTCTGCTTGCATTGCAGTACTAA	Modified puc57-Kan* (GenScript)
SyMS_5AG	AG	5	AGTACTAA	GCAATGAC	AATGATACGGCGACCACCGAGATCTACAC	D5-control3	ATAATTCG	ACACTCTTTCCCTACACGACGCTCTTCCGATCT	TCCTAATCTTACGCGGCCATAAC	act	CGACTACCGTTGTCCATAGCGATC	AGAGAGAGAG	TCCGCAGTAGTATTGGAGCCGTAT	GATGGGCTCTTAAAGACTGTCCA	TGATCGGAAGAGCACACGTCTGAACTCCAGTCAC	D7-control5	GTCTATAG	ATCTCGTATGCCGTCTTCTGCTTG	CATTGCAGTACTAA	AGTACTAAGCAATGACAATGATACGGCGACCACCGAGATCTACACATAATTCGACACTCTTTCCCTACACGACGCTCTTCCGATCTTCCTAATCTTACGCGGCCATAACactCGACTACCGTTGTCCATAGCGATCAGAGAGAGAGTCCGCAGTAGTATTGGAGCCGTATGATGGGCTCTTAAAGACTGTCCATGATCGGAAGAGCACACGTCTGAACTCCAGTCACGTCTATAGATCTCGTATGCCGTCTTCTGCTTGCATTGCAGTACTAA	pIDT-Kan (IDT)
SyMS_10AG	AG	10	AGTACTAA	GCAATGAC	AATGATACGGCGACCACCGAGATCTACAC	D5-control3	ATAATTCG	ACACTCTTTCCCTACACGACGCTCTTCCGATCT	TCCTAATCTTACGCGGCCATAAC	tcc	CGACTACCGTTGTCCATAGCGATC	AGAGAGAGAGAGAGAGAGAG	TCCGCAGTAGTATTGGAGCCGTAT	GATGGGCTCTTAAAGACTGTCCA	TGATCGGAAGAGCACACGTCTGAACTCCAGTCAC	D7-control6	GGAGGATC	ATCTCGTATGCCGTCTTCTGCTTG	CATTGCAGTACTAA	AGTACTAAGCAATGACAATGATACGGCGACCACCGAGATCTACACATAATTCGACACTCTTTCCCTACACGACGCTCTTCCGATCTTCCTAATCTTACGCGGCCATAACtccCGACTACCGTTGTCCATAGCGATCAGAGAGAGAGAGAGAGAGAGTCCGCAGTAGTATTGGAGCCGTATGATGGGCTCTTAAAGACTGTCCATGATCGGAAGAGCACACGTCTGAACTCCAGTCACGGAGGATCATCTCGTATGCCGTCTTCTGCTTGCATTGCAGTACTAA	pIDT-Kan (IDT)
SyMS_13AG	AG	13	AGTACTAA	GCAATGAC	AATGATACGGCGACCACCGAGATCTACAC	D5-control3	ATAATTCG	ACACTCTTTCCCTACACGACGCTCTTCCGATCT	TCCTAATCTTACGCGGCCATAAC	tcg	CGACTACCGTTGTCCATAGCGATG	AGAGAGAGAGAGAGAGAGAGAGAGAG	TCCGCAGTAGTATTGGAGCCGTAT	GATGGGCTCTTAAAGACTGTCCA	TGATCGGAAGAGCACACGTCTGAACTCCAGTCAC	D7-control4	TTGCCATT	ATCTCGTATGCCGTCTTCTGCTTG	CATTGCAGTACTAA	AGTACTAAGCAATGACAATGATACGGCGACCACCGAGATCTACACATAATTCGACACTCTTTCCCTACACGACGCTCTTCCGATCTTCCTAATCTTACGCGGCCATAACtcgCGACTACCGTTGTCCATAGCGATGAGAGAGAGAGAGAGAGAGAGAGAGAGTCCGCAGTAGTATTGGAGCCGTATGATGGGCTCTTAAAGACTGTCCATGATCGGAAGAGCACACGTCTGAACTCCAGTCACTTGCCATTATCTCGTATGCCGTCTTCTGCTTGCATTGCAGTACTAA	pIDT-Kan (IDT)
SyMS_15AG	AG	15	AGTACTAA	GCAATGAC	AATGATACGGCGACCACCGAGATCTACAC	D5-control3	ATAATTCG	ACACTCTTTCCCTACACGACGCTCTTCCGATCT	TCCTAATCTTACGCGGCCATAAC	acg	CGACTACCGTTGTCCATAGCGATC	AGAGAGAGAGAGAGAGAGAGAGAGAGAGAG	TCCGCAGTAGTATTGGAGCCGTAT	GATGGGCTCTTAAAGACTGTCCA	TGATCGGAAGAGCACACGTCTGAACTCCAGTCAC	D7-control7	AGTCACCC	ATCTCGTATGCCGTCTTCTGCTTG	CATTGCAGTACTAA	AGTACTAAGCAATGACAATGATACGGCGACCACCGAGATCTACACATAATTCGACACTCTTTCCCTACACGACGCTCTTCCGATCTTCCTAATCTTACGCGGCCATAACacgCGACTACCGTTGTCCATAGCGATCAGAGAGAGAGAGAGAGAGAGAGAGAGAGAGTCCGCAGTAGTATTGGAGCCGTATGATGGGCTCTTAAAGACTGTCCATGATCGGAAGAGCACACGTCTGAACTCCAGTCACAGTCACCCATCTCGTATGCCGTCTTCTGCTTGCATTGCAGTACTAA	pIDT-Kan (IDT)
SyMS_20AG	AG	20	AGTACTAA	GCAATGAC	AATGATACGGCGACCACCGAGATCTACAC	D5-control4	CGTGAGTG	ACACTCTTTCCCTACACGACGCTCTTCCGATCT	TCCTAATCTTACGCGGCCATAAC	cgt	CGACTACCGTTGTCCATAGCGATC	AGAGAGAGAGAGAGAGAGAGAGAGAGAGAGAGAGAGAGAG	TCCGCAGTAGTATTGGAGCCGTAT	GATGGGCTCTTAAAGACTGTCCA	TGATCGGAAGAGCACACGTCTGAACTCCAGTCAC	D7-control2	CTACTTCA	ATCTCGTATGCCGTCTTCTGCTTG	CATTGCAGTACTAA	AGTACTAAGCAATGACAATGATACGGCGACCACCGAGATCTACACCGTGAGTGACACTCTTTCCCTACACGACGCTCTTCCGATCTTCCTAATCTTACGCGGCCATAACcgtCGACTACCGTTGTCCATAGCGATCAGAGAGAGAGAGAGAGAGAGAGAGAGAGAGAGAGAGAGAGTCCGCAGTAGTATTGGAGCCGTATGATGGGCTCTTAAAGACTGTCCATGATCGGAAGAGCACACGTCTGAACTCCAGTCACCTACTTCAATCTCGTATGCCGTCTTCTGCTTGCATTGCAGTACTAA	pIDT-Kan (IDT)
SyMS_25AG	AG	25	AGTACTAA	GCAATGAC	AATGATACGGCGACCACCGAGATCTACAC	D5-control4	CGTGAGTG	ACACTCTTTCCCTACACGACGCTCTTCCGATCT	TCCTAATCTTACGCGGCCATAAC	gat	CGACTACCGTTGTCCATAGCGATC	AGAGAGAGAGAGAGAGAGAGAGAGAGAGAGAGAGAGAGAGAGAGAGAGAG	TCCGCAGTAGTATTGGAGCCGTAT	GATGGGCTCTTAAAGACTGTCCA	TGATCGGAAGAGCACACGTCTGAACTCCAGTCAC	D7-control3	AACCGAAG	ATCTCGTATGCCGTCTTCTGCTTG	CATTGCAGTACTAA	AGTACTAAGCAATGACAATGATACGGCGACCACCGAGATCTACACCGTGAGTGACACTCTTTCCCTACACGACGCTCTTCCGATCTTCCTAATCTTACGCGGCCATAACgatCGACTACCGTTGTCCATAGCGATCAGAGAGAGAGAGAGAGAGAGAGAGAGAGAGAGAGAGAGAGAGAGAGAGAGTCCGCAGTAGTATTGGAGCCGTATGATGGGCTCTTAAAGACTGTCCATGATCGGAAGAGCACACGTCTGAACTCCAGTCACAACCGAAGATCTCGTATGCCGTCTTCTGCTTGCATTGCAGTACTAA	pIDT-Kan (IDT)
SyMS_30AG	AG	30	AGTACTAA	GCAATGAC	AATGATACGGCGACCACCGAGATCTACAC	D5-control7	TCCCATGG	ACACTCTTTCCCTACACGACGCTCTTCCGATCT	TCCTAATCTTACGCGGCCATAAC	ccg	CGACTACCGTTGTCCATAGCGATC	AGAGAGAGAGAGAGAGAGAGAGAGAGAGAGAGAGAGAGAGAGAGAGAGAGAGAGAGAGAG	TCCGCAGTAGTATTGGAGCCGTAT	GATGGGCTCTTAAAGACTGTCCA	TGATCGGAAGAGCACACGTCTGAACTCCAGTCAC	D7-control6	GGAGGATC	ATCTCGTATGCCGTCTTCTGCTTG	CATTGCAGTACTAA	AGTACTAAGCAATGACAATGATACGGCGACCACCGAGATCTACACTCCCATGGACACTCTTTCCCTACACGACGCTCTTCCGATCTTCCTAATCTTACGCGGCCATAACccgCGACTACCGTTGTCCATAGCGATCAGAGAGAGAGAGAGAGAGAGAGAGAGAGAGAGAGAGAGAGAGAGAGAGAGAGAGAGAGAGTCCGCAGTAGTATTGGAGCCGTATGATGGGCTCTTAAAGACTGTCCATGATCGGAAGAGCACACGTCTGAACTCCAGTCACGGAGGATCATCTCGTATGCCGTCTTCTGCTTGCATTGCAGTACTAA	Modified puc57-Kan* (GenScript)
SyMS_35AG	AG	35	AGTACTAA	GCAATGAC	AATGATACGGCGACCACCGAGATCTACAC	D5-control	TCGTAGGC	ACACTCTTTCCCTACACGACGCTCTTCCGATCT	TCCTAATCTTACGCGGCCATAAC	ata	CGACTACCGTTGTCCATAGCGATC	AGAGAGAGAGAGAGAGAGAGAGAGAGAGAGAGAGAGAGAGAGAGAGAGAGAGAGAGAGAGAGAGAGAGAG	TCCGCAGTAGTATTGGAGCCGTAT	GATGGGCTCTTAAAGACTGTCCA	TGATCGGAAGAGCACACGTCTGAACTCCAGTCAC	D7-control6	GGAGGATC	ATCTCGTATGCCGTCTTCTGCTTG	CATTGCAGTACTAA	AGTACTAAGCAATGACAATGATACGGCGACCACCGAGATCTACACTCGTAGGCACACTCTTTCCCTACACGACGCTCTTCCGATCTTCCTAATCTTACGCGGCCATAACataCGACTACCGTTGTCCATAGCGATCAGAGAGAGAGAGAGAGAGAGAGAGAGAGAGAGAGAGAGAGAGAGAGAGAGAGAGAGAGAGAGAGAGAGAGTCCGCAGTAGTATTGGAGCCGTATGATGGGCTCTTAAAGACTGTCCATGATCGGAAGAGCACACGTCTGAACTCCAGTCACGGAGGATCATCTCGTATGCCGTCTTCTGCTTGCATTGCAGTACTAA	Modified puc57-Kan* (GenScript)
SyMS_35AG	AG	35	AGTACTAA	GCAATGAC	AATGATACGGCGACCACCGAGATCTACAC	D5-control	TCGTAGGC	ACACTCTTTCCCTACACGACGCTCTTCCGATCT	TCCTAATCTTACGCGGCCATAAC	agc	CGACTACCGTTGTCCATAGCGATC	AGAGAGAGAGAGAGAGAGAGAGAGAGAGAGAGAGAGAGAGAGAGAGAGAGAGAGAGAGAGAGAGAGAGAG	TCCGCAGTAGTATTGGAGCCGTAT	GATGGGCTCTTAAAGACTGTCCA	TGATCGGAAGAGCACACGTCTGAACTCCAGTCAC	D7-control7	AGTCACCC	ATCTCGTATGCCGTCTTCTGCTTG	CATTGCAGTACTAA	AGTACTAAGCAATGACAATGATACGGCGACCACCGAGATCTACACTCGTAGGCACACTCTTTCCCTACACGACGCTCTTCCGATCTTCCTAATCTTACGCGGCCATAACagcCGACTACCGTTGTCCATAGCGATCAGAGAGAGAGAGAGAGAGAGAGAGAGAGAGAGAGAGAGAGAGAGAGAGAGAGAGAGAGAGAGAGAGAGAGTCCGCAGTAGTATTGGAGCCGTATGATGGGCTCTTAAAGACTGTCCATGATCGGAAGAGCACACGTCTGAACTCCAGTCACAGTCACCCATCTCGTATGCCGTCTTCTGCTTGCATTGCAGTACTAA	Modified puc57-Kan* (GenScript)
SyMS_5AT	AT	5	AGTACTAA	GCAATGAC	AATGATACGGCGACCACCGAGATCTACAC	D5-control5	ATATCCAC	ACACTCTTTCCCTACACGACGCTCTTCCGATCT	TCCTAATCTTACGCGGCCATAAC	cgt	CGACTACCGTTGTCCATAGCGATG	ATATATATAT	GCCGCAGTAGTATTGGAGCCGTAT	GATGGGCTCTTAAAGACTGTCCA	TGATCGGAAGAGCACACGTCTGAACTCCAGTCAC	D7-control7	AGTCACCC	ATCTCGTATGCCGTCTTCTGCTTG	CATTGCAGTACTAA	AGTACTAAGCAATGACAATGATACGGCGACCACCGAGATCTACACATATCCACACACTCTTTCCCTACACGACGCTCTTCCGATCTTCCTAATCTTACGCGGCCATAACcgtCGACTACCGTTGTCCATAGCGATGATATATATATGCCGCAGTAGTATTGGAGCCGTATGATGGGCTCTTAAAGACTGTCCATGATCGGAAGAGCACACGTCTGAACTCCAGTCACAGTCACCCATCTCGTATGCCGTCTTCTGCTTGCATTGCAGTACTAA	Modified puc57-Kan* (GenScript)
SyMS_10AT	AT	10	AGTACTAA	GCAATGAC	AATGATACGGCGACCACCGAGATCTACAC	D5-control6	CTACTCCC	ACACTCTTTCCCTACACGACGCTCTTCCGATCT	TCCTAATCTTACGCGGCCATAAC	gat	CGACTACCGTTGTCCATAGCGATG	ATATATATATATATATATAT	GCCGCAGTAGTATTGGAGCCGTAT	GATGGGCTCTTAAAGACTGTCCA	TGATCGGAAGAGCACACGTCTGAACTCCAGTCAC	D7-control2	CTACTTCA	ATCTCGTATGCCGTCTTCTGCTTG	CATTGCAGTACTAA	AGTACTAAGCAATGACAATGATACGGCGACCACCGAGATCTACACCTACTCCCACACTCTTTCCCTACACGACGCTCTTCCGATCTTCCTAATCTTACGCGGCCATAACgatCGACTACCGTTGTCCATAGCGATGATATATATATATATATATATGCCGCAGTAGTATTGGAGCCGTATGATGGGCTCTTAAAGACTGTCCATGATCGGAAGAGCACACGTCTGAACTCCAGTCACCTACTTCAATCTCGTATGCCGTCTTCTGCTTGCATTGCAGTACTAA	Modified puc57-Kan* (GenScript)
SyMS_15AT	AT	15	AGTACTAA	GCAATGAC	AATGATACGGCGACCACCGAGATCTACAC	D5-control6	CTACTCCC	ACACTCTTTCCCTACACGACGCTCTTCCGATCT	TCCTAATCTTACGCGGCCATAAC	ccg	CGACTACCGTTGTCCATAGCGATG	ATATATATATATATATATATATATATATAT	GCCGCAGTAGTATTGGAGCCGTAT	GATGGGCTCTTAAAGACTGTCCA	TGATCGGAAGAGCACACGTCTGAACTCCAGTCAC	D7-control3	AACCGAAG	ATCTCGTATGCCGTCTTCTGCTTG	CATTGCAGTACTAA	AGTACTAAGCAATGACAATGATACGGCGACCACCGAGATCTACACCTACTCCCACACTCTTTCCCTACACGACGCTCTTCCGATCTTCCTAATCTTACGCGGCCATAACccgCGACTACCGTTGTCCATAGCGATGATATATATATATATATATATATATATATATGCCGCAGTAGTATTGGAGCCGTATGATGGGCTCTTAAAGACTGTCCATGATCGGAAGAGCACACGTCTGAACTCCAGTCACAACCGAAGATCTCGTATGCCGTCTTCTGCTTGCATTGCAGTACTAA	Modified puc57-Kan* (GenScript)
SyMS_20AT	AT	20	AGTACTAA	GCAATGAC	AATGATACGGCGACCACCGAGATCTACAC	D5-control6	CTACTCCC	ACACTCTTTCCCTACACGACGCTCTTCCGATCT	TCCTAATCTTACGCGGCCATAAC	tga	CGACTACCGTTGTCCATAGCGATG	ATATATATATATATATATATATATATATATATATATATAT	GCCGCAGTAGTATTGGAGCCGTAT	GATGGGCTCTTAAAGACTGTCCA	TGATCGGAAGAGCACACGTCTGAACTCCAGTCAC	D7-control4	TTGCCATT	ATCTCGTATGCCGTCTTCTGCTTG	CATTGCAGTACTAA	AGTACTAAGCAATGACAATGATACGGCGACCACCGAGATCTACACCTACTCCCACACTCTTTCCCTACACGACGCTCTTCCGATCTTCCTAATCTTACGCGGCCATAACtgaCGACTACCGTTGTCCATAGCGATGATATATATATATATATATATATATATATATATATATATATGCCGCAGTAGTATTGGAGCCGTATGATGGGCTCTTAAAGACTGTCCATGATCGGAAGAGCACACGTCTGAACTCCAGTCACTTGCCATTATCTCGTATGCCGTCTTCTGCTTGCATTGCAGTACTAA	Modified puc57-Kan* (GenScript)
SyMS_25AT	AT	25	AGTACTAA	GCAATGAC	AATGATACGGCGACCACCGAGATCTACAC	D5-control6	CTACTCCC	ACACTCTTTCCCTACACGACGCTCTTCCGATCT	TCCTAATCTTACGCGGCCATAAC	tac	CGACTACCGTTGTCCATAGCGATG	ATATATATATATATATATATATATATATATATATATATATATATATATAT	GCCGCAGTAGTATTGGAGCCGTAT	GATGGGCTCTTAAAGACTGTCCA	TGATCGGAAGAGCACACGTCTGAACTCCAGTCAC	D7-control5	GTCTATAG	ATCTCGTATGCCGTCTTCTGCTTG	CATTGCAGTACTAA	AGTACTAAGCAATGACAATGATACGGCGACCACCGAGATCTACACCTACTCCCACACTCTTTCCCTACACGACGCTCTTCCGATCTTCCTAATCTTACGCGGCCATAACtacCGACTACCGTTGTCCATAGCGATGATATATATATATATATATATATATATATATATATATATATATATATATATGCCGCAGTAGTATTGGAGCCGTATGATGGGCTCTTAAAGACTGTCCATGATCGGAAGAGCACACGTCTGAACTCCAGTCACGTCTATAGATCTCGTATGCCGTCTTCTGCTTGCATTGCAGTACTAA	Modified puc57-Kan* (GenScript)
SyMS_30AT	AT	30	AGTACTAA	GCAATGAC	AATGATACGGCGACCACCGAGATCTACAC	D5-control6	CTACTCCC	ACACTCTTTCCCTACACGACGCTCTTCCGATCT	TCCTAATCTTACGCGGCCATAAC	ggc	CGACTACCGTTGTCCATAGCGATG	ATATATATATATATATATATATATATATATATATATATATATATATATATATATATATAT	GCCGCAGTAGTATTGGAGCCGTAT	GATGGGCTCTTAAAGACTGTCCA	TGATCGGAAGAGCACACGTCTGAACTCCAGTCAC	D7-control6	GGAGGATC	ATCTCGTATGCCGTCTTCTGCTTG	CATTGCAGTACTAA	AGTACTAAGCAATGACAATGATACGGCGACCACCGAGATCTACACCTACTCCCACACTCTTTCCCTACACGACGCTCTTCCGATCTTCCTAATCTTACGCGGCCATAACggcCGACTACCGTTGTCCATAGCGATGATATATATATATATATATATATATATATATATATATATATATATATATATATATATATATGCCGCAGTAGTATTGGAGCCGTATGATGGGCTCTTAAAGACTGTCCATGATCGGAAGAGCACACGTCTGAACTCCAGTCACGGAGGATCATCTCGTATGCCGTCTTCTGCTTGCATTGCAGTACTAA	Modified puc57-Kan* (GenScript)
SyMS_35AT	AT	35	AGTACTAA	GCAATGAC	AATGATACGGCGACCACCGAGATCTACAC	D5-control6	CTACTCCC	ACACTCTTTCCCTACACGACGCTCTTCCGATCT	TCCTAATCTTACGCGGCCATAAC	ttg	CGACTACCGTTGTCCATAGCGATG	ATATATATATATATATATATATATATATATATATATATATATATATATATATATATATATATATATATAT	GCCGCAGTAGTATTGGAGCCGTAT	GATGGGCTCTTAAAGACTGTCCA	TGATCGGAAGAGCACACGTCTGAACTCCAGTCAC	D7-control7	AGTCACCC	ATCTCGTATGCCGTCTTCTGCTTG	CATTGCAGTACTAA	AGTACTAAGCAATGACAATGATACGGCGACCACCGAGATCTACACCTACTCCCACACTCTTTCCCTACACGACGCTCTTCCGATCTTCCTAATCTTACGCGGCCATAACttgCGACTACCGTTGTCCATAGCGATGATATATATATATATATATATATATATATATATATATATATATATATATATATATATATATATATATATATGCCGCAGTAGTATTGGAGCCGTATGATGGGCTCTTAAAGACTGTCCATGATCGGAAGAGCACACGTCTGAACTCCAGTCACAGTCACCCATCTCGTATGCCGTCTTCTGCTTGCATTGCAGTACTAA	Modified puc57-Kan* (GenScript)
SyMS_40AT	AT	40	AGTACTAA	GCAATGAC	AATGATACGGCGACCACCGAGATCTACAC	D5-control2	CGGGTACG	ACACTCTTTCCCTACACGACGCTCTTCCGATCT	TCCTAATCTTACGCGGCCATAAC	agc	CGACTACCGTTGTCCATAGCGATG	ATATATATATATATATATATATATATATATATATATATATATATATATATATATATATATATATATATATATATATATAT	GCCGCAGTAGTATTGGAGCCGTAT	GATGGGCTCTTAAAGACTGTCCA	TGATCGGAAGAGCACACGTCTGAACTCCAGTCAC	D742	TCTGAGTA	ATCTCGTATGCCGTCTTCTGCTTG	CATTGCAGTACTAA	AGTACTAAGCAATGACAATGATACGGCGACCACCGAGATCTACACCGGGTACGACACTCTTTCCCTACACGACGCTCTTCCGATCTTCCTAATCTTACGCGGCCATAACagcCGACTACCGTTGTCCATAGCGATGATATATATATATATATATATATATATATATATATATATATATATATATATATATATATATATATATATATATATATATATGCCGCAGTAGTATTGGAGCCGTATGATGGGCTCTTAAAGACTGTCCATGATCGGAAGAGCACACGTCTGAACTCCAGTCACTCTGAGTAATCTCGTATGCCGTCTTCTGCTTGCATTGCAGTACTAA	Modified puc57-Kan* (GenScript)
SyMS_5G	G	5	AGTACTAA	GCAATGAC	AATGATACGGCGACCACCGAGATCTACAC	D5-control7	TCCCATGG	ACACTCTTTCCCTACACGACGCTCTTCCGATCT	TCCTAATCTTACGCGGCCATAAC	cgt	CGACTACCGTTGTCCATAGCGATA	GGGGG	TCCGCAGTAGTATTGGAGCCGTAT	GATGGGCTCTTAAAGACTGTCCA	TGATCGGAAGAGCACACGTCTGAACTCCAGTCAC	D7-control2	CTACTTCA	ATCTCGTATGCCGTCTTCTGCTTG	CATTGCAGTACTAA	AGTACTAAGCAATGACAATGATACGGCGACCACCGAGATCTACACTCCCATGGACACTCTTTCCCTACACGACGCTCTTCCGATCTTCCTAATCTTACGCGGCCATAACcgtCGACTACCGTTGTCCATAGCGATAGGGGGTCCGCAGTAGTATTGGAGCCGTATGATGGGCTCTTAAAGACTGTCCATGATCGGAAGAGCACACGTCTGAACTCCAGTCACCTACTTCAATCTCGTATGCCGTCTTCTGCTTGCATTGCAGTACTAA	Modified puc57-Kan* (GenScript)
SyMS_9G	G	9	AGTACTAA	GCAATGAC	AATGATACGGCGACCACCGAGATCTACAC	D5-control7	TCCCATGG	ACACTCTTTCCCTACACGACGCTCTTCCGATCT	TCCTAATCTTACGCGGCCATAAC	gat	CGACTACCGTTGTCCATAGCGATA	GGGGGGGGG	TCCGCAGTAGTATTGGAGCCGTAT	GATGGGCTCTTAAAGACTGTCCA	TGATCGGAAGAGCACACGTCTGAACTCCAGTCAC	D7-control3	AACCGAAG	ATCTCGTATGCCGTCTTCTGCTTG	CATTGCAGTACTAA	AGTACTAAGCAATGACAATGATACGGCGACCACCGAGATCTACACTCCCATGGACACTCTTTCCCTACACGACGCTCTTCCGATCTTCCTAATCTTACGCGGCCATAACgatCGACTACCGTTGTCCATAGCGATAGGGGGGGGGTCCGCAGTAGTATTGGAGCCGTATGATGGGCTCTTAAAGACTGTCCATGATCGGAAGAGCACACGTCTGAACTCCAGTCACAACCGAAGATCTCGTATGCCGTCTTCTGCTTGCATTGCAGTACTAA	Modified puc57-Kan* (GenScript)
SyMS_10G	G	10	AGTACTAA	GCAATGAC	AATGATACGGCGACCACCGAGATCTACAC	D5-control4	CGTGAGTG	ACACTCTTTCCCTACACGACGCTCTTCCGATCT	TCCTAATCTTACGCGGCCATAAC	agc	CGACTACCGTTGTCCATAGCGATA	GGGGGGGGGG	TCCGCAGTAGTATTGGAGCCGTAT	GATGGGCTCTTAAAGACTGTCCA	TGATCGGAAGAGCACACGTCTGAACTCCAGTCAC	D742	TCTGAGTA	ATCTCGTATGCCGTCTTCTGCTTG	CATTGCAGTACTAA	AGTACTAAGCAATGACAATGATACGGCGACCACCGAGATCTACACCGTGAGTGACACTCTTTCCCTACACGACGCTCTTCCGATCTTCCTAATCTTACGCGGCCATAACagcCGACTACCGTTGTCCATAGCGATAGGGGGGGGGGTCCGCAGTAGTATTGGAGCCGTATGATGGGCTCTTAAAGACTGTCCATGATCGGAAGAGCACACGTCTGAACTCCAGTCACTCTGAGTAATCTCGTATGCCGTCTTCTGCTTGCATTGCAGTACTAA	Modified puc57-Kan* (GenScript)
SyMS_12G	G	12	AGTACTAA	GCAATGAC	AATGATACGGCGACCACCGAGATCTACAC	D5-control5	ATATCCAC	ACACTCTTTCCCTACACGACGCTCTTCCGATCT	TCCTAATCTTACGCGGCCATAAC	ata	CGACTACCGTTGTCCATAGCGATA	GGGGGGGGGGGG	TCCGCAGTAGTATTGGAGCCGTAT	GATGGGCTCTTAAAGACTGTCCA	TGATCGGAAGAGCACACGTCTGAACTCCAGTCAC	D742	TCTGAGTA	ATCTCGTATGCCGTCTTCTGCTTG	CATTGCAGTACTAA	AGTACTAAGCAATGACAATGATACGGCGACCACCGAGATCTACACATATCCACACACTCTTTCCCTACACGACGCTCTTCCGATCTTCCTAATCTTACGCGGCCATAACataCGACTACCGTTGTCCATAGCGATAGGGGGGGGGGGGTCCGCAGTAGTATTGGAGCCGTATGATGGGCTCTTAAAGACTGTCCATGATCGGAAGAGCACACGTCTGAACTCCAGTCACTCTGAGTAATCTCGTATGCCGTCTTCTGCTTGCATTGCAGTACTAA	Modified puc57-Kan* (GenScript)
SyMS_13G	G	13	AGTACTAA	GCAATGAC	AATGATACGGCGACCACCGAGATCTACAC	D5-control2	CGGGTACG	ACACTCTTTCCCTACACGACGCTCTTCCGATCT	TCCTAATCTTACGCGGCCATAAC	ctc	CGACTACCGTTGTCCATAGCGATA	GGGGGGGGGGGGG	TCCGCAGTAGTATTGGAGCCGTAT	GATGGGCTCTTAAAGACTGTCCA	TGATCGGAAGAGCACACGTCTGAACTCCAGTCAC	D701	ATTACTCG	ATCTCGTATGCCGTCTTCTGCTTG	CATTGCAGTACTAA	AGTACTAAGCAATGACAATGATACGGCGACCACCGAGATCTACACCGGGTACGACACTCTTTCCCTACACGACGCTCTTCCGATCTTCCTAATCTTACGCGGCCATAACctcCGACTACCGTTGTCCATAGCGATAGGGGGGGGGGGGGTCCGCAGTAGTATTGGAGCCGTATGATGGGCTCTTAAAGACTGTCCATGATCGGAAGAGCACACGTCTGAACTCCAGTCACATTACTCGATCTCGTATGCCGTCTTCTGCTTGCATTGCAGTACTAA	Modified puc57-Kan* (GenScript)
SyMS_14G	G	14	AGTACTAA	GCAATGAC	AATGATACGGCGACCACCGAGATCTACAC	D5-control3	ATAATTCG	ACACTCTTTCCCTACACGACGCTCTTCCGATCT	TCCTAATCTTACGCGGCCATAAC	ggc	CGACTACCGTTGTCCATAGCGATA	GGGGGGGGGGGGGG	TCCGCAGTAGTATTGGAGCCGTAT	GATGGGCTCTTAAAGACTGTCCA	TGATCGGAAGAGCACACGTCTGAACTCCAGTCAC	D701	ATTACTCG	ATCTCGTATGCCGTCTTCTGCTTG	CATTGCAGTACTAA	AGTACTAAGCAATGACAATGATACGGCGACCACCGAGATCTACACATAATTCGACACTCTTTCCCTACACGACGCTCTTCCGATCTTCCTAATCTTACGCGGCCATAACggcCGACTACCGTTGTCCATAGCGATAGGGGGGGGGGGGGGTCCGCAGTAGTATTGGAGCCGTATGATGGGCTCTTAAAGACTGTCCATGATCGGAAGAGCACACGTCTGAACTCCAGTCACATTACTCGATCTCGTATGCCGTCTTCTGCTTGCATTGCAGTACTAA	Modified puc57-Kan* (GenScript)
SyMS_15G	G	15	AGTACTAA	GCAATGAC	AATGATACGGCGACCACCGAGATCTACAC	D5-control7	TCCCATGG	ACACTCTTTCCCTACACGACGCTCTTCCGATCT	TCCTAATCTTACGCGGCCATAAC	ccg	CGACTACCGTTGTCCATAGCGATA	GGGGGGGGGGGGGGG	TCCGCAGTAGTATTGGAGCCGTAT	GATGGGCTCTTAAAGACTGTCCA	TGATCGGAAGAGCACACGTCTGAACTCCAGTCAC	D7-control4	TTGCCATT	ATCTCGTATGCCGTCTTCTGCTTG	CATTGCAGTACTAA	AGTACTAAGCAATGACAATGATACGGCGACCACCGAGATCTACACTCCCATGGACACTCTTTCCCTACACGACGCTCTTCCGATCTTCCTAATCTTACGCGGCCATAACccgCGACTACCGTTGTCCATAGCGATAGGGGGGGGGGGGGGGTCCGCAGTAGTATTGGAGCCGTATGATGGGCTCTTAAAGACTGTCCATGATCGGAAGAGCACACGTCTGAACTCCAGTCACTTGCCATTATCTCGTATGCCGTCTTCTGCTTGCATTGCAGTACTAA	Modified puc57-Kan* (GenScript)
SyMS_16G	G	16	AGTACTAA	GCAATGAC	AATGATACGGCGACCACCGAGATCTACAC	D5-control5	ATATCCAC	ACACTCTTTCCCTACACGACGCTCTTCCGATCT	TCCTAATCTTACGCGGCCATAAC	tcg	CGACTACCGTTGTCCATAGCGATA	GGGGGGGGGGGGGGGG	TCCGCAGTAGTATTGGAGCCGTAT	GATGGGCTCTTAAAGACTGTCCA	TGATCGGAAGAGCACACGTCTGAACTCCAGTCAC	D703	CGCTCATT	ATCTCGTATGCCGTCTTCTGCTTG	CATTGCAGTACTAA	AGTACTAAGCAATGACAATGATACGGCGACCACCGAGATCTACACATATCCACACACTCTTTCCCTACACGACGCTCTTCCGATCTTCCTAATCTTACGCGGCCATAACtcgCGACTACCGTTGTCCATAGCGATAGGGGGGGGGGGGGGGGTCCGCAGTAGTATTGGAGCCGTATGATGGGCTCTTAAAGACTGTCCATGATCGGAAGAGCACACGTCTGAACTCCAGTCACCGCTCATTATCTCGTATGCCGTCTTCTGCTTGCATTGCAGTACTAA	Modified puc57-Kan* (GenScript)
SyMS_17G	G	17	AGTACTAA	GCAATGAC	AATGATACGGCGACCACCGAGATCTACAC	D5-control7	TCCCATGG	ACACTCTTTCCCTACACGACGCTCTTCCGATCT	TCCTAATCTTACGCGGCCATAAC	ttg	CGACTACCGTTGTCCATAGCGATA	GGGGGGGGGGGGGGGGG	TCCGCAGTAGTATTGGAGCCGTAT	GATGGGCTCTTAAAGACTGTCCA	TGATCGGAAGAGCACACGTCTGAACTCCAGTCAC	D703	CGCTCATT	ATCTCGTATGCCGTCTTCTGCTTG	CATTGCAGTACTAA	AGTACTAAGCAATGACAATGATACGGCGACCACCGAGATCTACACTCCCATGGACACTCTTTCCCTACACGACGCTCTTCCGATCTTCCTAATCTTACGCGGCCATAACttgCGACTACCGTTGTCCATAGCGATAGGGGGGGGGGGGGGGGGTCCGCAGTAGTATTGGAGCCGTATGATGGGCTCTTAAAGACTGTCCATGATCGGAAGAGCACACGTCTGAACTCCAGTCACCGCTCATTATCTCGTATGCCGTCTTCTGCTTGCATTGCAGTACTAA	Modified puc57-Kan* (GenScript)
SyMS_18G	G	18	AGTACTAA	GCAATGAC	AATGATACGGCGACCACCGAGATCTACAC	D5-control4	CGTGAGTG	ACACTCTTTCCCTACACGACGCTCTTCCGATCT	TCCTAATCTTACGCGGCCATAAC	gtc	CGACTACCGTTGTCCATAGCGATA	GGGGGGGGGGGGGGGGGG	TCCGCAGTAGTATTGGAGCCGTAT	GATGGGCTCTTAAAGACTGTCCA	TGATCGGAAGAGCACACGTCTGAACTCCAGTCAC	D701	ATTACTCG	ATCTCGTATGCCGTCTTCTGCTTG	CATTGCAGTACTAA	AGTACTAAGCAATGACAATGATACGGCGACCACCGAGATCTACACCGTGAGTGACACTCTTTCCCTACACGACGCTCTTCCGATCTTCCTAATCTTACGCGGCCATAACgtcCGACTACCGTTGTCCATAGCGATAGGGGGGGGGGGGGGGGGGTCCGCAGTAGTATTGGAGCCGTATGATGGGCTCTTAAAGACTGTCCATGATCGGAAGAGCACACGTCTGAACTCCAGTCACATTACTCGATCTCGTATGCCGTCTTCTGCTTGCATTGCAGTACTAA	Modified puc57-Kan* (GenScript)
SyMS_20G	G	20	AGTACTAA	GCAATGAC	AATGATACGGCGACCACCGAGATCTACAC	D5-control7	TCCCATGG	ACACTCTTTCCCTACACGACGCTCTTCCGATCT	TCCTAATCTTACGCGGCCATAAC	tga	CGACTACCGTTGTCCATAGCGATA	GGGGGGGGGGGGGGGGGGGG	TCCGCAGTAGTATTGGAGCCGTAT	GATGGGCTCTTAAAGACTGTCCA	TGATCGGAAGAGCACACGTCTGAACTCCAGTCAC	D7-control5	GTCTATAG	ATCTCGTATGCCGTCTTCTGCTTG	CATTGCAGTACTAA	AGTACTAAGCAATGACAATGATACGGCGACCACCGAGATCTACACTCCCATGGACACTCTTTCCCTACACGACGCTCTTCCGATCTTCCTAATCTTACGCGGCCATAACtgaCGACTACCGTTGTCCATAGCGATAGGGGGGGGGGGGGGGGGGGGTCCGCAGTAGTATTGGAGCCGTATGATGGGCTCTTAAAGACTGTCCATGATCGGAAGAGCACACGTCTGAACTCCAGTCACGTCTATAGATCTCGTATGCCGTCTTCTGCTTGCATTGCAGTACTAA	Modified puc57-Kan* (GenScript)
SyMS_25G	G	25	AGTACTAA	GCAATGAC	AATGATACGGCGACCACCGAGATCTACAC	D5-control3	ATAATTCG	ACACTCTTTCCCTACACGACGCTCTTCCGATCT	TCCTAATCTTACGCGGCCATAAC	tac	CGACTACCGTTGTCCATAGCGATA	GGGGGGGGGGGGGGGGGGGGGGGGG	TCCGCAGTAGTATTGGAGCCGTAT	GATGGGCTCTTAAAGACTGTCCA	TGATCGGAAGAGCACACGTCTGAACTCCAGTCAC	D742	TCTGAGTA	ATCTCGTATGCCGTCTTCTGCTTG	CATTGCAGTACTAA	AGTACTAAGCAATGACAATGATACGGCGACCACCGAGATCTACACATAATTCGACACTCTTTCCCTACACGACGCTCTTCCGATCTTCCTAATCTTACGCGGCCATAACtacCGACTACCGTTGTCCATAGCGATAGGGGGGGGGGGGGGGGGGGGGGGGGTCCGCAGTAGTATTGGAGCCGTATGATGGGCTCTTAAAGACTGTCCATGATCGGAAGAGCACACGTCTGAACTCCAGTCACTCTGAGTAATCTCGTATGCCGTCTTCTGCTTGCATTGCAGTACTAA	Modified puc57-Kan* (GenScript)
