# Supplementary material for: Short tandem repeat stutter model inferred from direct measurement of in vitro stutter noise
Source: Nucleic Acids Res. 2019 Jan 30;47(5):2436–45. doi: 10.1093/nar/gky1318 (PMC6412005; doi:10.1093/nar/gky1318)
Supplement: Supplementary Data [file gky1318_supplemental_files.zip › Shapiro-Supplemental Table S2.xlsx]

## Sheet: Sheet1
	MS ID	SNP ID	Target ID	Old Adam TEpk	TER ID	Primer sequence - Fw	Primer sequence - Rev	Target location on Chromosome - start	Target location on Chromosome - end	Fw primer location on Chromosome - start	Fw primer location on Chromosome - end	Rev primer location on Chromosome - start	Rev primer location on Chromosome - end	Amplicon location on Chromosome - start	Amplicon location on Chromosome - end	Amplicon Sequence	MS location on Chromosome - start	MS location on Chromosome - end	SNP location on the Chromosome	Mpx groups names	Mpx group size	Mixs groups names	Mixs group size
28870	35237		35237	28870	850	CTACACGACGCTCTTCCGATCTACTCCTTGGGAAATCCTATCCCC	CAGACGTGTGCTCTTCCGATCTCCCATAGAAGCCGTTATTGGTGG	46534386	46534591	46534386	46534408	46534569	46534591	46534409	46534568	TCCCATTCCTCACTGGCAAGTTTTAACATGTTATTGTATATGTGTGTGTGAGTGAGGGAGAGAGAGAGAGAAAGAGAGAGAGAGTGAATGTGTGTGTGTGTGTGTGTGTGTGTGTGTGTGTGTGTGTGTGTGTGTGTGTGTGTGTGTTTGGTGGGGGAGT	46534466	46534479		331_47	47
28872	29700		29700	28872	852	CTACACGACGCTCTTCCGATCTCCCACACAAGGAAGAACAGAAGA	CAGACGTGTGCTCTTCCGATCTAGTTCTAATAAGCTTGTGACTGGA	15688966	15689147	15688966	15688988	15689124	15689147	15688989	15689123	AAAAAGGGAGACAAGTGTGTGTGTGTGTGTGTGTGTGTGTGTGTGTGTGTGTGTGTGTGTGTGTGTGTGTGTGGTTTCTCTAAGGCTAAGAATGTAAAAATATATACATTGCAATGCATTTCATGGTACTTAATT	15689003	15689060		331_47	47
28881	29046		29046	28881	861	CTACACGACGCTCTTCCGATCTCAAGAGTTATGAGCCAGGAACCA	CAGACGTGTGCTCTTCCGATCTCCATCATAGTTCCATGGAGGGTG	29847237	29847361	29847237	29847259	29847339	29847361	29847260	29847338	TGGACAAAAACCTACACACACACACACACACACACACACACACACACACACACACACACACACACACACAATGTTATTA	29847273	29847328		331_47	47
28886	31518		31518	28886	866	CTACACGACGCTCTTCCGATCTGCTTCAGCAGATGAAACCGTAAT	CAGACGTGTGCTCTTCCGATCTCCTGGGCAATTTAGCAAGAAACTG	16848928	16849040	16848928	16848950	16849017	16849040	16848951	16849016	TCCGTGTGTGTGTGTGTGTGTGTGTGTGTGTGTGTGTGTGTGTGTGTGTGTGTGTGTGTATAGAGA	16848954	16849009		331_47	47
28909	30337		30337	28909	889	CTACACGACGCTCTTCCGATCTCTCGAGCCCTTTTCTTCTCTTCC	CAGACGTGTGCTCTTCCGATCTCTTTGGCTTTTCCTGGCTTCTTG	142723254	142723395	142723254	142723276	142723373	142723395	142723277	142723372	AGTCCCCTAATAACGAAGGAACACACACACACACACACACACACACACACACACACACACACACACACACACGGGGCATTCCTTTGAGAGAGCAAC	142723297	142723348		331_47	47
29024	34480		34480	29024	1004	CTACACGACGCTCTTCCGATCTTTCCCTACCCCAGGAATCTTCAG	CAGACGTGTGCTCTTCCGATCTTGAGCAAAGGAATGAATGAGGGG	127763380	127763595	127763380	127763402	127763573	127763595	127763403	127763572	TGATAGATTCACTGCTCTTCCGCCCCTGCCCCCTATAACCCCACCCTCACACCACACACACACACACACACACACACACACACACACACACACACACACAATGCTTGCATTCCTTTATCTTTCTTGTATTCTATTACTTTGCTCTTATTGTTATTGGTAATGATATATTT	127763455	127763502		331_47	47
29039	27527		27527	29039	1019	CTACACGACGCTCTTCCGATCTACTGACAACTTCTAGGCTCCTCA	CAGACGTGTGCTCTTCCGATCTAGCTCCTAACTCCCTTAATGCCT	83604315	83604493	83604315	83604337	83604471	83604493	83604338	83604470	CATGCCAGACCAGAAACTAGAAGTCCAATTTCATTTTATTCCCTTATGACTTATTTAAAAATTATATATATATATGTGTGTGTGTGTGTGTGTGTGTGTGTGTGTGTGTGTGTGTGTGTGTATGGTTAGGGTT	83604412	83604457		331_47	47
29052	35257		35257	29052	1032	CTACACGACGCTCTTCCGATCTATGCCACTGAATCACTTGAACCC	CAGACGTGTGCTCTTCCGATCTTCTACATGCTATCAAGGGCCAGA	146308169	146308431	146308169	146308191	146308409	146308431	146308192	146308408	GGGAGGTGGAGGTTGCAGTGAGCCGAGATCATGCCACTGCACCCCAGCCTGGGCAACAGAGTTAGTTAGACTCTTTCTCAAAAAAAAAAAACAAAAAAAAACTATATATATATATATGTGTGTGTGTGTGTGTGTGTGTGTGTGTGTGTGTGTGTGTGTGTGATGTACACAAATAATCATGAGCTGAGGCAAATTAAAAGACCTGGATTCTTCTAGC	146308294	146308307		331_47	47
29061	29781		29781	29061	1041	CTACACGACGCTCTTCCGATCTCCCCTCTAGCTTCTAAGAGGCATT	CAGACGTGTGCTCTTCCGATCTACCCAGTTTTATTTGCTTAGGTAGC	41746500	41746675	41746500	41746523	41746651	41746675	41746524	41746650	TATCTTTCTTTTAGGCTAGTTGAGTCCACACACACACACACACACACACACACACACACACACACACACACAGTGTCAAATTCCAACCCAAATACTCAAATATTGAGTATTTCTGAAGTCTTTATCT	41746550	41746595		331_47	47
29069	30564		30564	29069	1049	CTACACGACGCTCTTCCGATCTCTTCCACAGGCTCTTGAACAGAA	CAGACGTGTGCTCTTCCGATCTTGCTCGCTAACACTTCTCATTGT	53353026	53353211	53353026	53353048	53353189	53353211	53353049	53353188	AACAGAAATCAGATTGACGGAAAATAAATATCAGTTTCTTAAACACACACACACACACACACACACACACACACACACACACACACACAGACAGAGATACTACTTCACATCCACTATGATAGCTAAAATCCACAGAACAG	53353091	53353136		331_47	47
29154	30064		30064	29154	1134	CTACACGACGCTCTTCCGATCTCCTTCCTGATGACTTGGCCTATG	CAGACGTGTGCTCTTCCGATCTAGTGGAGCTATATGGGTCCTGTA	146374636	146374824	146374636	146374658	146374802	146374824	146374659	146374801	AATTTCAGACTCGTCTAGTTATCTCCAACAACTGCATAAGTCAATTCTTTGCAACACACACACACACACACACACACACACACACACACACACACACTACTTATATTCCCTGAAACAATTCTATTAATATAATATATATGTCC	146374712	146374755		331_47	47
29182	32900		32900	29182	1162	CTACACGACGCTCTTCCGATCTTCATATCCCGTTTAACATGTAGCA	CAGACGTGTGCTCTTCCGATCTACTCCACTACCAAAAAGGATGGA	69068863	69068999	69068863	69068886	69068977	69068999	69068887	69068976	TAATATAGTTTAATATAATGCACACAAAGTCTATACACACACACACACACACACACACACACACACACACACACACACATACATATTATT	69068921	69068964		331_47	47
29228	28000		28000	29228	1208	CTACACGACGCTCTTCCGATCTAGCCTGGCCCTGTTCTAGTTATT	CAGACGTGTGCTCTTCCGATCTTGCAGAGGGCTGAAAGAAAAGAG	18718279	18718460	18718279	18718301	18718438	18718460	18718302	18718437	TCTTTGTGTATATATGTTTGTTTATTTATTTAAGCAAGAGCTCTCTCTGCAGAGTGGGGTGTGTGTGTGTGTGTGTGTGTGTGTGTGTGTGTGTGTGTGTTTGTGTGGGGTGCTTCAGAGAGGGCTGAAATTGTAC	18718360	18718401		331_47	47
29286	32040		32040	29286	1266	CTACACGACGCTCTTCCGATCTGGTGTGCAATTCTTTTGATGTACCA	CAGACGTGTGCTCTTCCGATCTTGATGACATCCCTCTCAACGTCA	81515450	81515684	81515450	81515474	81515662	81515684	81515475	81515661	TTGAATCTGATAGTTTAATATTCTGTTGAGAGCTTTTTCAGCTATTTTCATCAGGAATATTGACCTGTAATGTGTGTGTGTGTGTGTGTGTGTGTGTGTGTGTGTGTGTGTGTCTTTAGTATTAGGTGATATTGGCCTTGTTACATGTATTTGGAAGAATTTTTTTTCGAGAGAGTTGAATAATAAT	81515545	81515586		331_47	47
29348	26892		26892	29348	1328	CTACACGACGCTCTTCCGATCTACAAAGATGCTTAGACACAGCAA	CAGACGTGTGCTCTTCCGATCTTGACAAGGCCATGATACCATCAA	35681739	35681902	35681739	35681761	35681880	35681902	35681762	35681879	ACACACACACACACACACACACACACACACACACACACACTAACAGAAAATCAGAGAAATATGAATACCACCTGAATATTTGATGATACTAAGGAATAATTATAGAATATCTTTAATT	35681762	35681801		331_47	47
29358	27432		27432	29358	1338	CTACACGACGCTCTTCCGATCTACGTGTATCAGTGTGAAAAGGTGT	CAGACGTGTGCTCTTCCGATCTACTCTGTGCTAGGTTCCGAGTTA	19736173	19736361	19736173	19736196	19736339	19736361	19736197	19736338	CCATAGTACACTAAAAGACTAAATCACGTAATATGTATACTATGATCCCAATTTTATAAATACACACACACACACACACACACACACACACACACACACACTCATAACTCTAAGCAGCATGTAGCATTTTAGTTACTCCTGA	19736258	19736297		331_47	47
29364	27645		27645	29364	1344	CTACACGACGCTCTTCCGATCTACTTTAAGTGGTGAATGTGTGGT	CAGACGTGTGCTCTTCCGATCTTCTCCAAAATCTCCAAGTGACACA	151160687	151160874	151160687	151160709	151160851	151160874	151160710	151160850	ATATAAATTATATCTCACTAGAACTGTTTTACACACACACACACACACACACACACACACACACACACACCTGGTCTGCCAAATTTCTTGATTGTTTAAGCCCTAAATCAGCCCCTATAAAAAATATATATTCTCCAATAT	151160740	151160779		331_47	47
29391	35327		35327	29391	1371	CTACACGACGCTCTTCCGATCTAAAAACAAGGTACAGAATACAATATGC	CAGACGTGTGCTCTTCCGATCTATACATTGAAAACTCCCCCTCCC	44316941	44317199	44316941	44316967	44317177	44317199	44316968	44317176	ATAATATTTTACTATGTTTTCAAAAACATATATATGTATATATATATATGTTCTGTATCAGCATGTATATATATACACACACAGCATACACACACACACACACACACACACACACTCACACATATGTATATGCATTTGCTTATATATGCTTGAGTTAACCCTGGAAGGATAGATAAGAAACTGGAAACACTGTGGTTGGCAGACAGAGT	44317055	44317082		331_47	47
29542	30776		30776	29542	1517	CTACACGACGCTCTTCCGATCTGAATGATTGCTGCATCGCATTGA	CAGACGTGTGCTCTTCCGATCTCACTCAGAATACGGGCACACATA	28606241	28606414	28606241	28606263	28606392	28606414	28606264	28606391	TGGCTGTGATGTGGCCGTTATTGGCACTGAATGGAATAACTGCAGTTGGGTGTGTTGATATGTGTGTGTGTGTGTGTGTGTGTGTGTGTGTGTGTGTGTGTATGTGTGTGTGCGTGTGTGTGTATATG	28606324	28606363		331_47	47
29558	31640		31640	29558	1533	CTACACGACGCTCTTCCGATCTGGACATGCTGTTCTCCAAGTCAT	CAGACGTGTGCTCTTCCGATCTAATGCTCCATGCACAGGATTAGG	57614382	57614561	57614382	57614404	57614539	57614561	57614405	57614538	CTGCCTACTGCTTCTCTCTGCTCACTTGCTCCACAGCCACACACACACACACACACACACACACACACACACACACACGACCAGGTTCATGTAGTCCTGTCAATACTGCAGCCATCTCAACACTGAGACCCCAC	57614442	57614481		331_47	47
29656	35479		35479	29656	1631	CTACACGACGCTCTTCCGATCTCAGGTCTCTAGTTGAAGGTTCCTG	CAGACGTGTGCTCTTCCGATCTTCCTCTGCTTTGGTTACGTGAAA	28780826	28780998	28780826	28780849	28780976	28780998	28780850	28780975	AAACTCAACTTGAACTAGATTGTATATATATAAAATCTAATACGCACGCGCGCGCACACACACACACACACACACACACACACACACACACAGAGAGAGAGAGAGAGAGAGAGAGAGAGAAGCTTG	28780904	28780939		331_47	47
29671	35496		35496	29671	1646	CTACACGACGCTCTTCCGATCTCTCTGTTTTCTGGACTCTCCACC	CAGACGTGTGCTCTTCCGATCTTAAGTTAGGATCTGCATACTGCC	86648702	86648904	86648702	86648724	86648882	86648904	86648725	86648881	TTGACAGTTTTCTTTGAAACAAATGTTCCATATCTGTGACTGTGTGTGTGTGTGTGTGTGTGTGTGTGTGTGTGTGTGTACATATACAGAAACCTAACATTTTTTATTATCTATTTTATAATTTATTAAGATTTTTGCTAATATCTTTATCATATTA	86648765	86648802		331_47	47
29712	35546		35546	29712	1686	CTACACGACGCTCTTCCGATCTGGCTCTATTCCATTACTACGGGG	CAGACGTGTGCTCTTCCGATCTAGGAAAACGGGTATGAAGGAGGA	140528752	140528920	140528752	140528774	140528898	140528920	140528775	140528897	AGATACACACACACACACACACACACACACACACACACACACGGGGATGGATGTATGTGTGTGTGTGTGTGTGTGTGTGTGTGTGTATAGAGATATATATATTCCCGTATAATTCATGATTAG	140528779	140528816		331_47	47
29730	35565		35565	29730	1704	CTACACGACGCTCTTCCGATCTTCAAAGCTGATATTCAGGTTGCT	CAGACGTGTGCTCTTCCGATCTACGGTTTCAAACAATGTGCTGAC	143504327	143504466	143504327	143504349	143504444	143504466	143504350	143504443	TAGAAAAATTCACTTTATATACATATAATAGATAGAAATATAAACACACACACACACACACACACACACACACACACACACAGCTAATGTGAAG	143504393	143504430		331_47	47
69849	80539		80539	69849	2592	CTACACGACGCTCTTCCGATCTTGGGTCATCCATGAAGAAAGCAG	CAGACGTGTGCTCTTCCGATCTAGACACAGTTGGGGGAAAAATCC	43363544	43363741	43363544	43363566	43363719	43363741	43363567	43363718	TTTTCTGGACACTAAATATCTTATCCTTGGTTAAGATAATGCTATCATTTTAACACACACACACACACACACACACACACACACACAAATATTTATGTATATATAATTTTTGAATTTATCTTCCTCTGTTTATTATTTCTCTTCTCCCCCAG	43363619	43363652		331_47	47
69970	80560		80560	69970	2631	CTACACGACGCTCTTCCGATCTTGAAAGGATGCTGGTCTGACTCT	CAGACGTGTGCTCTTCCGATCTCCAGAGGTTTGAGTACATTGTGA	94944109	94944337	94944109	94944131	94944315	94944337	94944132	94944314	AGACATAAAAAGAAGAAGAAGAATTAGAACTCAATCTCTCTCTCCCTCTCTCTCTCTCTCTCACACACACACACACACACACACACACACACACACTTCCTTATTATTGCATGTCAAATAAAATATTAACAGGGTGAAATTCAAATACTAAAAATTTTAAGCTAACCAGTAACACAGACATAT	94944141	94944152		331_47	47
70220	80613		80613	70220	2703	CTACACGACGCTCTTCCGATCTGTTCCTTCTCTTTGCCCACTTCA	CAGACGTGTGCTCTTCCGATCTCACCAACTGGACAAAGCCAGAAT	36166981	36167099	36166981	36167003	36167077	36167099	36167004	36167076	GCTAAACTGTATGTATGTGTGTGTGTGTGTGTGTGTGTGTGTGTGTGTGTGTAGTTGTTATTTTAAAATACAA	36167019	36167054		331_47	47
70467	31188		31188	70467	2759	CTACACGACGCTCTTCCGATCTGCATGACCGTGTCTCAAAAATGG	CAGACGTGTGCTCTTCCGATCTGAGATATTTGCTTGGAAGCCCCA	114764611	114764800	114764611	114764633	114764778	114764800	114764634	114764777	ATAGATAGATAGATAGGTAGATATATAGATAGATAGATAGATTTGTTGAATGAATGAATGTGTGAACTGTTTATATATATATATTTGTGTGTGTGTGTGTGTGTGTGTGTGTGTGTACAATGATCAGAGGCATACCCAGATGTG	114764658	114764673		331_47	47
70478	31146		31146	70478	2761	CTACACGACGCTCTTCCGATCTGCAGATGGAAAATTTATTCTGCCTGA	CAGACGTGTGCTCTTCCGATCTCTAGTCCCTGCCAGGTGAAACTT	28062457	28062606	28062457	28062482	28062584	28062606	28062483	28062583	TTATGATATATGTATATATATGATTCATATACATAAATTATATACGTAGATGTAATATATATGTACACACACACACACACACACACACACACATATGCCAG	28062547	28062574		331_47	47
70631	30445		30445	70631	2790	CTACACGACGCTCTTCCGATCTCTGCAGTCAAAAGCAGAAGTTGG	CAGACGTGTGCTCTTCCGATCTCCATGTGAGGATTGCATACTTGC	14273188	14273434	14273188	14273210	14273412	14273434	14273211	14273411	AATCTGAGTGAGTTGCTTATGGAAACAAGATTTTTCTTTAGGGAGTGAGAATGCTGCTTGTAAAGCAGAAGTGATTATATATATATACACACACACACACACACACACACACACATATGTAATTTCAAAAAATCCTGTATATTGATTCTGTAGGATTTTCTCTGTCAGGACTCATAAGAACAAATGACCTCATTGATTTTT	14273297	14273324		331_47	47
70745	29902		29902	70745	2826	CTACACGACGCTCTTCCGATCTCCTACATTTCATGTGCTTGCGTG	CAGACGTGTGCTCTTCCGATCTGCCCGTGGATATTATCTCCTTGT	25289352	25289580	25289352	25289374	25289558	25289580	25289375	25289557	ATTATTTCTATGGGAAAGTTACTAGAAGTAAAATTGCTGGATCAAACTTTATGCATATTTGAATGGTTGAATGGTGTATATATATATATGTGTGTGTGTGTGTGTGTGTGTGTGTATGAAGAATATATATATATATCTTCAAATAATCCTCCAGGAATCTTTTACCAATTTATCTTACCACCA	25289463	25289488		331_47	47
70944	29037		29037	70944	2877	CTACACGACGCTCTTCCGATCTCAACTGCAGTACAGATCTTGGGA	CAGACGTGTGCTCTTCCGATCTTGGAGAAAGAGAAGCCATAGGGT	86457419	86457635	86457419	86457441	86457613	86457635	86457442	86457612	TGTGACAGTCCCCATAATTATGTAAGCCAAATTTTTGTAATAAATATTACTCTGTCTTCTGTCTTCCCTCTCTCTCTCTCTCTCTCTCTCTCACACACACACACACACACACACACACATAACACAAACACACACTCTTTCTCTCTCCCCCCCTTTCTTGCTCTATCAATT	86457509	86457532		331_47	47
71189	80768		80768	71189	2947	CTACACGACGCTCTTCCGATCTAGCTGTACAGGTGTGTGTGTAT	CAGACGTGTGCTCTTCCGATCTAGGTTTAATGCAAGGCTTGGTGA	32174700	32174836	32174700	32174721	32174814	32174836	32174722	32174813	ACGTATACTTTTGAATGACAAAAGGATACACACACACACACACACACACACACACACACACACGCACGCAATTATTAACCTTCTGGAGCTGT	32174749	32174784		331_47	47
71396	80800		80800	71396	2987	CTACACGACGCTCTTCCGATCTACATGCAAGATTCCAGTATGCGA	CAGACGTGTGCTCTTCCGATCTCCCAAACACTGGGAGACAGATTT	122622831	122623060	122622831	122622853	122623038	122623060	122622854	122623037	AAAAAAATCTTATTAAGTCAATTCAACAAAAGCCATTCTTTGATACCACTGCAGAGTATATAAACACCATGTTCTTTAATACACACACACACACACACACACACACACACACACATTTAAATTCCAATTCAGCAAAGAGGCCCATCTAAGCTAAAAAAATTAATTCTTCCTGATTAAAAAGAAA	122622934	122622967		331_47	47
28923	34367		34367	28923	903	CTACACGACGCTCTTCCGATCTTTACCTAGTTTCAGGGACTTACC	CAGACGTGTGCTCTTCCGATCTCAGGATTTCTTTGTTTCTGTCCCA	114381378	114381587	114381378	114381400	114381564	114381587	114381401	114381563	TGAAAAAAATACTATCCAAAATTAGCCTTCAAAACTAAGAAGAAATACAGTTGGATTTCTTACATACATACACACACACACACACACACACACACACACACACACACACACACACACACACATTCAATAAATACACTGAATAACCATGACAAATAATTTACCA	114381470	114381521		332_47	47
28945	32079		32079	28945	925	CTACACGACGCTCTTCCGATCTGTAATTCTCCCAACCTTTGCCCA	CAGACGTGTGCTCTTCCGATCTTGGAAGAAAAGGCTAAGGCAGAG	28849082	28849259	28849082	28849104	28849237	28849259	28849105	28849236	GGGTTTCTCTCTCTCTCTCTCTCTCTCTCTCTCTCTCTCTGTGTGTGTGTGTGTGTGTGTGTGTGTGTGTGTGTGTGTGTGTGTGTGTGTCTGTATGTGTAAGCACATTTTCAATATTCTGGCAATTTACAA	28849110	28849143		332_47	47
29003	31727		31727	29003	983	CTACACGACGCTCTTCCGATCTGGCAGAAGTAGAAGTGGTCATCA	CAGACGTGTGCTCTTCCGATCTCGGATTCCAGTCTGTCTCTCTCT	96528914	96529080	96528914	96528936	96529058	96529080	96528937	96529057	TCATTTTCCTTCTAATGACTTAAACCAAGTCATTTGCTGTTGAAACTTTAACAGCAAATAAAACTAGCGGTGTGTGTGTGTGTGTGTGTGTGTGTGTGTGTGTGTGTGTGTGTGTGTATAG	96529006	96529053		332_47	47
29012	32871		32871	29012	992	CTACACGACGCTCTTCCGATCTTCAGGAAGACAGGACAACAGAGA	CAGACGTGTGCTCTTCCGATCTTGCATATGTGGGACTCAAAGAAA	134440187	134440338	134440187	134440209	134440316	134440338	134440210	134440315	TACATACACACACACACACACACACACACACACACACACACACACACACACACGGGATTATAAAAAGCTTTGTGACAATTTGTGATTTTAAATGTCAGCTATATCA	134440215	134440262		332_47	47
29130	27295		27295	29130	1110	CTACACGACGCTCTTCCGATCTACCCTCAGTATGGTACACTGTCT	CAGACGTGTGCTCTTCCGATCTAAGCAAAGCAGGACCACAAAAAC	25617067	25617236	25617067	25617089	25617214	25617236	25617090	25617213	TATTAAATGTAGCATTTTTTTTAATTCAAGTTTTTCAGGTCTTCTTGACAAAATATAGAGAAAGGTGTGTGTGTGTGTGTGTGTGTGTGTGTGTGTGTGTGTGTGTGTTTATATCATGTCTATA	25617154	25617197		332_47	47
29212	26600		26600	29212	1192	CTACACGACGCTCTTCCGATCTAAGAGCATGCTAAAGTCTCCCAC	CAGACGTGTGCTCTTCCGATCTAAACCATTACAGTAGCCAGTTCA	35296048	35296240	35296048	35296070	35296218	35296240	35296071	35296217	AGTGACTGTGGGGTTTATCCATTTCTCATTATAATTTTACATATATTGCCTCTGTGTGTGTGTGTGTGTGTGTGTGTGTGTGTGTGTGTGTGTGGATTTTGAGACTACGCTATTGTTTTATCTACCTCATGAAATGAATCATCTTTA	35296123	35296164		332_47	47
29213	26724		26724	29213	1193	CTACACGACGCTCTTCCGATCTAAGTGTCTGCTAGATTGTCGGAT	CAGACGTGTGCTCTTCCGATCTTTGTAGAAAGGGTTGGCAGAAGG	14294535	14294738	14294535	14294557	14294716	14294738	14294558	14294715	ACTTTCTAGGTGATTTTATATATATAACCACCTAGAAATACACACACACACACACACACACACACACACACACACACACACTGATCCTTACTGCACGGCAAGGGATGCATTATATAAAGTAAACTGCCCCTCAGTCAAGAAGACCCCACCTCTCTCTG	14294597	14294638		332_47	47
29219	27289		27289	29219	1199	CTACACGACGCTCTTCCGATCTACCCTAAAATCATGCTAGATACGTG	CAGACGTGTGCTCTTCCGATCTTCCCTTCAGGTCCAAACAGAGAA	31498583	31498813	31498583	31498607	31498791	31498813	31498608	31498790	AGTTATTTACTCTGCTTACATATAAAGCTGATTCTCCTGATATTTCACTTGAAATCTCCATGTTTGTGTGTGTGTGTGTGTGTGTGTGTGTGTGTGTGTGTGTGTGTTCAGTTGTTGTATTCTTGTGTTTTTTTTCATACAATTAAGTTTCCCAAATTCAAGTAAATTATCATTTTGCCTAGT	31498672	31498713		332_47	47
29223	27513		27513	29223	1203	CTACACGACGCTCTTCCGATCTACTCTCTTGGCTTTACTCCCTCC	CAGACGTGTGCTCTTCCGATCTACAGCAAACCAAATCCAAAGTAAGC	40984855	40985035	40984855	40984877	40985011	40985035	40984878	40985010	CCCCACACCCCTCCCGCCAACACACACACACACACACACACACACACACACACACACACACTCTCTCTCTCTCTCTCTCTCTCTCTCTCTCTCTCGCGCACGCGCGCGCGCTCTCTCTCTCTCTGTTCCTTTT	40984897	40984936		332_47	47
29325	34301		34301	29325	1305	CTACACGACGCTCTTCCGATCTTGTTGTCAAGTTGAACACGATTGC	CAGACGTGTGCTCTTCCGATCTGGAAGGGCAGGCCTATTCTAAAC	148212550	148212709	148212550	148212573	148212687	148212709	148212574	148212686	AAGAGATTTAACATAAATCATACTATCCTCTTCCTGTATATAGCATTACCCTTAAAACACACACACACACACACACACACACACACACACACACACACAGATGTATAGATTCT	148212630	148212671		332_47	47
29341	26402		26402	29341	1321	CTACACGACGCTCTTCCGATCTAAAGTAAAGGTGGGCAAGAACCC	CAGACGTGTGCTCTTCCGATCTTCCAGGATTTCAACATTCCAGGAT	144593956	144594175	144593956	144593978	144594152	144594175	144593979	144594151	ACTCTTTATCTATACCAATGAGTTAAATTTTAAAAATTATAGTTATAATCTATTTATGCCTGTCTGTGTGTGTGTGTGTGTGTGTGTGTGTGTGTGTGTGTGTGTATAAAATGTATGTATGTTAAATACTGGTACTGGTCACAATCACAAAAGACACAATCTTGAAAGATATA	144594043	144594082		332_47	47
29362	35295		35295	29362	1342	CTACACGACGCTCTTCCGATCTACTGGTTTTACCAAGTGCTGCAT	CAGACGTGTGCTCTTCCGATCTCCCATTTGAACCAGTTCAGGAGA	129751006	129751206	129751006	129751028	129751184	129751206	129751029	129751183	GCACTGCTCTGTGTGTGTGTGTGTGTGTGTGTGTGTGTGTGTGTGTGTGTCTGTGTGTGTGTGTGTGTGAGAGAGAGAGAGAGAGAGAGAGAGAGAAAGACAGAGAGAAGGCTGTATTAAGTGAAAAACACTGAATTCAGCATTCCAGGTTTTTC	129751038	129751077		332_47	47
29386	35321		35321	29386	1366	CTACACGACGCTCTTCCGATCTAAAGCAAGGATCCCTAGGAAAGA	CAGACGTGTGCTCTTCCGATCTTCAATCTCCTGCTTCTCAGCTTC	30580907	30581125	30580907	30580929	30581103	30581125	30580930	30581102	TAGCAGAATAGGCACATGCATGTATTTTTTTTTCCTTTCCAAACTTCACTAAAACAACAATAAATGGTTTTTAAAAAGGTATAATACACACACACACACACACACACACACACACACAAATACACACACAAAAAAAAAACAACAGGAGAAGAGACCAGTACAACAACATTTTA	30581015	30581046		332_47	47
29431	29995		29995	29431	1411	CTACACGACGCTCTTCCGATCTCCTCTTGGGCTCTTTGTCTGTC	CAGACGTGTGCTCTTCCGATCTGTGTCTCCTGTTACCAACCGAAA	129086696	129086918	129086696	129086717	129086896	129086918	129086718	129086895	GGTCTGTCCGTCGGCTTTCTCTCGCGCTGCCTCTCTGCGCGCTCGCTCACTCGCTCGCTCTCTCTCTCTCTCTCTCTCTCTCTCTCTCTCTCTCTCTCTCTCTCTCTCTCTCTGCCTCTTCGGCTCACGTGACCGCTTGCTCTCAACGGCTCCGATCACCTCTTCCTGAGGCAGCACC	129086775	129086830		332_47	47
29436	34310		34310	29436	1416	CTACACGACGCTCTTCCGATCTTGTTTCCAAATCAAAGGAATCGT	CAGACGTGTGCTCTTCCGATCTTTCCATGTGAACTTGACTTTTTCA	113571065	113571276	113571065	113571087	113571253	113571276	113571088	113571252	AGTTTTATAGCTTCAGAATTCAAGTTTAAACTCTGAGGCTCCTAAAGTTAGTAGACAGAGAGAGAGAGAGAGAGAGAGAGAGAGAGAGAGAGAGAGAGAGAGAGAGAGAGATCATATAAATACATTTCTATGTGAGTGTCAATTTAAATCAGATAATGAAAAGAA	113571144	113571197		332_47	47
29489	28244		28244	29489	1464	CTACACGACGCTCTTCCGATCTAGGGAGACTAGACTTTGAAGGACA	CAGACGTGTGCTCTTCCGATCTGGGAAAGCGGGAAAAACAAAACA	79277428	79277664	79277428	79277451	79277642	79277664	79277452	79277641	TATACACTAGTTTGATCTTCCTCTCCTTTCATTTTGTCTATTCAAACAAAAAATATATATGTATATAAAAAAATTACACACACACACACACACACACACACACACACACACACACAATTATTTTCTTTGAATACAGATCCAGAAATTGTTTTTCAGATTTGGGTTTTGGGTTTGGGGTTTTGTTTTGTTT	79277527	79277566		332_47	47
29492	35416		35416	29492	1467	CTACACGACGCTCTTCCGATCTAGTGGCACTTTAAGAAACTGCAT	CAGACGTGTGCTCTTCCGATCTTCTGTTTCCTTTGGTCTTTGCCA	29235777	29236016	29235777	29235799	29235994	29236016	29235800	29235993	GAAAATTGAAATTACTGATTGAACTCTTGAACTTAGAAAACACAAATCATCTATATTAAAATTTATACATTTTTTCTCTCTCTCTCTCTCTCTCTCACACACACACACACACACACACACACACACACACACACACTTACTTGTATTATACAAAAGCCAGTTAATGAGATGTAAAATAAACTTGAAGCCCGATG	29235874	29235893		332_47	47
29635	35454		35454	29635	1610	CTACACGACGCTCTTCCGATCTAGAGCCCAGCTGAATTCCATAAC	CAGACGTGTGCTCTTCCGATCTCAAGGAATGGCCAAGCTAGACAG	147533716	147533895	147533716	147533738	147533873	147533895	147533739	147533872	CAGGAATTTTATTTTTCTAACTATGAAGGAGGCAAGAATATGAATGTGTGTGTGTGTGTGTGTGTGTGTGTGTGTGTGTGTGTAATTTTGTCCTGTTTTCCATATTTCTCCATACTGTCCTATTTTTAAGTAGG	147533783	147533820		332_47	47
29643	35463		35463	29643	1618	CTACACGACGCTCTTCCGATCTAGGGACATCAACTCCTGATGTTT	CAGACGTGTGCTCTTCCGATCTAACAGAGGAACCAAACTGCCTTT	93000652	93000901	93000652	93000674	93000879	93000901	93000675	93000878	CTTTAATGTGTAGGCAATCATGATTCTGGATGATTCACTCATGCTATATGGACAGAGAGTTAGGTAGGAGAAGGAAAACAAATTGTGTGTGTGTGTGTGTGTGTGTGTGTGTGTGTGTGTGTATGTTTGTACTGGTCATATAGCTAGTACGAACTCCATGCATTGATTTAATTTTGATGTGTTTTATTTTCTCCAAACACTCCT	93000758	93000795		332_47	47
29686	35513		35513	29686	1660	CTACACGACGCTCTTCCGATCTCCAGCATTTTGGTGGTGTGTTTT	CAGACGTGTGCTCTTCCGATCTTCAAGTGGAAGGGGCATACTACA	9577347	9577515	9577347	9577369	9577493	9577515	9577370	9577492	CTTCCAGGTGTGTGTGTGTGTGTGTGTGTGTGTGTGTGTGTGTGTTGCCCCAGCATTTTGGTGTGTTTTCTTCCAGGTAGGGGTGTGTGTGTGTGTGTGTGTGTCCTGCTGTATTCTGAGCTT	9577377	9577414		332_47	47
29694	35524		35524	29694	1668	CTACACGACGCTCTTCCGATCTGAGTTAATTACTCTGAACAATTCCACA	CAGACGTGTGCTCTTCCGATCTCAAAGAAAGAAGTGTGTGTGGGTG	29140437	29140610	29140437	29140463	29140587	29140610	29140464	29140586	ATAAATAGTCATAGAAATTGATTTGGGATATATACATCTCTCTCTCTCTTTCTCTCTCTCTCTCACACACACACACACACACACACACACACACACACACACTCGCCCCCCCCACCCCCACCC	29140514	29140525		332_47	47
29699	35531		35531	29699	1673	CTACACGACGCTCTTCCGATCTGCCCAGGGTTTTTCATTTCTGTTT	CAGACGTGTGCTCTTCCGATCTAGAACAGGTAAGTACGGGACCAA	107440912	107441085	107440912	107440935	107441063	107441085	107440936	107441062	CCTTTTGGCTAGTCATGTTTTTGTTTCTTTAATGTGGGTTGTTTTCATTGTCTTTTTATTGGGAGGAGTGTGTGTGTGTGTGTGTGTGTGTGTGTGTGTGTGTGTAGGATCCAATTCAAAGCAGGCT	107441003	107441040		332_47	47
29701	35534		35534	29701	1675	CTACACGACGCTCTTCCGATCTGCTCTGCCACTTCTATTCAGACT	CAGACGTGTGCTCTTCCGATCTTCAGCTCAATTAACCAGGATGGA	30284271	30284435	30284271	30284293	30284413	30284435	30284294	30284412	TGACCATATACATTTACATATATATGTATATGTATAAAACATATTTGCTCTGTGTGTGTGTGTGTGTGTGTGTGTGTGTGTGTGTGTGCTCTTTTTCTCTTATTTAGAGCTCTGCCACT	30284344	30284381		332_47	47
29750	35585		35585	29750	1724	CTACACGACGCTCTTCCGATCTTGTAAATCAGGAGCTCTTTTGGTGA	CAGACGTGTGCTCTTCCGATCTGACCTGTGTGGAAACTGGCAATA	38203458	38203621	38203458	38203482	38203599	38203621	38203483	38203598	TATATATATATACACACACACACACACACACACACACACACACACACACGTGGAGAGAAAAAAAGGAGCCAGCTAATGGGTGATTTCCTTTACTATAATAATTCTAATTTATTTCT	38203494	38203531		332_47	47
29794	35613		35613	29794	1750	CTACACGACGCTCTTCCGATCTTGCCAAATCCCTCAGACTAAGTT	CAGACGTGTGCTCTTCCGATCTATTTGTTATATATGGTGTGTTCCATCT	21270395	21270572	21270395	21270417	21270546	21270572	21270418	21270545	GACAGGGCAACAGACAAAAATATTTCAGGAAAACTTGTCTTTATTTTTTTTGTGTGTGTGTGTGTGTGTGTGTGTGTGTGTGTGTGTGTGTGTGTGTGTGTGTGTGTGTGTGTGTGTATGTTCGTTCT	21270468	21270533		332_47	47
29941	113770		113770	29941	1897	CTACACGACGCTCTTCCGATCTCCAGAGGCTTTAGGGGCAAATAG	CAGACGTGTGCTCTTCCGATCTGCTCTTCTACGTTTCACTGTCGT	113709639	113709841	113709639	113709661	113709819	113709841	113709662	113709818	TTGCACCTGCTGGAGACGTGGACCCCCCCCCCCGCCACACACACACACACACACACACACACACACACACACACACACACACACACACACACACACACCTGGCTTCATCTCTGAGCTTCAGGCTCTCAGCTTGTCCTTAAAGATCCAGGTGATAAAA	113709684	113709694		332_47	47
42966	50554		50554	42966	2117	CTACACGACGCTCTTCCGATCTGTGATGGGGCCATAAGGTTTCAA	CAGACGTGTGCTCTTCCGATCTAGCCTTATAGGGATAACATTGAACCT	3566603	3566754	3566603	3566625	3566729	3566754	3566626	3566728	TGTGAATTACTCTCTCTACTCCTGTGTGTGTGTGTGTGTGTGTGTGTGTGTGTGTGTGTGTGTGTGTGTGTGTGAAAGGGGTAAGTAGTAATTTTGAAAGACT	3566648	3566699		332_47	47
70115	80587		80587	70115	2668	CTACACGACGCTCTTCCGATCTTCAAAAGGAAAAATATTGTAAGGGCA	CAGACGTGTGCTCTTCCGATCTCGTGCCTTTTGATAATGCAGTGA	64084727	64084959	64084727	64084752	64084937	64084959	64084753	64084936	AAGATTTTATACATTGTTAATCTCTTATTTTTATGTTCTGTAAAGTTAAAAAAAAGTTTTACCAGTGTGTGTGTGTGTGTGTGTGTGTGTGTGTGTGTAATCTTTTCAGCCAAATGAGACCATTAAACCTTTCTATACTTTGCTCTTTTAACAGATATATTCTGTTAGCAATATATCTTGCTGA	64084817	64084850		332_47	47
70251	32198		32198	70251	2712	CTACACGACGCTCTTCCGATCTGTGAGGGACAGATGCATGTCTTT	CAGACGTGTGCTCTTCCGATCTCAAAGTGTGGAAGCACTTAGGGA	17380507	17380730	17380507	17380529	17380708	17380730	17380530	17380707	ACTCTTCAGTTTGTGTTGACAGTAGCTGTGGGCAGCGCTCTCTCTCTCTCTCTCTCTCTCTCTCTCACACACACACACACACACACACACACACACACACACTTGCAGAGATCTCCCAAGGACAAATATTGATTCTCGGGATCAACATAGTCTACACCCAGATGGAGAAAGAATTCTT	17380567	17380594		332_47	47
70258	80623		80623	70258	2716	CTACACGACGCTCTTCCGATCTGTCTATGGTAAGGGTGTGTCCCT	CAGACGTGTGCTCTTCCGATCTCCTTTGCAGCTTGGCATCATATT	71530225	71530398	71530225	71530247	71530376	71530398	71530248	71530375	TGGTACCTTGACACACACACACACACACACACACACACACACACAATCCTGACTTTGAAAACTCTTATTCATAGGAAAATATTCATAACAAAATATGAAATAAAAAATGCTGGGTACAAAGTTGCATA	71530258	71530291		332_47	47
70532	80664		80664	70532	2772	CTACACGACGCTCTTCCGATCTGAGATAATTCTGCCAGACTGCCC	CAGACGTGTGCTCTTCCGATCTGCACACCACACTCTCAATACCAA	81145708	81145895	81145708	81145730	81145873	81145895	81145731	81145872	TATTAATGTGCCAGATTCCTGTAATTGCATGAGCTAATTCCTTGAAATAAATTGTGTGTGTGTGTGTGTGTGTGTGTGTGTGTGTGTGTATCAAATTTCTTTCTTGTTTTATTTTTTTGGAGAACCCTGACTAATACATATT	81145783	81145818		332_47	47
71207	27999		27999	71207	2950	CTACACGACGCTCTTCCGATCTAGCCTGCTTGTGATCTTTCCTTT	CAGACGTGTGCTCTTCCGATCTTCAGGCATGCTCAAACAGTAAGT	148384591	148384827	148384591	148384613	148384805	148384827	148384614	148384804	CTGGCTGCCTGCTCTGCAGACTTCAGACTTATTTAGCCAGGCCTGACAATCACATAAGCTAGTTCCTTGCATACACACACACACACACACACACACACACACACAAGTTGAGTATCACTTATCTGAAATTCTTGTGACCAGAAACATTTTGGATTTCAGATTTTTTATAGATTTTGGAATATTCGTATTAT	148384686	148384717		332_47	47
71238	80779		80779	71238	2961	CTACACGACGCTCTTCCGATCTAGATCAGGAATACTGAACCCCAA	CAGACGTGTGCTCTTCCGATCTTACTTACCACTCTCCCCCTCTTC	53653100	53653282	53653100	53653122	53653260	53653282	53653123	53653259	AATGAAAATATATCACTAGTTGCATGTATTAATACGTACATACATACACGTGTGTGTGTGTGTGTGTGTGTGTGTGTGTGTGTGTAAATTAACAATCCTACAGAAGTCCTTCAATATTTCTCACCTACCAAATTGGG	53653172	53653207		332_47	47
71399	27117		27117	71399	2988	CTACACGACGCTCTTCCGATCTACATCTGGCTGTGTGTGTTTCAT	CAGACGTGTGCTCTTCCGATCTACCTCTGTGTATGCCTGTCTGAA	53081695	53081864	53081695	53081717	53081842	53081864	53081718	53081841	TGAACATGTCTGTATATGCCTGCCTGTCCATACACATATGTCCACACACATCTGTCCACACACACACGTGTGTGTGTGTGTGTGTGTGTGTGTGTGTGAATATGCCTGTGTGTATGCCTGTACA	53081785	53081814		332_47	47
71408	80802		80802	71408	2990	CTACACGACGCTCTTCCGATCTACAGTCCCCGGCATTTTGTTAAA	CAGACGTGTGCTCTTCCGATCTGCGTACAGGCTAGAAAGGAAAATG	151172412	151172607	151172412	151172434	151172584	151172607	151172435	151172583	TTTACCTATTTACAAATTCCGTTAGGACGTGTGTGTGTGTGTGTGTGTGTGTGTGTGTGTGTGTTAAGAGAAAGGGAGAGAATTTTCTTTGAATTCTTCTTAGAATTTTCTTTGTGGAGTTATATTCTCTGTGAATAAAGACAATTTTT	151172463	151172498		332_47	47
71543	26592		26592	71543	3020	CTACACGACGCTCTTCCGATCTAAGACAGTTGAGAACCAAGCCAG	CAGACGTGTGCTCTTCCGATCTATTTCACGAGTCACCCATCACAG	38565561	38565812	38565561	38565583	38565790	38565812	38565584	38565789	GCCTCCCCAGTTAGGGACAATCCCACTGGTGAAGACCCAGTCTCCAGCCCCTTCCCTACCAATATCTACACAGTGTCTCTGGGATCACACACACACACACACACACACACACACACACGCCATTGTGGGCAGAATTTGTGGAAGATCACCTTTCTACAGCAAAAGTTATCTTCTAGATTTGAATTTTTGCCTTTTTCCATGATTCA	38565669	38565700		332_47	47
28878	27253		27253	28878	858	CTACACGACGCTCTTCCGATCTACCCAAAACCTAAACCCAACACA	CAGACGTGTGCTCTTCCGATCTCAGAGAAGTTAGGCTTGAAGGCA	36354274	36354489	36354274	36354296	36354467	36354489	36354297	36354466	TTCTCTCTGTCTGTCTGTCTGTCTGTCTCTCTGTCTCTCTCTCTCTCTGTCACAGACACACAGACACACACACACACACACACACACACACACACACACACACACACACACACACACACTCACATTCTCCCCCAGCTGGTTGAGCTCCAAGGAACTTCCCATTGGTCCTC	36354302	36354321		333_47	47
28879	27457		27457	28879	859	CTACACGACGCTCTTCCGATCTACTAGAGGTGGTAAAATGTCGGT	CAGACGTGTGCTCTTCCGATCTAGTGGTTGCTCTAAGGTATCCAT	54301804	54301928	54301804	54301826	54301906	54301928	54301827	54301905	ATCTGTAGGGTATAAGTTCATATGTGTGTGTGTGTGTGTGTGTGTGTGTGTGTGTGTGTGTGTGTGTGTGTGTGTGTGT	54301849	54301904		333_47	47
28957	26393		26393	28957	937	CTACACGACGCTCTTCCGATCTAAAGGCTACAAGACACTCAGAGC	CAGACGTGTGCTCTTCCGATCTAGAGGCAAGCAAACTTCAACCAT	65655631	65655791	65655631	65655653	65655769	65655791	65655654	65655768	TTTTCTTTAATCATTCCTTAACCCATAAGCAACAAAATGTAACCAGGGTTCCTGCATGTACACACACACACACACACACACACACACACACACACACACACACACACAAGTGTGT	65655713	65655760		333_47	47
28959	35249		35249	28959	939	CTACACGACGCTCTTCCGATCTAAGACTCTGAGTGGGAGATGGAC	CAGACGTGTGCTCTTCCGATCTGCTGTTGTGCAATTGGGTCTATG	45012687	45012871	45012687	45012709	45012849	45012871	45012710	45012848	CCAAAAGTTTTGTGTGTGTGTGTGTGTGTGTGTGTGTGTGTGTGTGTGTGTGTGTGTGACAGAGAGAGAGGAGAGAGAGAGAGAGTGAGAAAGAGAGAGAGAGAGAGAGAAAGGAGGGTCAAGGCAGGTCCCTGGGCCA	45012720	45012767		333_47	47
28984	29495		29495	28984	964	CTACACGACGCTCTTCCGATCTCATTGCCACCCTTCCAGAAGTC	CAGACGTGTGCTCTTCCGATCTGAGGTTTCCAGACTGATTTGCCT	121443854	121444026	121443854	121443875	121444004	121444026	121443876	121444003	TGTAAAGTTTATTGAAAATAGCAATAGATGAGGTGCATATGAAAAACTTTTAGATTTTTAAACACACATAACACACACACACACACACACACACACACACACACACACACACACACACAGTGTTCCAT	121443946	121443993		333_47	47
29005	32163		32163	29005	985	CTACACGACGCTCTTCCGATCTGTCTGCCAAAGTCCAGGATGAAT	CAGACGTGTGCTCTTCCGATCTAGGGACAGGCTTAAGTCCTAACAT	69149474	69149671	69149474	69149496	69149648	69149671	69149497	69149647	CTTCCTGGAGTGTAGATTCTGCTCAGGGTTAACAGAAAACACTTCACTTCATTCTATTTTTGTGTGTGTGTGTGTGTGTGTGTGTGTGTGTGTGTGTGTGTGTGTGTGATGTATAATGCAAAATTCTTCTAAAATGGGAGACTTCAAAGAA	69149557	69149604		333_47	47
29040	27680		27680	29040	1020	CTACACGACGCTCTTCCGATCTAGAAACTTTCCACGTGCCTTCTT	CAGACGTGTGCTCTTCCGATCTGAAGAAAAGTAAGGATGCCATTCCA	29246248	29246395	29246248	29246270	29246371	29246395	29246271	29246370	ATAACCATCTCCGGACACACGCGTGCACACACACACACACACACACACACACACACACACACACACACACAACTGTGACCATTATGATGATTTTATTTTT	29246296	29246341		333_47	47
29071	30668		30668	29071	1051	CTACACGACGCTCTTCCGATCTGAAAATTCTCCTCTCCTGCTCCC	CAGACGTGTGCTCTTCCGATCTTGGGAAGTGCCATCATTTTCTAT	154015352	154015521	154015352	154015374	154015499	154015521	154015375	154015498	AAACACACACACACACACACACACACACACACACACACACACACACACCTACCTCATTACTTCATTGACAAATTTTCCAAGCATCATTTGAAGAAAGAAGGCTAATCTCATACGAAAACAGATT	154015377	154015422		333_47	47
29097	33379		33379	29097	1077	CTACACGACGCTCTTCCGATCTTCTTGAAACTGTCTTTGAGGCCC	CAGACGTGTGCTCTTCCGATCTTGCCATGTAGAAAAGGCAGTTGT	133281859	133282027	133281859	133281881	133282005	133282027	133281882	133282004	TAAACAAGGATCTGCTGTTCTTATTTTTAAATTAAAACACACACACACACACACACACACACACACACACACACACACACACTTTATTAACTCTTAACAGTCCTCTCGGCTGCAGCTGTGAAT	133281918	133281963		333_47	47
29207	34703		34703	29207	1187	CTACACGACGCTCTTCCGATCTTTTATCGTATGTTGAGCCCCTGC	CAGACGTGTGCTCTTCCGATCTTACATGGCTTGGTAGGGATGCTA	36786335	36786438	36786335	36786357	36786416	36786438	36786358	36786415	CCTCCCCAATACACACACACACACACACACACACACACACACACACACACACACGCAG	36786368	36786411		333_47	47
29214	26782		26782	29214	1194	CTACACGACGCTCTTCCGATCTAATCTTCTGACTCCCAACCCAGT	CAGACGTGTGCTCTTCCGATCTTGATTGCATCTCTTTGGCTGACA	77242915	77243029	77242915	77242937	77243007	77243029	77242938	77243006	ATTTGTGTGTGTGTGTGTGTGTGTGTGTGTGTGTGTGTGTGTGTGTCTTCATCATGAATCTTTGTAAGA	77242941	77242982		333_47	47
29270	31307		31307	29270	1250	CTACACGACGCTCTTCCGATCTGCCCAGCCTGTATTGCATTTTTC	CAGACGTGTGCTCTTCCGATCTAAGAAGTTGAGAGACTGCTTGGG	121980045	121980203	121980045	121980067	121980181	121980203	121980068	121980180	ATGTGTATTTCTGTGTGTGTGTGTGTGTGTGTGTGTGTGTGTGTGTGTGTGTGAGAGTGAGAGAGAGAGAGAGAGAGAGAGAGAGAGAGAGCGCGCGAGAGAGCATGCATCTG	121980079	121980120		333_47	47
29275	31546		31546	29275	1255	CTACACGACGCTCTTCCGATCTGCTTTCCATTGAAGAGGATCCCA	CAGACGTGTGCTCTTCCGATCTGGGATAAGTATGGAGAGGCAGGT	134096867	134097034	134096867	134096889	134097012	134097034	134096890	134097011	TTACACCACACACACACACACACACACACACACACACACACACACACACCCCTTTACCTTAAGGACCTATACCTATAGGGTATAGTCCACAACTCTTTATCTGAGATTCACGTTCTTCTCAA	134096896	134096937		333_47	47
29444	29333		29333	29444	1424	CTACACGACGCTCTTCCGATCTCAGCTGGAGTCAGTAGAACTGC	CAGACGTGTGCTCTTCCGATCTACATAAGAATCACAAAATCTCAGGGG	22515614	22515778	22515614	22515635	22515753	22515778	22515636	22515752	AGATGTATAAGCGAATCAAATACTATATCTATCTATCTATCTATCTATCTATCTATCTATCTATCTATCTCTCTCTCTCTCTCTCTCTCTCTCTCTCTCTCTCTCTCTCTCTCTCTC	22515661	22515700		333_47	47
29446	29196		29196	29446	1426	CTACACGACGCTCTTCCGATCTCACGATGGCTTTCACTTCCAGAT	CAGACGTGTGCTCTTCCGATCTCCCCCATCAAAATTTATCCATCCCT	106687759	106687989	106687759	106687781	106687965	106687989	106687782	106687964	TCTCACTTTATTCTATGTTTAGGGATTCTCTCTCTCTCTCTCTCTCTCTCTCTCTCTCTCTCTCTCTCTCTCTGTGTGTGTGTGTGTGTGTGTGTTCATTTTAAAGGTTGAGAAGTATTGCCAATTACCATCTGTGTTTACCTTAGTATAGATTCATTTATCAGATTATCTAAGACTAAGACT	106687808	106687853		333_47	47
29452	28126		28126	29452	1432	CTACACGACGCTCTTCCGATCTAGGAGAGACAGGAGCCTTTTTGA	CAGACGTGTGCTCTTCCGATCTCGCCCCTTCACATAAGGGATATG	49771919	49772134	49771919	49771941	49772112	49772134	49771942	49772111	TTATACTCACAGGGCCAGATGCCCCCATCTTTACTCATTTTCTGTCTCTCTCTCTCTCTCTTTCTCTCTCTCTCTCTCTCTCTCTCTCTCTCTCTCTCTCTCTCTGTCACACACACACACACACACACACACACACACACACAGAGAGTGGAACTTCTGATGTTTTCCTT	49771986	49772001		333_47	47
29540	30732		30732	29540	1515	CTACACGACGCTCTTCCGATCTGAAGCTGTTACTTGGCACCTGTA	CAGACGTGTGCTCTTCCGATCTTCTAATAGGATTTGGAACACACACA	120551598	120551700	120551598	120551620	120551676	120551700	120551621	120551675	ATTTTTAAAAATGAGTGTGTGTGTGTGTGTGTGTGTGTGTGTGTGTGTGTGTGTT	120551635	120551674		333_47	47
29582	33375		33375	29582	1557	CTACACGACGCTCTTCCGATCTTCTTCAGTTATACCTTCTGGCAA	CAGACGTGTGCTCTTCCGATCTTGAACTCTTGACTTGCAGTTTTT	29954595	29954720	29954595	29954617	29954698	29954720	29954618	29954697	AATTCTATATATATAGGAACACACACACACACACACACACACACACACACACACACACAGATCAAATAGAGATACTGACT	29954636	29954675		333_47	47
29594	33781		33781	29594	1569	CTACACGACGCTCTTCCGATCTTGCTAAAATGACGTCTGCACTCA	CAGACGTGTGCTCTTCCGATCTAAGGTGATGGCCTCCATTTTCAT	78354515	78354724	78354515	78354537	78354702	78354724	78354538	78354701	TGTTTATCACAGCACTATTCACAATAGCAAAGATATAGGACCAACCCATGATTGGATAAAATATGGTACACACACACACACACACACACACACACACACACACACACAGGAATACTATTCAGCCTTAAAAAAGAATGATTTCATGTTTTTTTGCAACAACGTGG	78354605	78354644		333_47	47
29600	34176		34176	29600	1575	CTACACGACGCTCTTCCGATCTTGTCTCCCAAACTACATGGTTTCC	CAGACGTGTGCTCTTCCGATCTAAAGGCTTTGATAGGTTCTGCAA	17622308	17622472	17622308	17622331	17622450	17622472	17622332	17622449	TCAGGATATTAATAGATCACACACACACACACACACACACACACACACACACACACATTAATGTGGTCCAAAAAGTTTGAGAAAACTGGATGATTTAAAAATAAAATGGGTTTCTTTA	17622349	17622388		333_47	47
29665	35489		35489	29665	1640	CTACACGACGCTCTTCCGATCTCGGAGAGCATGGTGACAATAGTT	CAGACGTGTGCTCTTCCGATCTTCTTCTCACATGGTAACATTTTCCT	144442927	144443072	144442927	144442949	144443048	144443072	144442950	144443047	AACAATACTTTCTTGTGTAGTTGAAATTTGCTAAGAAAGTAGATCTTAAATGTTCTCACCACACACACACACACACACACACACACACACACACACAA	144443009	144443046		333_47	47
29682	35505		35505	29682	1656	CTACACGACGCTCTTCCGATCTGCTCACACAGTAGGAGGAGAGAG	CAGACGTGTGCTCTTCCGATCTTGACATAGGGCCTGTGAGAAAGT	106647889	106648104	106647889	106647911	106648082	106648104	106647912	106648081	AGAAAGAGAGAGAGAGAGAGAGAGAGAAAGAGTGTGTGTGTGTGTGTGTGTGTGTGTGTGTGTGTGTGTGTATTTGTGTGTGTGTGTGAGCTCTCTGGTGTCTCTTCTTATAAGGGCACTTATCCTATTGGATCAAGGCTCTACCCTTATAATCCCATTTTACCTTAGTT	106647916	106647937		333_47	47
29713	35548		35548	29713	1687	CTACACGACGCTCTTCCGATCTGGGAATGAGTAGGATGCGTTCAA	CAGACGTGTGCTCTTCCGATCTCTCCTACAGAGCAGTTCACTGGG	41147777	41147991	41147777	41147799	41147969	41147991	41147800	41147968	GGGCTAGGTCAGCCTTGGGAAGGTGCATGACCACTCAGCCAGTTTGCTTCAGGAAGGATCTGATGGGCACATGGAGACACAAACACACACACACACACACACACACACACACACACACACCCCCAGAGGTGAAGGCAAGGCCAGTTCACCAGGCCTGGGAAGAGGAGGC	41147882	41147919		333_47	47
29741	35576		35576	29741	1715	CTACACGACGCTCTTCCGATCTTGCATGCATTCAATTCACCTCAAAA	CAGACGTGTGCTCTTCCGATCTTCACTCCCATGAGTATTGAAGCAC	125574951	125575123	125574951	125574975	125575100	125575123	125574976	125575099	GTAAAAGTGCATCCAGGTAATATTCTCTCTCTTTCTTTCACACACACACACACACACACACACACACACACACACAATGTACACGGATTTATTGTTTTATTCTATATCTTGGCTATTGTGAATA	125575014	125575051		333_47	47
29754	35589		35589	29754	1728	CTACACGACGCTCTTCCGATCTTTCCATTCCTTCTGTCTCCACAC	CAGACGTGTGCTCTTCCGATCTCACCTATCTGCTATAGTGAGCTGT	7462527	7462704	7462527	7462549	7462681	7462704	7462550	7462680	TATCTGTTTCTTTGTTATCTACATGCAGAATGCATAGTGTGAACATAGGTTTGTGTGTGCATGTGTGTGTGTGTGTGTGTGTGTGTGTGTGTGTGTGTGATTTTTCTTTAGCCCAGAGGTATTCATAATGA	7462611	7462648		333_47	47
29756	35591		35591	29756	1730	CTACACGACGCTCTTCCGATCTTTCCCATCAGAACAATGCAGCTT	CAGACGTGTGCTCTTCCGATCTTTAAGGACACTGCATCTTGAGCC	45046627	45046852	45046627	45046649	45046830	45046852	45046650	45046829	TTAGAGGAGAAAAGTCACGATGTTATTAGCATAAGTGCTACACATGCTCGAGGGCGCGCGCGCGCACACACACACACACACACACACACACACACACACACACTGCATCGTTTCACTTTCTTCCTAATTCTTGGTCCTGTCGTCTTCCTTAGCAGCCCTGCCGTAGCTGTACTGCACTGT	45046714	45046751		333_47	47
29867	35691		35691	29867	1823	CTACACGACGCTCTTCCGATCTGGTTTTTACCATATGCATGGCCC	CAGACGTGTGCTCTTCCGATCTTCTCAGTGAAGTGCCCGATTTTT	177404903	177405062	177404903	177404925	177405040	177405062	177404926	177405039	TGCTGTCTCTCTCTCCCTCTTTCTCTTTGTGTGTGTGTGTGTGTGTGTGTGTGTGTGTGTGTGTGTGTGTGTGTGTGTGTGTGTGTGTGAAGAGTTGCCGAAATAAGAAGAAAA	177404953	177405014		333_47	47
29937	35765		35765	29937	1893	CTACACGACGCTCTTCCGATCTGCAGCGGTTATAATCCTCTTGGG	CAGACGTGTGCTCTTCCGATCTTGAGAGTCCCACCTCTAAAGCAA	11902180	11902367	11902180	11902202	11902345	11902367	11902203	11902344	AAAATCGTTATCCCCCCCATACACACACACACACACACACACACACACACACACACACACACACACACACACACACACACACCCCTACTCCCCATAATGTTAAAAGAAAGAAAGCAGCTCTGGTTTTCATCTGTCTGACAAT	11902223	11902284		333_47	47
35146	41730		41730	35146	2008	CTACACGACGCTCTTCCGATCTTGCTTTGAAAAGTGTGTCTCTGT	CAGACGTGTGCTCTTCCGATCTAGAATCAACATAAGGCCCACAGT	20554127	20554286	20554127	20554149	20554264	20554286	20554150	20554263	ATGTGTGTGTGTGTGTGTGTGTGTGTGTGTGTGTGAGAGAGAGAGAGAGAGAGAGAAGGAATTAGAGGCTAGAGATGATTGCAAAATCTTAAAAGACATATCAACTAATTGTAA	20554151	20554182		333_47	47
42804	50367		50367	42804	2112	CTACACGACGCTCTTCCGATCTGTGGAATTCCTGTTTCCTTGGGT	CAGACGTGTGCTCTTCCGATCTAAGAATTGGCTCCTTCACCTTCC	62490284	62490447	62490284	62490306	62490425	62490447	62490307	62490424	AGACCCCCACTTCCCACCTCCCAACACACACACACACACACACACACACACACACACACACACACACACACACACACACACAGTGAAACAATACATCTAGATGCCTGTCTCCCTCTGT	62490330	62490387		333_47	47
42847	31414		31414	42847	2113	CTACACGACGCTCTTCCGATCTGTGCTCTCTCTCTCTTCTCGTCT	CAGACGTGTGCTCTTCCGATCTGACTCTTCTTCTCCCAAGAGGGT	92768101	92768293	92768101	92768123	92768271	92768293	92768124	92768270	TCTCACTCTGTTTACCCATTTATTTCTGTCTCTCTGACTATCTCTGTATCTTTTTCTCTTGACACACACACACACACACACACACACACAACCATGGCTACCGCTACTACCATTACCACTACTGATCAGAGTTGGCAAGTGGGAATA	92768185	92768212		333_47	47
58344	67929		67929	58344	2388	CTACACGACGCTCTTCCGATCTATGTGAGTTTGGCTGTGAGTACC	CAGACGTGTGCTCTTCCGATCTGTGGAGATCCTGCCAATTCACTC	9465079	9465226	9465079	9465101	9465204	9465226	9465102	9465203	TTTTCTAGTACAAAATTTTTATTTTCATTGGTTATTCTGTGTGTGTGTGTGTGTGTGTGTGTGTGTGTTTTGAGATGGAGTCTTGCTCTGTCATCCAGGCTG	9465139	9465168		333_47	47
69998	33302		33302	69998	2638	CTACACGACGCTCTTCCGATCTTCTGCCCCTTATTCTCCCTTCTG	CAGACGTGTGCTCTTCCGATCTTGGACTTGGCAGAAGAATCAGTG	122717329	122717493	122717329	122717351	122717471	122717493	122717352	122717470	GGGTATCTGTTACACATATATTGGACTGCTTTTCTCTTCATTCTTCTTCAATCTTTTTTGTGTTATTCAAATTGGAGTGTGTGTGTGTGTGTGTGTGTGTGTGTGTGTAAAATCAAGCC	122717428	122717459		333_47	47
70005	33255		33255	70005	2639	CTACACGACGCTCTTCCGATCTTCTCTCATCTCTTGCTTTTGCCA	CAGACGTGTGCTCTTCCGATCTCGTTCTCCATCAAGGATATACGA	25692694	25692797	25692694	25692716	25692775	25692797	25692717	25692774	TTACACACACACACACACACACACACACACTCATACACTTTCCATCTCCTAACAGAAA	25692719	25692746		333_47	47
70692	80688		80688	70692	2810	CTACACGACGCTCTTCCGATCTCGATGTGTGTCCCTTCATGTTCT	CAGACGTGTGCTCTTCCGATCTGCATGGATTGCAGGGAAACTCTA	87989825	87989951	87989825	87989847	87989929	87989951	87989848	87989928	GGATTGCCTTGCAAGTTTTGTGTGTGTGTGTGTGTGTGTGTGTGTGTGTGTGTTTAATTTTCTACTTTGTCTTGGATCTCA	87989866	87989899		333_47	47
70829	80709		80709	70829	2848	CTACACGACGCTCTTCCGATCTCCACATATTTCCTTCCCCCTCCT	CAGACGTGTGCTCTTCCGATCTTACGTATAGCTTGCCACCTTTGG	38310404	38310555	38310404	38310426	38310533	38310555	38310427	38310532	CTAAGTAATATTTCTTTATTAATTTTTTCCTTCCATTGTTTCTTATTGAAGCAAGTGTGTGTGTGTGTGTGTGTGTGTGTGTGTGTGTCCCAAGACCTTTTTTGTG	38310481	38310514		333_47	47
70927	29109		29109	70927	2870	CTACACGACGCTCTTCCGATCTCACAAAATAGATCCACGGGGACA	CAGACGTGTGCTCTTCCGATCTAGGCCCTCACAGTAATCAAGGAA	54508613	54508774	54508613	54508635	54508752	54508774	54508636	54508751	AAGAAGGCCAGGCACATGCGCGCGCACACGCGCGCACACACACACACACACACACACACACACACAGACAAACCAAGCAGCCACATGAGAGCACAAGCAGCCCATCCCTCTTCCAG	54508670	54508701		333_47	47
71037	28691		28691	71037	2900	CTACACGACGCTCTTCCGATCTATCTGCCGTGTAGTAGGTGCTAT	CAGACGTGTGCTCTTCCGATCTACCGGGAGTCGAGATAAATCAGA	8233263	8233428	8233263	8233285	8233406	8233428	8233286	8233405	ATATCTTTATAAGTGTGTGTGTGTGTGTGTGTGTGTGTGTGTGTGACAATGAACCCTTTATTGGCATATATATTTTATTTCCTTTATAAAACAATATGCTTTATGAGTTCAATATTCATG	8233298	8233329		333_47	47
71152	80763		80763	71152	2935	CTACACGACGCTCTTCCGATCTAGGGAAATTGGTAACTTCTTGGCT	CAGACGTGTGCTCTTCCGATCTTGGAGTGAGACTATGTCTCGTGAA	79750080	79750234	79750080	79750103	79750211	79750234	79750104	79750210	TAGAAATATGGTGGATACACACACACACACACACACACACACACACACACACGCAAATGCAGATGGGACAACATATATCAATCTTTAAATCTGCTACTTTTTTTTTT	79750120	79750155		333_47	47
28862	28383		28383	28862	842	CTACACGACGCTCTTCCGATCTAGTCCTCACTGATTCTCAGGCAT	CAGACGTGTGCTCTTCCGATCTGGCTCTATTCTTTCTCACAGGGC	74123138	74123304	74123138	74123160	74123282	74123304	74123161	74123281	ACACACACACACACACACACACACACACACACACACACACACACACACACACACACACACAGACCTGAGCAAGTTTGGGTCATAGATACAGCTGGCCACTAGTGTGACTTGTGGCTTTCTA	74123161	74123220		334_47	47
28874	31507		31507	28874	854	CTACACGACGCTCTTCCGATCTGCTGTTTGCCTTTTGGTCCTTTT	CAGACGTGTGCTCTTCCGATCTTTGGTCCTCGACTCACTATAGGC	14748945	14749133	14748945	14748967	14749111	14749133	14748968	14749110	GGTTTGGTTTGGCTTTGACTAATTCTGGTACTGAAAAGTTAGCTATACACACACACACACACACACACACACACACACACACACACACACACACACACACACACAAACTTCAAAAATGCTTAACCATCTGACCATAGTGACTA	14749014	14749071		334_47	47
28896	30814		30814	28896	876	CTACACGACGCTCTTCCGATCTGACCAAAGGGAAACCTCATCCAG	CAGACGTGTGCTCTTCCGATCTACTTCCGGCCTCTTTCTCTCTTT	54877850	54878000	54877850	54877872	54877978	54878000	54877873	54877977	TTTACACACACACACACACACACACACACACACACACACACACACACACACACACACAGAGAGAGAGAGAAAGAGAAAGAGAGAGAGAGAGAAACAGAGAAAAAA	54877876	54877929		334_47	47
28935	30608		30608	28935	915	CTACACGACGCTCTTCCGATCTCTTGCAGCCTGGTAATCAGGAAA	CAGACGTGTGCTCTTCCGATCTTCCCAGACTGATGAGAAAGCCAT	50389469	50389625	50389469	50389491	50389603	50389625	50389492	50389602	CCCTTCCTTATTATAGACCCAACCAAGGGGGGAAGAGTGTGTGTGTGTGTGTGTGTGTGTGTGTGTGTGTGTGTGTGTGTGTGTGTAATTTGAAAGAGAACTTTCAGGACA	50389528	50389577		334_47	47
28940	31155		31155	28940	920	CTACACGACGCTCTTCCGATCTGCAGCTAGGGAAAGCAAACTTCT	CAGACGTGTGCTCTTCCGATCTTATTTTCCCAGACTGGAGTGGCT	118751010	118751143	118751010	118751032	118751121	118751143	118751033	118751120	TGGCTTAAGAGAAGTGAGGGATGTGTGTACGTGTGTGTGTGTGTGTGTGTGTGTGTGTGTGTGTGTGTGTGTGTGTGTGTTTCAGAAA	118751063	118751112		334_47	47
28956	26365		26365	28956	936	CTACACGACGCTCTTCCGATCTAAAGAGTTCCATGTGTACGAGCC	CAGACGTGTGCTCTTCCGATCTAAAGCTGGAATTCAGAGCGCATA	6013069	6013243	6013069	6013091	6013221	6013243	6013092	6013220	TTAGTTGTTGAATTCTATTTTTAAATGGCTAAGGCTTTAAGTACGTGCGTGCGTGTGTGTGTGTGTGTGTGTGTGTGTGTGTGTGTGTGTGTGTGTGTGTAATTATGGCAATGTTGCTAAGTGCATAAA	6013144	6013191		334_47	47
28962	26814		26814	28962	942	CTACACGACGCTCTTCCGATCTAATGGAAGTTCTTAGGGCAGAGC	CAGACGTGTGCTCTTCCGATCTTGTCAGAACTTTGTCACCTGTCT	32849679	32849868	32849679	32849701	32849846	32849868	32849702	32849845	AGAAGGAGAGAGAGAAGGGAAAATGATGAATAAAACTAAGAGTTACATTCCTGTAAGATATTTACGTGTGTGTGTGTGTGTGTGTGTGTGTGTGTGTGTGTGTGTGTGTGTGTGATGTGTGGTTTGTGTATGAGAGAGAGAAAA	32849767	32849814		334_47	47
28977	28601		28601	28977	957	CTACACGACGCTCTTCCGATCTATCACTCCCTGCTGTCTAACCAT	CAGACGTGTGCTCTTCCGATCTGGATGAGGAGGGAGAGAGAAGAC	122494650	122494805	122494650	122494672	122494783	122494805	122494673	122494782	TTTCCTTCCCTCCTCTCTCTCTCTCTCTCTCTCTCACACACACACACACACACACACACACACACACACACACACACACACATTTTCATTCCCCTTTTTTCTTATGCTTC	122494685	122494706		334_47	47
29014	33279		33279	29014	994	CTACACGACGCTCTTCCGATCTTCTGAAAGGCCACTATCCTGGAA	CAGACGTGTGCTCTTCCGATCTGCAATGCCTCCTCCTCATGTTAT	39516874	39517044	39516874	39516896	39517022	39517044	39516897	39517021	TAAGCATAGAATCATCCTGTAGATTTCTGAATATGCTTGTCTGCCTCAGCTTTGGCTTAGTGAGTTGGGCTGTGTGTGTGTGTGTGTGTGTGTGTGTGTGTGTGTGTGTGTGTGTGTGTTTTAGA	39516967	39517014		334_47	47
29026	34730		34730	29026	1006	CTACACGACGCTCTTCCGATCTTTTCCCACAACCTCTCATCCTCT	CAGACGTGTGCTCTTCCGATCTGGCTTGACCTCTCTGAAGAACAG	50448967	50449075	50448967	50448989	50449053	50449075	50448990	50449052	ACACACACACACACACACACACACACACACACACACACACACACACACGTCATACCAAACTTT	50448990	50449037		334_47	47
29032	26750		26750	29032	1012	CTACACGACGCTCTTCCGATCTAATAGTCCTGCATTTGAGAACCT	CAGACGTGTGCTCTTCCGATCTTAATATGAGGCACAGCGTGATGA	37655100	37655284	37655100	37655122	37655262	37655284	37655123	37655261	ATAATATTGTGCTTGCGCACATGTGTGTGTGTGTGTGTGTGTGTGTGTGTGTGTGTGTGTGTGTGTGTTTATATTTTACAGAACCCTGAAGGAGGCCTGTACCTGGCTGTGACCCTGTTGGCAGGCATCACTGGAGTTG	37655144	37655189		334_47	47
29109	34335		34335	29109	1089	CTACACGACGCTCTTCCGATCTTTAAAACAGTGGGGTGGATCCCT	CAGACGTGTGCTCTTCCGATCTCTGGAACAGTCAGGTTCCAAGTC	102948390	102948562	102948390	102948412	102948540	102948562	102948413	102948539	GTCTCTCACCATACACAAAAATCAACAACAACAACAATAAAACAATGGGAAAGCTGCCTGAAGGCAAAGATCACACACACACACACACACACACACACACACACACACACACACACACTCTTTCAAG	102948435	102948449		334_47	47
29135	27675		27675	29135	1115	CTACACGACGCTCTTCCGATCTAGAAAATGAAACCTAACGTGCTGC	CAGACGTGTGCTCTTCCGATCTGTGTTTCACTATAGGCAGCTGTG	85802501	85802594	85802501	85802524	85802572	85802594	85802525	85802571	AGAACACACACACACACACACACACACACACACACACACACACACAC	85802528	85802571		334_47	47
29152	29937		29937	29152	1132	CTACACGACGCTCTTCCGATCTCCTCATTTCGTAGATGACATGCTCTTA	CAGACGTGTGCTCTTCCGATCTCCTGAAGCCTTGCTGAATTTGC	94129707	94129837	94129707	94129733	94129816	94129837	94129734	94129815	TATGTAAAAATCACTAAAGATCACACACACACACACACACACACACACACACACACACACACACACCTTTTATAACTAGAAA	94129755	94129798		334_47	47
29206	34624		34624	29206	1186	CTACACGACGCTCTTCCGATCTTTGGGATAACGGGGAAGTTTGAC	CAGACGTGTGCTCTTCCGATCTACAAACTATTTGAGAGTGAGTTGCAG	107532391	107532605	107532391	107532413	107532580	107532605	107532414	107532579	TACAGACTCTAAACCTGTATATTTTATCAATGTTATATTTCCCAAGAGCAATGAGTATAGTGTGTGTGTGTGTGTGTGTGTGTGTGTGTGTGTGTGTGTGTGTATCAGAGTGTCTTTGTTCTTAGGAGATTCATGCTTAAGTATTTAGGGGTGAAAATTCAAATAT	107532473	107532516		334_47	47
29285	32027		32027	29285	1265	CTACACGACGCTCTTCCGATCTGGTGGAGTTACCCAAGGGAGTAT	CAGACGTGTGCTCTTCCGATCTAAACATGGTGGGCACTTCAGAAT	147781880	147782028	147781880	147781902	147782006	147782028	147781903	147782005	TTGAGCCCCATATTGATCCAAAGGAAGGGAGTACTGTTGAAGTGTGTGTGTGTGTGTGTGTGTGTGTGTGTGTGTGTGTGTGTGGTGATTGCGGGGGGATTCT	147781944	147781985		334_47	47
29322	34097		34097	29322	1302	CTACACGACGCTCTTCCGATCTTGTAATTCCTCCTGAAACTGCCT	CAGACGTGTGCTCTTCCGATCTTCTTGAGTCTCGCCACAGTAGAA	82815905	82816020	82815905	82815927	82815998	82816020	82815928	82815997	TTTACTTCTGTGTGTGTGTGTGTGTGTGTGTGTGTGTGTGTGTGTGTGTGCGTGTGTGTTGCATTACCAT	82815936	82815977		334_47	47
29340	26369		26369	29340	1320	CTACACGACGCTCTTCCGATCTAAAGCACAGCAGCTATCCTCATC	CAGACGTGTGCTCTTCCGATCTCACATCATTGCTGGAGCCTTAGT	150495118	150495264	150495118	150495140	150495242	150495264	150495141	150495241	CCCCACTCTAACTACACACACACACACACACACACACACACACACACACACACGAGAACTGACCCAGATCCAGCTTGGAGCTCTCCTAGGTCCAGGATGGA	150495154	150495193		334_47	47
29361	27574		27574	29361	1341	CTACACGACGCTCTTCCGATCTACTGGGGGAAGAAGGTTGTTTTT	CAGACGTGTGCTCTTCCGATCTGATTGTGTCCAGGTCCTTGTTCA	140825478	140825618	140825478	140825500	140825596	140825618	140825501	140825595	GGTGTGTGTGTGTGTGTGTGTGTGTGTGTGTGTGTGTGTGTATATGCATTTATTTAGAAGAGATCCTTTTCATTTAACCATTGAGAGTCCTCTTG	140825502	140825541		334_47	47
29385	35320		35320	29385	1365	CTACACGACGCTCTTCCGATCTAAAGAGTTGTGAGAAAGAGCAGT	CAGACGTGTGCTCTTCCGATCTAACCCAGCACCTCATGTCTAATG	22267242	22267466	22267242	22267264	22267444	22267466	22267265	22267443	ACTATGTGTTTTATCCTTAGAGCATTATCCTTCTAAGTGAACTCCTTTCTTATTACTGAGCGTGTGTGTGTGTGTGTGTGTGTGTGTGTGTGTAGGATAAAATTGTAATGGCCTTAAAGTTGTTACCTGGCATTTTTGGTTTCTTAAAATAGGCATCCCCCTACTCCCTTTACATTATT	22267326	22267357		334_47	47
29447	29714		29714	29447	1427	CTACACGACGCTCTTCCGATCTCCCAGACAAGGTTCCTATCTTGC	CAGACGTGTGCTCTTCCGATCTATGTCTCCACTTAACCTCGTGGA	146320766	146320957	146320766	146320788	146320935	146320957	146320789	146320934	TTATGGTCACCAGGCCTCTGAGACTTAAAGCTTACAGCTCTCTTTTGTGCTCTTTGTACTCTCTCACTCTCTCTCTCTCTCTCTCTCTCTCTCTCTCTCTCTCTCTCTCTCTCCCTCTCTCTCTCTCTCTTCTCCTTTCTGTCCCA	146320855	146320900		334_47	47
29488	28168		28168	29488	1463	CTACACGACGCTCTTCCGATCTAGGCAAACCATCTCATTTGCTGA	CAGACGTGTGCTCTTCCGATCTCGTTGTTCAGTGGGGGACTTTTA	115564737	115564893	115564737	115564759	115564871	115564893	115564760	115564870	CAATGCTTTGTGTGTGTGTGTGTGTGTGTGTGTGTGTGTGTGTGTGTGAAAAAACAGCAAATCAGGTTGATGGCTATTGTTGTGTGTGTCCTAGCTGGGATGGCCCATATT	115564768	115564807		334_47	47
29490	28328		28328	29490	1465	CTACACGACGCTCTTCCGATCTAGTAAGAATTGCATCCCCACTGT	CAGACGTGTGCTCTTCCGATCTTGGGAGATATTCATAAGATTAAGCAGG	142773249	142773416	142773249	142773271	142773390	142773416	142773272	142773389	TAATATTCTGATGTGTAACACACACACACACACACACACACACACACACACACACACTTACTTTAAAGCAAATCTAGGATAATACTGTATATTCTGGTTTACATTTTGCTTTTTTTTT	142773289	142773328		334_47	47
29511	29408		29408	29511	1486	CTACACGACGCTCTTCCGATCTCAGTGGAAAAGCACCCAGTAAGA	CAGACGTGTGCTCTTCCGATCTGCTCTGTCAAACTGTGTAGAGGG	150125689	150125819	150125689	150125711	150125797	150125819	150125712	150125796	GACTGAACACACTCTCCAGGCCACTACCACTTATGTTTACTGAAAACACACACACACACACACACACACACACACACACACACAC	150125757	150125796		334_47	47
29556	31572		31572	29556	1531	CTACACGACGCTCTTCCGATCTGGAAATCAAGAGGCATGAGGGAG	CAGACGTGTGCTCTTCCGATCTCAGCACATGGGACTTTTTCCAGA	119850854	119851029	119850854	119850876	119851007	119851029	119850877	119851006	CCAGGCAGACAGTTCACTTCACCCTTATAAAACTACTCTAAAATATGTGTGTTTGTGCATGTATATGTGTGTGTGTGTGTGTGTGTGTGTGTGTGTGTGTGTGTGTTTTCCTTGTTTTCCTTTCAACCAT	119850942	119850981		334_47	47
29693	35523		35523	29693	1667	CTACACGACGCTCTTCCGATCTGAGGGAAGCAGTGGTACAAAGAG	CAGACGTGTGCTCTTCCGATCTCACGTTTGTGCTTAAGGCCATATT	65262912	65263101	65262912	65262934	65263078	65263101	65262935	65263077	TAAATCCACACAGGCCCTGCTCAAGGACACACACACACACACACACACACACACACACACACACCCCTATAAGTACTACAAATAAACATAAATGCACAGATACATATGGTCACACATTTGTGTATAGCTATACATATGTATAT	65262961	65262998		334_47	47
29715	35550		35550	29715	1689	CTACACGACGCTCTTCCGATCTGGTCTGCAAGTGTCTGTTTAGCA	CAGACGTGTGCTCTTCCGATCTCAGAGAAAACAACCGGAGAGAGG	150917679	150917919	150917679	150917701	150917897	150917919	150917702	150917896	ATAATATATTCTCATCTAAAGACAGTTTGTTCATTGAGAAAAGGATGAAGGAACAACAGAAGGAATATCTGTGCAGCTTGTCGTGTGTGTGTGTGTGTGTGTGTGTGTGTGTGTGTGTGTTTGTGCGCGTGTGCCTGTGTGAGGATCTGGATGTCAGCCTAGGCAGTGTCTGTCTCTGGCCAGCCCCTCACCCAC	150917784	150917821		334_47	47
29893	35718		35718	29893	1849	CTACACGACGCTCTTCCGATCTGAAGTGCACGCCTTTCTGAAC	CAGACGTGTGCTCTTCCGATCTCTCGCAACGCTAAACAGTGAAAA	96143862	96144018	96143862	96143882	96143996	96144018	96143883	96143995	GCGGATCCGTGTGTGTGTGTGTGTGTGTGTGTGTGTGTGTGTGTGTGTGTGTGTGTGTGTGTGTGTGTGTGTGTGTGTGTGTTGAGATGCTTTTTGTTTTTGTCTTTTTTTTT	96143891	96143964		334_47	47
46594	54658		54658	46594	2173	CTACACGACGCTCTTCCGATCTGCTCAGATCAATCAGCTGGAGTC	CAGACGTGTGCTCTTCCGATCTAAGTTTTGACAAGTGAGTTGCCC	59656284	59656496	59656284	59656306	59656474	59656496	59656307	59656473	CAGGAGAGAGATCATGTAGCATAAGCTTAGCTTCCAGGGACCCAAGCCAGGGGTGGTATGTGTGTGTGTGTGTGTGTGTGTGTGTGTGTGTGTGTGTGTGTGTGTGTGTGTGTGTGTGTTTATAATTTTAGTCTACTTCATCCTTTAGCTAGATAGGAATAGAAATT	59656365	59656424		334_47	47
46627	54695		54695	46627	2175	CTACACGACGCTCTTCCGATCTGCTATTATTCGGCCTGAAAGCCT	CAGACGTGTGCTCTTCCGATCTATTCCCCATACACACACACAAGC	53706754	53706875	53706754	53706776	53706853	53706875	53706777	53706852	TGATGACTCTGTGTGTGTGTGTGTGTGTGTGTGTGTGTGTGTGTGTGTGTGTGTGTGTGTGTGTGTGTGTATGGAT	53706786	53706845		334_47	47
69728	80519		80519	69728	2554	CTACACGACGCTCTTCCGATCTTTGCATAAGCTGTCATTTTGGGC	CAGACGTGTGCTCTTCCGATCTTATTTGTGACAAGGGTAGGTGGC	152836371	152836577	152836371	152836393	152836555	152836577	152836394	152836554	CACTCTGTCCTTTAAGGAAGGGAGGAGGCCCATCCTGTCCCCCTTGGGAACAGAGCACGTGCGCGCGTACACACACACACACACACACACACACACACACACACTCCTTCTCCAAACCACAGGCCACGTACACCTCCAGCTTGCTCCACACTCATCATGGG	152836462	152836497		334_47	47
69779	34329		34329	69779	2568	CTACACGACGCTCTTCCGATCTTGTTTTGGATTCTTAGGGCCCAG	CAGACGTGTGCTCTTCCGATCTAAAACACGCACTCCCTAGTTTGT	17434812	17434988	17434812	17434834	17434966	17434988	17434835	17434965	CATAGCACCTGGCATCTAGTAAGTGTTCAGTAAATATTTTCTGAATGAGTGGTTGGGATCCATTAGGAAAATGTAGGAGTATGTGTGTGTGTGTGTGTGTGTGTGTGTGAGAGAGAGAGAGAGAGAGAGAG	17434916	17434941		334_47	47
69830	80533		80533	69830	2585	CTACACGACGCTCTTCCGATCTTGTCAAGACAATTCCTTTGCTCCA	CAGACGTGTGCTCTTCCGATCTCTACTAGGCCCTACACACACTCA	116312667	116312761	116312667	116312690	116312739	116312761	116312691	116312738	ATGACTTGTGTGTGTGTGTGTGTGTGTGTGTGTGTGTGTGTGTCAGGG	116312697	116312732		334_47	47
70111	32750		32750	70111	2666	CTACACGACGCTCTTCCGATCTTCAAAGGCAAGAACAGAGGCAAT	CAGACGTGTGCTCTTCCGATCTATATTGTTGGGCCAGTCTCTCCT	111259496	111259645	111259496	111259518	111259623	111259645	111259519	111259622	AAATGGGCCCAGTAGCCCTGAGACACCAATTACATTACAATGTACAGAGAAGCACCTCTGGAAGGTTGGAGTGTGTGTGTGTGTGTGTGTGTGTGTGTATCTCA	111259589	111259616		334_47	47
70207	32407		32407	70207	2700	CTACACGACGCTCTTCCGATCTGTTTGACACAAAAGCCTGTGCAT	CAGACGTGTGCTCTTCCGATCTTTATGAGGACTCCAGTTTGGCCT	136627153	136627312	136627153	136627175	136627290	136627312	136627176	136627289	TGACCACAAGACTTTTGAGAAAGTGAGAGAATGAGTGAGTGAGTGAATGAAGTGTGTGTGTGTGTGTGTGTGTGTGTGTGTGAGAGAGAGAGAGGTGTTTGTGGTAGGCTGGAG	136627207	136627218		334_47	47
70536	30854		30854	70536	2773	CTACACGACGCTCTTCCGATCTGAGAGAGGGAAGGTTCTGGAAGA	CAGACGTGTGCTCTTCCGATCTAGGAAAGCTGAGAAGCATGAGTA	111599706	111599930	111599706	111599728	111599908	111599930	111599729	111599907	AATGAAGTGAAGAGAATACCACGTTGTGTGTAGAAAATAGGCAACTATATTATATCAATCAAATCCCATTTGTTTTGGGGTGTGTGTGTGTGTGTGTGTGTGTGTGTGTGTAATATGATCTCTTCTTTGAGTATTTTTCTAGTCTACTGTTTTCTCTTTATAGATTAGCTTTCTCTATT	111599808	111599839		334_47	47
70637	80682		80682	70637	2793	CTACACGACGCTCTTCCGATCTCTCTTTGTGATACCGAAGAGCGA	CAGACGTGTGCTCTTCCGATCTTGGGCTTTCAGCACAACAGATAA	14359379	14359513	14359379	14359401	14359491	14359513	14359402	14359490	TACATAATTGTATGGATACGTGTAATGTTTTGGCTACATTAAATGTAGATTCTTTACACACACACACACACACACACACACACACACAC	14359457	14359490		334_47	47
70744	80697		80697	70744	2825	CTACACGACGCTCTTCCGATCTCCTATATTCCTGAATTTGAGTTGGACA	CAGACGTGTGCTCTTCCGATCTGCTGTGTTGGTCGTTGTTTGTAG	47364852	47365005	47364852	47364878	47364983	47365005	47364879	47364982	TATCAATATGATCTCACAACAGTTTATTTTTAAAAAGAATGTGCACACACACACACACACACACACACACACACACACTTCATAGCTCTGTCTGCTGAAGAGGC	47364922	47364955		334_47	47
71294	27596		27596	71294	2971	CTACACGACGCTCTTCCGATCTACTGTTGGAAGAATGGGCAAGAG	CAGACGTGTGCTCTTCCGATCTAGATTCATAGCATACCCCTCCCC	113818107	113818275	113818107	113818129	113818253	113818275	113818130	113818252	TCGGAACAGAGACCCTTGAAGGGAGTTTCAAAGCTTGATGAAATTTGCAAGACTTGAGAATGCTGTTTGTTGAAATGAAATGTACAGGGGTGTGTGTGTGTGTGTGTGTGTGTGTGTGTGTTT	113818219	113818250		334_47	47
71420	26487		26487	71420	2992	CTACACGACGCTCTTCCGATCTACAGACAGCTGGTTTCATAGTTACA	CAGACGTGTGCTCTTCCGATCTTGTATGAGTACTTGCACACAAAG	33358517	33358683	33358517	33358541	33358661	33358683	33358542	33358660	TTATGAAACTATAAGGAATAACTCATTTAGCATATGTGAAATATGCCAATATCGCTATTCTGAAATAGTGTTTTCCTAAGGGGTTATGGTGTGTGTGTGTGTGTGTGTGTGTGTGTGTG	33358630	33358659		334_47	47
29049	28389		28389	29049	1029	CTACACGACGCTCTTCCGATCTAGTCTACGGTGTAATGTTTGGGT	CAGACGTGTGCTCTTCCGATCTTCCAAGACAGTAGACTTTGGGTG	116622799	116622972	116622799	116622821	116622950	116622972	116622822	116622949	ATACTTTATACATACATAGTGAAATGATTACTACAGGTAAGTAACTTAACCTATCCATTATCTCACATGGTTACTTGTGTGTGTGTGTGTGTGTGTGTGTGTGTGTGTGTGTGTGTGTGTGTTAAGAG	116622897	116622942		335_47	47
29230	28075		28075	29230	1210	CTACACGACGCTCTTCCGATCTAGCTTGAGGTGTGTTTCAAATCAA	CAGACGTGTGCTCTTCCGATCTCACAAACCACTCCCAGAGAACAA	19119183	19119325	19119183	19119206	19119303	19119325	19119207	19119302	CTAATCATGAGATTGTGTGTGTGTGTGTGTGTGTGTGTGTGTGTGTGTGTGTGTGTAATTCCTGCTCTTCCCCCACCCTGGCAACTGTGAGTTCAG	19119220	19119261		335_47	47
29250	29345		29345	29250	1230	CTACACGACGCTCTTCCGATCTCAGGAACCTGATCACTTATCCCTA	CAGACGTGTGCTCTTCCGATCTAGAGTATGATCCCTGTTTGAGGA	110713284	110713395	110713284	110713307	110713373	110713395	110713308	110713372	ATGGTTAGAAATTTCTCTCTGTGTGTGTGTGTGTGTGTGTGTGTGTGTGTGTGTGTGTGTGTATT	110713327	110713368		335_47	47
29260	30292		30292	29260	1240	CTACACGACGCTCTTCCGATCTCTCATGTTTGGGGGAGAATGAGG	CAGACGTGTGCTCTTCCGATCTGTGCTTTTACCTAGTAACTGCTCA	13552862	13553010	13552862	13552884	13552987	13553010	13552885	13552986	GAGTCTGAGCTGAACTTTGTGGCCATTTCAGACACACACACACACACACACACACACACACACACACACACACAGAGTCAACATTTATGGAACTAACTTTAT	13552916	13552957		335_47	47
29345	26489		26489	29345	1325	CTACACGACGCTCTTCCGATCTAACAGACCTGGATGTTTTTCCCC	CAGACGTGTGCTCTTCCGATCTCTCTGACTCAAGACTTCTCCAGC	66943096	66943274	66943096	66943118	66943252	66943274	66943119	66943251	TCTTCTTTGAGTCATGTTCATGTGAGTTTGTCTGTCTGTGTGTGTGTGTGTGTGTGTGTGTGTGTGTGTGTGTGTGTCAGAGAGAGAGAGAGAGAGAGAGAGATGGAGTGCGGAGGCTTGGGTGAGAGCACAA	66943155	66943194		335_47	47
29445	26587		26587	29445	1425	CTACACGACGCTCTTCCGATCTAAGAAGGGATGCGAATGGTGTAG	CAGACGTGTGCTCTTCCGATCTAAGTCTGTCCCACATCCTCTCTC	43376897	43377107	43376897	43376919	43377085	43377107	43376920	43377084	CATGCTTTCAGAAATCTTGAAGGCATTCCTTTAGCTGTGTTTCTAAACTCCATTTCCCTGTCTCTCTCTCTCTCTCTCTCTCTCTCTCTCTCTCTCTCTCTCTCTCTGTCTCTGTCTCATTAGCTCTCATTTCTTCTCTTGCAAAGCTGAAGATCCAGGGTTGGG	43376980	43377025		335_47	47
29473	35411		35411	29473	1453	CTACACGACGCTCTTCCGATCTAAAGAAGCAGACAGGAGAGGGAT	CAGACGTGTGCTCTTCCGATCTATGAAATTTGGCTGCTCCCAGAC	128938281	128938432	128938281	128938303	128938410	128938432	128938304	128938409	CTGAGTCAGTCTCTCCCCATCTCTCTTCCAATCTCTCTCTCTCTCTCTCTCTCAAGAATGCTCAACTTAAATCCTGTTAAAAGGAAAAAGGAAGACATGGAAAAAG	128938335	128938356		335_47	47
29576	32692		32692	29576	1551	CTACACGACGCTCTTCCGATCTTATCTGTAGTGGTGTTGGCGTTG	CAGACGTGTGCTCTTCCGATCTAAGCCTATTCCTTCAACCTCTGC	10882960	10883075	10882960	10882982	10883053	10883075	10882983	10883052	GTAATGGTGTGTATGCGTGTGTGTGTGTGTGTGTGTGTGTGTGTGTGTGTGTGTGTGCGCATGCATGTTG	10882999	10883038		335_47	47
29577	32715		32715	29577	1552	CTACACGACGCTCTTCCGATCTTATGTACACCACTCTTCCTGCCC	CAGACGTGTGCTCTTCCGATCTCCATCTGTTGTAGCAAACATGCC	141252303	141252436	141252303	141252325	141252414	141252436	141252326	141252413	TGCCCACTTCACACACACACACACACACACACACACACACACACACACACGCACAGTGTCTCCTATGATTTATATTTTGTATTATTAT	141252335	141252374		335_47	47
29584	33460		33460	29584	1559	CTACACGACGCTCTTCCGATCTTGAAGGTGTGTGTGTATGTGGTG	CAGACGTGTGCTCTTCCGATCTTTATGTTGAGGGACACATGGCTG	10350687	10350795	10350687	10350709	10350773	10350795	10350710	10350772	GGGTGGTCAGCCGTGTGTGTGTGTGTGTGTGTGTGTGTGTGTGTGTGTGTGTGATGGGGTGGT	10350722	10350761		335_47	47
29599	34117		34117	29599	1574	CTACACGACGCTCTTCCGATCTTGTAGCAAGGGAGTTTTCAGAGC	CAGACGTGTGCTCTTCCGATCTTGTTCCACTGTTTGTTTTGGAGG	135491166	135491281	135491166	135491188	135491259	135491281	135491189	135491258	TCAGAGTTTCAAATTCAAGACACACACACACACACACACACACACACACACACACACACAACCCGAATAA	135491208	135491247		335_47	47
29697	35529		35529	29697	1671	CTACACGACGCTCTTCCGATCTGCACCAAAGTCTCTCTCTCCTCT	CAGACGTGTGCTCTTCCGATCTACAACTGACATACCATCTCTGGC	121974678	121974809	121974678	121974700	121974787	121974809	121974701	121974786	CTCTCTCTCTCTCTCTCTCTCTCTCTCTCTCTCTCTCTCACACACACACACACACACACACACACACACACACACAGAGGAATTAA	121974739	121974776		335_47	47
29810	35630		35630	29810	1766	CTACACGACGCTCTTCCGATCTTTGCTCATGGCTTCTTTCCCATT	CAGACGTGTGCTCTTCCGATCTAAGACTGAATGTGGTGTGTGTGT	43455678	43455846	43455678	43455700	43455824	43455846	43455701	43455823	AGCCCTCCATGGGCGGGGACACACACACACACACACACACACACACACACACACACACACACACACACACACACACACACACTCTCATGGCCTCTTTCCCATTAGCCCTTCATGGGTGGGCAC	43455719	43455782		335_47	47
29862	35686		35686	29862	1818	CTACACGACGCTCTTCCGATCTTGACACACAGGTGATCTCTTCCA	CAGACGTGTGCTCTTCCGATCTCAAGGCAGGACCTTCTGACTGTA	43497081	43497245	43497081	43497103	43497223	43497245	43497104	43497222	GGGGAGGGGTGTGTGTGTGTGTGTGTGTGTGTGTGTGTGTGTGTGTGTGTGTGTGTGTGTGTGTGTGTGTGTGGTGGCTGCTAATTTTGAGTCAATACCAGATCTGCAATGAGTTTCTG	43497112	43497175		335_47	47
29913	35739		35739	29913	1869	CTACACGACGCTCTTCCGATCTATGCCCGTGCATACTTAAAGGAA	CAGACGTGTGCTCTTCCGATCTTGGGTGGATGAATTATGGAGGGT	104460020	104460175	104460020	104460042	104460153	104460175	104460043	104460152	CAGAGGGAAAGCCAGCAGCAAAATATATACAATACACACACACACACACACACACACACACACACACACACACACACACACACACACACACACACAATCTTCTGCTCTTT	104460076	104460137		335_47	47
29921	35747		35747	29921	1877	CTACACGACGCTCTTCCGATCTCAGGATTGAGCTACGTAAAGCCA	CAGACGTGTGCTCTTCCGATCTGCTACAGCCTTCTAAGGAAACAGG	74238158	74238280	74238158	74238180	74238257	74238280	74238181	74238256	GGCTGGGGTGTGTGTGTGTGTGTGTGTGTGTGTGTGTGTGTGTGTGTGTGTGTGTGTGTGTGTGTGTGTTAGGTAT	74238188	74238249		335_47	47
29923	35750		35750	29923	1879	CTACACGACGCTCTTCCGATCTTCATCACAGCTGCACTGAAATCT	CAGACGTGTGCTCTTCCGATCTAAGTGTAATGCACAGACACCTCC	104805413	104805599	104805413	104805435	104805577	104805599	104805436	104805576	AATGAGCCAAGGGTATGTGGCCAAGGCATCTCAAGAGTCTAGGGTGTGTGTGTGTGTGTGTGTGTGTGTGTGTGTGTGTGTGTGTGTGTGTGTGTGTGTGTGTGTCTGTCTGTCTGTCTGTCTGTCTGTTGGGGGGTGGGT	104805479	104805536		335_47	47
29924	35752		35752	29924	1880	CTACACGACGCTCTTCCGATCTCAGAACAGCCAGACCAGTTATCC	CAGACGTGTGCTCTTCCGATCTTTAACTCTGGGGCAGGAACACTA	107077057	107077234	107077057	107077079	107077212	107077234	107077080	107077211	CTCTACTATCCACCCCAACACACACACACACACACACACACACACACACACACACACACACACACACACACACACACACAGTGAGTCAGGAATAAAGGCCTTTTGCCAAGGCAAAGGTAAAATCTCTAATAA	107077097	107077158		335_47	47
30822	36755		36755	30822	1953	CTACACGACGCTCTTCCGATCTTTGTTGCCACAAATAAGACACGC	CAGACGTGTGCTCTTCCGATCTTACCTGTTCACTTCTGTCACCTG	77630202	77630346	77630202	77630224	77630324	77630346	77630225	77630323	TCTGTGTTTGGTGTGTGTGTGTGTGTGTGTGTGTGTGTGTGTGTGTGTGTGTGTGTGTGTGTGTGTGTGTTTTGCTTCCTTGAGGGGAAGGCAGAACGC	77630235	77630294		335_47	47
38624	45652		45652	38624	2056	CTACACGACGCTCTTCCGATCTTCCTTTGAGCATGCAGCCTTATT	CAGACGTGTGCTCTTCCGATCTTTAGGGAAGCAATGCAACTCCTC	29331263	29331397	29331263	29331285	29331375	29331397	29331286	29331374	TCAGCTGTATGTCAGGGTGTGTGTGTGTGTGTGTGTGTGTGTGTGTGTGTGTGTGTGTGTGTGTGTGTGTGTGTATCAGGGTTGCTGCT	29331302	29331359		335_47	47
66030	27051		27051	66030	2480	CTACACGACGCTCTTCCGATCTACAGGAATCCTCAGCCTCGATAA	CAGACGTGTGCTCTTCCGATCTGTCAGGGTTCTCTATGTGTGTGT	127976075	127976233	127976075	127976097	127976211	127976233	127976098	127976210	TTGCATAAGCCAATTCCCCTAATAAATCCCTTCTCATATGTATGTGTGCATGTGTATGGGTATATGAGAGGATGTGTGTGTGTGTGTGTGTGTGTGTGTGCATGTGTGTACAG	127976170	127976197		335_47	47
68684	79400		79400	68684	2517	CTACACGACGCTCTTCCGATCTAACACATTCCCCACCCCTTTGAG	CAGACGTGTGCTCTTCCGATCTCCCCCATTTCTCCACAACTTCTC	65211661	65211822	65211661	65211683	65211800	65211822	65211684	65211799	AGGTCTGAGGCCTGCAGACCTGGCTCGGAGCCCACCTGGTAGTCCTCAGACTGTGTGTGTGTGTGTGTGTGTGTGTGTGTGTGTGTGTGTGTGTGTGTGTGTGTGTGTGTAAAAGA	65211735	65211792		335_47	47
69691	34784		34784	69691	2542	CTACACGACGCTCTTCCGATCTTTTGTAAGACGCTCTCATCAGCC	CAGACGTGTGCTCTTCCGATCTAACCTGCCAAACAAATCAATGCC	136960470	136960597	136960470	136960492	136960575	136960597	136960493	136960574	CACAGGCTTGTGCATAAGTGCGTGCACACGCGCACGCGCGCGCGCGCACACACACACACACACACACACACAGTTTTCTCTT	136960539	136960564		335_47	47
70040	80578		80578	70040	2648	CTACACGACGCTCTTCCGATCTTCCCCAAATACCCAGGCTAGAAT	CAGACGTGTGCTCTTCCGATCTCTGGTGCCTTACTCTGACATTCC	11103369	11103544	11103369	11103391	11103522	11103544	11103392	11103521	GCCCATTTCGAAATTATCTCCCTATCCCACATGCAGGTGTACACACACACACACACACACACACACACACACACTTTTTTCTTAACCTCAATGCAATAAAGATCTGGGGATATTGAGTATCAAGATCTTT	11103432	11103465		335_47	47
70086	32874		32874	70086	2661	CTACACGACGCTCTTCCGATCTTCAGGAGGTAGGAACAAGCAAGA	CAGACGTGTGCTCTTCCGATCTCGGTCAACAAACATCAAGTCAGC	110542149	110542268	110542149	110542171	110542246	110542268	110542172	110542245	GATGGATTGTGTGTGTGTGTGTGTGTGTGTGTGTAAGAAGGAGGGAGAAGTATAGGGAGTGGTGGCAAATGCTT	110542179	110542204		335_47	47
70116	32736		32736	70116	2669	CTACACGACGCTCTTCCGATCTTATTTTCTCCCTCTTCCCACCTCC	CAGACGTGTGCTCTTCCGATCTCACTGCATGTCTTTGTGCATGAG	146606705	146606846	146606705	146606728	146606824	146606846	146606729	146606823	ACCAAAGACACACACACACACACACACACACACACACAGGCACACACGAGTATACTCACATAAACAAGCTTATAGGTGGCCATCTACACACATTC	146606736	146606765		335_47	47
70122	32718		32718	70122	2672	CTACACGACGCTCTTCCGATCTTATGTGAAAACAGGGGATTGGGC	CAGACGTGTGCTCTTCCGATCTTCTCACTGCTGACTACTTGCTTT	104707491	104707653	104707491	104707513	104707631	104707653	104707514	104707630	TAGATACACTTCTCTCTCTCTGTCTGTCTCTCTGTCTCTCTCTCTCTCCCACACACACACACACACACACACACACACACATGCACGCATACACTTGTGCCCACGTGGAAGACATAT	104707548	104707561		335_47	47
70212	80612		80612	70212	2702	CTACACGACGCTCTTCCGATCTGTTGATCTGACAACAGTTTATTCAACA	CAGACGTGTGCTCTTCCGATCTATCCCCTCCTGTACCTTGTTTCA	136203399	136203554	136203399	136203425	136203532	136203554	136203426	136203531	TAATAATAGCAACAATGTATTTGGTTGTGTGTGTGTGTGTGTGTGTGTGTGTGTGTGTGTGCATTTGCTAGGTATGTTTATATGTAAGGGAAATGAATGACAGCAA	136203451	136203486		335_47	47
70221	32354		32354	70221	2704	CTACACGACGCTCTTCCGATCTGTTCCTCCAGGAAATGTGGGAAA	CAGACGTGTGCTCTTCCGATCTCCAGCATTCAGTCAGAAACACCT	131971310	131971498	131971310	131971332	131971476	131971498	131971333	131971475	AATGATTGTCCAGGAAAACAGTATAGCCGTGTGTGTGTGTGTGTGTGTGTGTGTGTAAATAGACGCCATTCACGTGCCTGAGTCTGCTCCATGATGTCCAGATTGGGAAGACTAATCATAAATGGCCTTGTGACTTCCTAGAC	131971361	131971388		335_47	47
70276	32087		32087	70276	2722	CTACACGACGCTCTTCCGATCTGTAGAACTGTTTCATGGAGGCCA	CAGACGTGTGCTCTTCCGATCTTGTCTCTTTACTTGCCTGTGCTC	107027004	107027153	107027004	107027026	107027131	107027153	107027027	107027130	TATATTATTACATCCTAATATCTACAGTGTTTTCTTCTGGAGCTCACAGTCTGGTGTGCGTATGTGTGTGTGTGTGTGTGTGTGTGTGTGTGTGTCCAGGGTGG	107027089	107027120		335_47	47
70360	31675		31675	70360	2739	CTACACGACGCTCTTCCGATCTGGAGGCAAAGAGGTTGATCGTTT	CAGACGTGTGCTCTTCCGATCTCTGCCACCTTCCAGGATCATTTT	16078205	16078393	16078205	16078227	16078371	16078393	16078228	16078370	TTTTATATCCGTGTCAGTCAACAGACAATTGTCAGCTGTGAGCTGCCTCCTTTGCTCATGTCTGTGTGTGTGTGTGTGTGTGTGTGTGTGTGTGTATGTTTGAGTGTAAAAACCTCCTTGGTAAGTCAGTTCTCTCCTGACCA	16078290	16078321		335_47	47
70424	32319		32319	70424	2749	CTACACGACGCTCTTCCGATCTGCGTGCATATCGGAGTAGGTAAA	CAGACGTGTGCTCTTCCGATCTGTGTGTGTCTGTCTCTCCATCAC	133708020	133708169	133708020	133708042	133708147	133708169	133708043	133708146	GATGCATTGCTTTGTGATGAGGACATTGTAGGAAGATAAATTTTCTCTCTCTCTCTCTGTCTCTCTCTCTCTCTCTCTCACACACACACACACACACACACACA	133708086	133708099		335_47	47
70439	80648		80648	70439	2750	CTACACGACGCTCTTCCGATCTGCCCTCTTCACCTTTGTCTATGC	CAGACGTGTGCTCTTCCGATCTGAGGGTGGAATTCAAAGCCTCAT	11532932	11533064	11532932	11532954	11533042	11533064	11532955	11533041	ATTGCACACACACACACACACACACACACACACACACACTCATCCACACATTTTACTTCTGTGTGCTTGATCCTACTATCCATTCCC	11532959	11532992		335_47	47
70805	29636		29636	70805	2843	CTACACGACGCTCTTCCGATCTCCAGTGCTTTCTACTCCTCCACT	CAGACGTGTGCTCTTCCGATCTTCTGGCCAAACTTTTGTATGCCT	101113734	101113857	101113734	101113756	101113835	101113857	101113757	101113834	TCACTTTCTACCAACAATAGCTCCTATGAGTTCAGGATCAAGACAGATACACACACACACACACACACACACACTGCC	101113805	101113830		335_47	47
70838	80712		80712	70838	2853	CTACACGACGCTCTTCCGATCTCCAAACTTCTGGGCTCCTTTGAT	CAGACGTGTGCTCTTCCGATCTTTGTATCTCTGATCCTCTGCACT	43178003	43178185	43178003	43178025	43178163	43178185	43178026	43178162	GTGAATTCATCAATTGTGCTCTAAGTATGGTACAATAGGGAACCCAGCACACACACACACACACACACACACACACACACAAATGTGTGTCTATGCATATAATTCTTTAAAGGAGAACTTTGGTCTTCCTAAATAAT	43178073	43178106		335_47	47
70983	28868		28868	70983	2884	CTACACGACGCTCTTCCGATCTATTCAAAGGGGCTGATATGCCTT	CAGACGTGTGCTCTTCCGATCTTGTTCATCAGACCTTCCCTCCTT	45146064	45146192	45146064	45146086	45146170	45146192	45146087	45146169	TGTGTGTGTGTGTGTGTGTGTGTGTGTGCATGTTAGCAAATGCTTTCTTCATCAATCTGTGATTGTGTATGACTGTGTTTGGG	45146087	45146114		335_47	47
71186	28068		28068	71186	2946	CTACACGACGCTCTTCCGATCTAGCTTATGTCAGTGTGTGTGTCC	CAGACGTGTGCTCTTCCGATCTTTGCACCAAGCGAATAGAAGTGT	100121454	100121579	100121454	100121476	100121557	100121579	100121477	100121556	CTGTGTGTGTGTGTGTGTGTGTGTGTGTGTGTGTATCTCTGGGGAGTAGGATGGGAGGGAGATTTTCACATTTTACTTAT	100121478	100121509		335_47	47
71343	27374		27374	71343	2981	CTACACGACGCTCTTCCGATCTACCTTGACTGAGGTTGTGGATAC	CAGACGTGTGCTCTTCCGATCTAAACAAGCAAAGCACAAGTCCAC	69319164	69319334	69319164	69319186	69319312	69319334	69319187	69319311	ATGAAACTTCACATGTGATAAAAGTGCATAGAACTACACACACACACACACACACACACACATATACAGATGAGGTCATATAAAACATGAAGTCTGACTAAGCTCTGTAGACTGTATCAATGTCG	69319222	69319247		335_47	47
71519	80827		80827	71519	3014	CTACACGACGCTCTTCCGATCTAAGGGCTTCACCATGTACTCTTG	CAGACGTGTGCTCTTCCGATCTATCAGTTGGGCAAGTGAGTCT	32804161	32804304	32804161	32804183	32804284	32804304	32804184	32804283	CCTCTTGAGGAGGAATAAGAGTGTGTGTGTGTGTGTGTGTGTGTGTGTGTGTGTGTATTCCAATTATTAATAAAAACAGTTTTCAAATCACTTTTCCAAG	32804204	32804239		335_47	47
28856	31833		31833	28856	836	CTACACGACGCTCTTCCGATCTGGGAAAGGACAGACAATGCATGA	CAGACGTGTGCTCTTCCGATCTCATTTGCCTTCCACATTTGGGTC	44068223	44068392	44068223	44068245	44068370	44068392	44068246	44068369	TACTGGGTTGATTGGCAATCTGTGTGTGTGTGTGTGTGTGTGTGTGTGTGTGTGTGTGTGTGTGTGTGTGTGTGTGTGTGTGTGTGTTAACCTAGACACAAAAATTAATCTTAGATTAATTTAA	44068266	44068331		336_47	47
29100	33636		33636	29100	1080	CTACACGACGCTCTTCCGATCTTGATTTCGGTATGGGGACCAATG	CAGACGTGTGCTCTTCCGATCTGCTTGTGAGTCACCCTACTCTTC	37836929	37837068	37836929	37836951	37837046	37837068	37836952	37837045	ATCACACACACACACACACACACACACACACACACACACACACACACACGAAGAGGGTATGAAGATTTCTTACTCACATAATAAGGCTTTCTAG	37836954	37836999		336_47	47
29112	34680		34680	29112	1092	CTACACGACGCTCTTCCGATCTTTGTTCTGTGCAGATATGGTCGG	CAGACGTGTGCTCTTCCGATCTGGCCACTTTGCTCTCATTTACCT	103024348	103024497	103024348	103024370	103024475	103024497	103024371	103024474	GGTGATTCTAGTAACCAGGCACAGCTCCAGACACACACACACACACACACACACACACACACACACACACACACACAGAGTTAAATGAGCAACTATAGTGTGCC	103024401	103024446		336_47	47
29172	31609		31609	29172	1152	CTACACGACGCTCTTCCGATCTGGAATAAGCCAGAACAGCTTGGA	CAGACGTGTGCTCTTCCGATCTCCAGGTTCCTCCTACTTCTAGGG	42681631	42681800	42681631	42681653	42681778	42681800	42681654	42681777	GGTTAGAAGCAAGATAGAGTTAGTTAGGTCAGGTCTCTTTCATTGTCACACACACACACACACACACACACACACACACACACACACACATTGTGAGGAGCCTTATCCTTAGTGCAGCACTATC	42681700	42681743		336_47	47
29210	26496		26496	29210	1190	CTACACGACGCTCTTCCGATCTAACAGCTCTCCAGGTGATTTTTGT	CAGACGTGTGCTCTTCCGATCTGTACAGCACCCTAGTTCAGATGC	17029098	17029259	17029098	17029121	17029237	17029259	17029122	17029236	ATGGAGACATGTTTAAGAATAAAAGCTGCATCAAGCATTTTTAAGAGCTTTGCTTAAACTGTGTGTGTGTGTGTGTGTGTGTGTGTGTGTGTGTGTGTGTGTAGTTACAGTAGCT	17029181	17029222		336_47	47
29262	30343		30343	29262	1242	CTACACGACGCTCTTCCGATCTCTCTAGCTCCTGGTTCGAGTTCC	CAGACGTGTGCTCTTCCGATCTGACTTTACCGCCACCTTCCTG	119134103	119134300	119134103	119134125	119134280	119134300	119134126	119134279	GGCGCGTGGACTTCGGGTCCAACGCCTGCACGTGGCGGGGAGCCGGCTGCTGCCCTGGTCGCCTCCGCTGGCGGGGTATGTGTGTGTGTGTGTGTGTGTGTGTGTGTGTGTGTGTGTGTGGCGGACGGAAGGTCCTGCTGGCACGCGCTCACGG	119134204	119134245		336_47	47
29266	30965		30965	29266	1246	CTACACGACGCTCTTCCGATCTGAGTTTCATTGCCACAAAGGTCC	CAGACGTGTGCTCTTCCGATCTCTGCTGCCACTTTTCTGACTCTT	116899045	116899186	116899045	116899067	116899164	116899186	116899068	116899163	CTTATACACACACACACACACACACACACACACACACACACACACACCCTGACAAGGCAGGATATTTTCTCAGTATGTAAGTGGAACTGGACTTAA	116899073	116899114		336_47	47
29449	27915		27915	29449	1429	CTACACGACGCTCTTCCGATCTAGCAGCCCCTAAAGAAAACTTCC	CAGACGTGTGCTCTTCCGATCTTTGCAAATTTCAAGCCAAGGGTG	15211695	15211838	15211695	15211717	15211816	15211838	15211718	15211815	CTAGGTAGGTAGGTTTTCTGATCTCTCTCTCTCTCTCTCTCTCTCTCTCTCTCTCTCTCTCTCTCCCTCACTCTTTCTCTCTCTCTCTTTTCCTCCTC	15211739	15211782		336_47	47
29454	26858		26858	29454	1434	CTACACGACGCTCTTCCGATCTAATTGAGAAGAAGGGAGGGAGGA	CAGACGTGTGCTCTTCCGATCTCCATCTGGTTCCTTCTCATCTGG	78772473	78772631	78772473	78772495	78772609	78772631	78772496	78772608	AGGGAAGAAGGCAGGGAAGGAGGGAGAGAGAGAGAGAGAGAGAGAGAGAGAGAGAGAGAGAGAATATCCTATTTGGAAGAAAATAATGATGAATATCAGCAGTGCCAGCCTCT	78772519	78772558		336_47	47
29494	28603		28603	29494	1469	CTACACGACGCTCTTCCGATCTATCAGAATGTCTGGTTGAGGACC	CAGACGTGTGCTCTTCCGATCTAAGGTGAGAGAGAAGCCAGATGT	110058360	110058525	110058360	110058382	110058503	110058525	110058383	110058502	TAGGCATATTGATGTGTGTGTGTGTGTGTGTGTGTGTGTGTGTGTGTGTGTGTAAAAGTATTAATATTGACCAGGCCCTCTGCTAGATGACTCAGGGAGCACTAGAAAAGCCGTTTGCCC	110058395	110058434		336_47	47
29573	32646		32646	29573	1548	CTACACGACGCTCTTCCGATCTTAGGTAGGCCATGTTCTGGGAAA	CAGACGTGTGCTCTTCCGATCTACCCTTTAGTACGGAATTGGGGT	25864320	25864468	25864320	25864342	25864446	25864468	25864343	25864445	CTATTGCTACTTTAAGTGGACTGAACTAGAAAACACAAACAGACCAACACACACACACACACACACACACACACACACACACACACAATTTATTTCCTTGATA	25864389	25864428		336_47	47
29642	35462		35462	29642	1617	CTACACGACGCTCTTCCGATCTAGGAACCGTCTGGTTAATGATGC	CAGACGTGTGCTCTTCCGATCTAGCCCTCAAGCCAAAGAAATGAT	50165553	50165689	50165553	50165575	50165667	50165689	50165576	50165666	AAAGAGACATTAAAAGGTAAACACACACACACACACACACACACACACACACACACACTTACTGACAGGCATTTGTGGCAGTCATGATCCA	50165596	50165633		336_47	47
29753	35588		35588	29753	1727	CTACACGACGCTCTTCCGATCTTTAGTGGGGCCTAGAATCAACCA	CAGACGTGTGCTCTTCCGATCTAATTTCCATGACCACCCAGACAG	77629043	77629222	77629043	77629065	77629200	77629222	77629066	77629199	CCAAGAACATTTAATATCTACTGTGAGCAAGATACTCTGCTATGTACTGAATCTGAAGCTCAGGGAGGGTGTGTGTGTGTGTGTGTGTGTGTGTGTGTGTGTGTGTATGTACCTGCATGTGTATGTGTTTATTT	77629134	77629171		336_47	47
29853	35677		35677	29853	1809	CTACACGACGCTCTTCCGATCTATTAGAAGCCCACACCCTGAGAA	CAGACGTGTGCTCTTCCGATCTTACGCTGCTTCTACCAAGTGATG	216734492	216734644	216734492	216734514	216734622	216734644	216734515	216734621	TGTGTGTGTGTGTGTGTGTGTGTGTGTGTGTGTGTGTGTGTGTGTGTGTGTGTGTGTGTGTGTGTGTTGGGTAGGAAAGGAAATACAGAACCCCAATGAGTTTGTGA	216734515	216734580		336_47	47
29878	35702		35702	29878	1834	CTACACGACGCTCTTCCGATCTTGGGTGGAGAAGAGTGGTAAGAG	CAGACGTGTGCTCTTCCGATCTGCAGGACCCTACATTATTTGCCA	119731190	119731339	119731190	119731212	119731317	119731339	119731213	119731316	ACCAGGTCAGAGGTAGCTGTGTGTGTGTGTGTGTGTGTGTGTGTGTGTGTGTGTGTGTGTGTGTGTGTGTGTGTGTGTGTCAGAGGGTATAGGGGAGCCAGGGG	119731230	119731291		336_47	47
30185	36048		36048	30185	1942	CTACACGACGCTCTTCCGATCTTTTTAGTGAGGTTGAGCTTCCCC	CAGACGTGTGCTCTTCCGATCTCTGGTCATTTGAGGCCAAGAGTT	2809926	2810102	2809926	2809948	2810080	2810102	2809949	2810079	GCTTGCCCACCCTCCGCCAATATAAACTGTGTGTGTGTGTGTGTGTGTGTGTGTGTATATCTCTGTTTCCTGTGCTGGAGTGTGGTGGAGTGGTCACAATTCATTTCACCATGTTGGCAAGGCTAGTCTTG	2809976	2810003		336_47	47
35347	31475		31475	35347	2010	CTACACGACGCTCTTCCGATCTTGCTGAATATTTAGGGGTAAATGTGTG	CAGACGTGTGCTCTTCCGATCTACATTTGCACCGACCTAAGATGT	35799876	35799954	35799876	35799902	35799932	35799954	35799903	35799931	AATGTGTGTGTGTGTGTGTGTGTGTGTGC	35799905	35799930		336_47	47
35680	42339		42339	35680	2016	CTACACGACGCTCTTCCGATCTTGCCTACATCACATGGTGTTCTG	CAGACGTGTGCTCTTCCGATCTAGTGAGGCATGATGGTAGGCTAT	7128598	7128738	7128598	7128620	7128716	7128738	7128621	7128715	CGTGTGTGTGTGTGTGTGTGTGTGTGTGTGTGTGTGTGTGTGTGTGTCTGGGTCCAATTTTCCTCTTTTTATAAAAATACCAGTCATTTTGAATT	7128622	7128667		336_47	47
37491	44385		44385	37491	2035	CTACACGACGCTCTTCCGATCTTCTTTCTGGTTTGCAGACTGCTT	CAGACGTGTGCTCTTCCGATCTTCATGAGGGATGGTTACCCATGAT	26005221	26005411	26005221	26005243	26005388	26005411	26005244	26005387	CCATCTTGCCTATGCTCACATAACCTCGTGTGTGTGTGTGTGTGTGTGTGTGTGTGTGTGTGTGTGTGTGTGTGTGTGTGTGTGTGGTGGAGAGAGAGAGAGAGAGAGAATCTGTCTTCCCCTTCTTAGAAGAACACTTATCCC	26005271	26005328		336_47	47
44539	52326		52326	44539	2141	CTACACGACGCTCTTCCGATCTGGGCTAGCATTGAGCTTCAGATT	CAGACGTGTGCTCTTCCGATCTGAGCCACTGAATAGAGGAGCTTG	70861160	70861330	70861160	70861182	70861308	70861330	70861183	70861307	CTAAGTGTCGAGGCAGCCATGCGTTCTTTAGTGTGTGTGTGTGTGTGTGTGTGTGTGTGTGTGTGTGTGTGTGTGTGTGTGTGTGTGTGATATGCAGGGGCCTCTAAAGTATAAAGTGCAAAGCA	70861213	70861270		336_47	47
45858	31612		31612	45858	2160	CTACACGACGCTCTTCCGATCTGGAATCAGCTAGCCAATTTCCAA	CAGACGTGTGCTCTTCCGATCTTAAGCCCTCCAAACTGTTCAACT	36344397	36344553	36344397	36344419	36344531	36344553	36344420	36344530	ACACACACACACACACACACACACACAAACGTGCTAGGATTTTGATTTGAATTGTGCTATAAAGATACCCAAAAATTTAGAAGCGACTTTGAAACTGGGTAATAGGTAGAG	36344420	36344445		336_47	47
48447	56751		56751	48447	2200	CTACACGACGCTCTTCCGATCTGATCTGTCACTTCTGCTGCTCAA	CAGACGTGTGCTCTTCCGATCTTTAGGAGCTCGTTCCCCTGATAC	6983551	6983655	6983551	6983573	6983633	6983655	6983574	6983632	AACAACTGAGCTGCTCTGTGTGTGTGTGTGTGTGTGTGTGTGTGTGTGTGTGTGTGTCT	6983590	6983629		336_47	47
50420	59015		59015	50420	2238	CTACACGACGCTCTTCCGATCTCTTCGGCAATTCATTGCTATCCC	CAGACGTGTGCTCTTCCGATCTGGAGATAGGTCATCTACTGTCCCT	29109330	29109481	29109330	29109352	29109458	29109481	29109353	29109457	CTGGGGCTCGGCATCCTCTCCACTCACCAGTAAATGTGTGTGTGTGTGTGTGTGTGTGTGTGTGTGTGTGTGTGTGTGTGTGTGTGTGTGTGCATGTAAATGCAT	29109387	29109444		336_47	47
52161	27442		27442	52161	2274	CTACACGACGCTCTTCCGATCTCTACAGGACACTGTCACAACCAG	CAGACGTGTGCTCTTCCGATCTAACTGTTCTGTCTCATGACTGCG	134091361	134091523	134091361	134091383	134091501	134091523	134091384	134091500	GAAATTGACCTTATTTGATTTAATCAGTTTTACGTGTGTGTGTGTGTGTGTGTGTGTGTGTGTGTGTGTATTTAGTCCCATGCAGTTTTATCACATGTAGATACATGTGACCACCAC	134091417	134091452		336_47	47
69673	34826		34826	69673	2533	CTACACGACGCTCTTCCGATCTTTTTTGACTATCTCCCCTCCGC	CAGACGTGTGCTCTTCCGATCTACAACTTGGTCCCAAATGGTTCA	7322626	7322716	7322626	7322647	7322694	7322716	7322648	7322693	GTGTGTGTGTGTGTGTGTGTGTGTGTGTATTTACACACTTTTTTTC	7322648	7322675		336_47	47
69711	34658		34658	69711	2549	CTACACGACGCTCTTCCGATCTTTGTCTGTCCTGGCATACTTTGG	CAGACGTGTGCTCTTCCGATCTGAAACAGTTGGGTGGCTAACTCA	109387009	109387170	109387009	109387031	109387148	109387170	109387032	109387147	GGTGTGTGTGTGTGTGTGTGTGTGTGTGTGTACACGTGTGTGTGTATGTTAGAGATTCTGTAAGCCCAAGAGGCTAGGCCTCTTGTCAGCTGCCAAAGTTCTTTTTTCCCCAGAAT	109387033	109387062		336_47	47
69764	34416		34416	69764	2565	CTACACGACGCTCTTCCGATCTTTCAAGCCTTTTCTCACCCTTCC	CAGACGTGTGCTCTTCCGATCTGTAGAGGTGGAGATACACCTGGG	68204185	68204358	68204185	68204207	68204336	68204358	68204208	68204335	TAGGCCTTCTTTACTTCTAGGGGAGCCTGGACCTCTTAGGAGTGTGTGTGTGTGTGTGTGTGTGTGTGTGCGCACACGCATGCGCATGTGAATGTGTGTGTGCACAGGCAGGTATGCTCATGTTCACA	68204249	68204276		336_47	47
69837	34110		34110	69837	2588	CTACACGACGCTCTTCCGATCTTGTACGTGGGTACATGGGTATGA	CAGACGTGTGCTCTTCCGATCTCACCACACTGAGTGCCAATATCA	115298765	115298862	115298765	115298787	115298840	115298862	115298788	115298839	ATGGTGTGTGTGTGTGTGTGTGTGTGTGTGTTGAAGTTGAGAGAAGTGGCAA	115298791	115298818		336_47	47
69838	80537		80537	69838	2589	CTACACGACGCTCTTCCGATCTTGTACCACATTCAGGTTCCACAG	CAGACGTGTGCTCTTCCGATCTTTGCAAGATCCAGGCAAAAGTCT	147602851	147602961	147602851	147602873	147602939	147602961	147602874	147602938	GTACCTGAAAAGCACGTGCATGCACACACACACACACACACACACACACACACACACACTCACTG	147602896	147602931		336_47	47
69909	80546		80546	69909	2607	CTACACGACGCTCTTCCGATCTTGCCCATGAGTGTTTATTACTGT	CAGACGTGTGCTCTTCCGATCTAGACCAAAACCACATGCAAAACC	145229467	145229588	145229467	145229489	145229566	145229588	145229490	145229565	TAGTCTATTAGATTGTCGTTCTGCACATATGTGGGTGAGCACACACACACACACACACACACACACACACACACAC	145229529	145229564		336_47	47
70206	32410		32410	70206	2699	CTACACGACGCTCTTCCGATCTGTTTGCATCATACTGCGACTGTG	CAGACGTGTGCTCTTCCGATCTGGTTGAGTCTATGGACTATGCCT	17610084	17610268	17610084	17610106	17610246	17610268	17610107	17610245	CATCTGAGATGGAGTGGTCCACTGATGTGTGTGTGTGTGTGTGTGTGTGTGTACATGTGCATGCAAATACACATATGTATAATAGTGTGCAGTCACTGTAATAATCACTGTATACCTGTCTATCTCTGTCATTTTATTT	17610132	17610157		336_47	47
70298	80626		80626	70298	2726	CTACACGACGCTCTTCCGATCTGGTAGAATCAGCCAAGGAATGGG	CAGACGTGTGCTCTTCCGATCTTACAGTTCATCTTGTGGAGGGGA	14303018	14303146	14303018	14303040	14303124	14303146	14303041	14303123	ACACACACACACACACACACACACACACACACACAGACAGACAGACAGACAGACAGACAAAGGAAATAGCAAAGGAATCATTT	14303041	14303072		336_47	47
70510	80661		80661	70510	2769	CTACACGACGCTCTTCCGATCTGATGCATCTGCCTGTGTGTACTG	CAGACGTGTGCTCTTCCGATCTAAGCACTTGGAAAACATTGCAGG	17447320	17447444	17447320	17447342	17447422	17447444	17447343	17447421	GGGGATGTGTGTGTGTGTGTGTGTGTGTGTGTGTGTGTGCACACGTGCGCGCGCGCTATACAGATCAAACCATTGCAGA	17447348	17447381		336_47	47
70571	28170		28170	70571	2778	CTACACGACGCTCTTCCGATCTGAAATTGGCAACACAAAGGGAGC	CAGACGTGTGCTCTTCCGATCTTTCCTTCTCTCTGTTCCCTCACC	78212775	78212945	78212775	78212797	78212923	78212945	78212798	78212922	AAACTGCCCACAAGTAGGCAACAATAGAGCCAGACTCATAGATAGAGGAAGAGAAAGACACACACACACACACACACACACACACACAGAGAGAGAGAGAGAGAGAGAGAGAGAGAGAGGGATGG	78212855	78212884		336_47	47
70580	30659		30659	70580	2779	CTACACGACGCTCTTCCGATCTCTTTTTGGCATGATAGTGGCAGC	CAGACGTGTGCTCTTCCGATCTCATTCCCAGGGAGCAGAAAATCA	142085912	142086054	142085912	142085934	142086032	142086054	142085935	142086031	TACACCCCGAAACTGGGGTGTGTGTGTGTGTGTGTGTGTGTGTGTTGAGGGGAGACGAATGACTAGATGACTATAAATTTCCATACTTGAAGTTCTA	142085952	142085979		336_47	47
70645	30349		30349	70645	2794	CTACACGACGCTCTTCCGATCTCTCTCAACCACCTGAAACAGACC	CAGACGTGTGCTCTTCCGATCTAGTACTTCTGCCCCAGAGTTAGG	99010244	99010365	99010244	99010266	99010343	99010365	99010267	99010342	ATTGGAGATCTCACACACACACACACACACACACACACACAGAGAGAAAGAAATTTGACTCACCTTTATTATTTCA	99010278	99010307		336_47	47
71290	80787		80787	71290	2969	CTACACGACGCTCTTCCGATCTACTTCAGGTCATGCAGGTTCATC	CAGACGTGTGCTCTTCCGATCTGGTTGGTACCCCAAACCACTATG	149553475	149553623	149553475	149553497	149553601	149553623	149553498	149553600	CATGTTGTTGAAAATGGCAGGATTTCTTCTTTATGCCTGAACAATACTACACACACACACACACACACACACACACACACACACAGAGTTTATGCTTGAACAA	149553546	149553581		336_47	47
71319	27481		27481	71319	2977	CTACACGACGCTCTTCCGATCTACTCACTGAGCACCTACTATCCC	CAGACGTGTGCTCTTCCGATCTGACAGCGATAAAGACAAGAGGCA	45461859	45461952	45461859	45461881	45461930	45461952	45461882	45461929	CACTATACAAGCATACACACACACACACACACACACACACACACATTT	45461896	45461925		336_47	47
28897	31117		31117	28897	877	CTACACGACGCTCTTCCGATCTGCACCTCACAACATGGCCTTAAA	CAGACGTGTGCTCTTCCGATCTTGTGTAAGGGCATTAGCGTCCTA	28085531	28085695	28085531	28085553	28085673	28085695	28085554	28085672	ATACTCCCTATTGTATTTCTTTGGTTCTGGATATTTTTTCTCTGTGCTCCTACACACACACACACACACACACACACACACACACACACACACACACACACACACGATGCTTTTGCTAT	28085605	28085658		337_47	47
29125	26877		26877	29125	1105	CTACACGACGCTCTTCCGATCTAATTTGAAGTGGAAGGCAATGCG	CAGACGTGTGCTCTTCCGATCTGCACAGATCAATGCACAGCCATA	50270041	50270163	50270041	50270063	50270141	50270163	50270064	50270140	TTCCATACACACATATGCAAATATATATATGTATGTGTGTGTGTGTGTGTGTGTGTGTGTGTGTGTGTGTGTGTGTG	50270097	50270140		337_47	47
29181	32837		32837	29181	1161	CTACACGACGCTCTTCCGATCTTCACTGCAGAGATGATTGAATAAGA	CAGACGTGTGCTCTTCCGATCTCAGCTGAAGGGTATTTCTCTGGG	123500655	123500828	123500655	123500679	123500806	123500828	123500680	123500805	AATTAAACTTTATTATGAAGAAAGTTATGTGTAAAATATACTGACAAACACACACACACACACACACACACACACACACACACACACACACGTTTGTATATTATTTCGCCAGAAATAGCTCTTCTC	123500727	123500770		337_47	47
29254	29669		29669	29254	1234	CTACACGACGCTCTTCCGATCTCCATGCTCCAGATGGATTCTTCC	CAGACGTGTGCTCTTCCGATCTTCACCTTGGAAGGTAGAGAGTGG	120296640	120296776	120296640	120296662	120296754	120296776	120296663	120296753	TTTTATCCGTGTGTGTGTGTGTGTGTGTGTGTGTGTGTGTGTGTGTGTGTAACAACTTGTTCAGTTTTTTTTTTTTTTTAATATTAGAGCC	120296671	120296712		337_47	47
29271	31432		31432	29271	1251	CTACACGACGCTCTTCCGATCTGCTCAGAGCCAAATCAAGAAAGAG	CAGACGTGTGCTCTTCCGATCTCTAGGTGTGTTCCTAGGGGAAGG	77855083	77855190	77855083	77855106	77855168	77855190	77855107	77855167	ATTCCATTTACAATAGTTTCACACACACACACACACACACACACACACACACACACACACA	77855126	77855167		337_47	47
29560	31730		31730	29560	1535	CTACACGACGCTCTTCCGATCTGGCAGAGAGCATCAAGCAGTAT	CAGACGTGTGCTCTTCCGATCTACTATATGCCTAGTTGTGTGCAT	51869051	51869153	51869051	51869072	51869131	51869153	51869073	51869130	AAATACCAACACAGACACACACACACACACACACACACACACACACACACACACATGC	51869087	51869126		337_47	47
29580	33246		33246	29580	1555	CTACACGACGCTCTTCCGATCTTCTCCTTCCTCTTAACCTCCACT	CAGACGTGTGCTCTTCCGATCTGGAAGCAGGAAGAAAATTTGCCA	34129691	34129892	34129691	34129713	34129870	34129892	34129714	34129869	TATATATATATATATATATATATATATATATATATATATATATATATATATGTGTGTGTGTGTGTGTGTGTGTGTGTGTGTGTGTGTGTGTAAGATATATATATGTAAGATATATATATACATATCTTAAAATATATATAGATTTTAAATTACTTT	34129714	34129763		337_47	47
29592	33755		33755	29592	1567	CTACACGACGCTCTTCCGATCTTGCCTAGTGCAACATTTCCAGTT	CAGACGTGTGCTCTTCCGATCTCTGGTCTTTTCCTTTTCTGCCCT	149591530	149591716	149591530	149591552	149591694	149591716	149591553	149591693	GTTCCTGTAGGGTAAGTCTAGGGACACATTGTTTTTAAAATCATTTCCAGGGGGGAAAAACATTATACTCTGTGTGTGTGTGTGTGTGTGTGTGTGTGTGTGTGTGTGTGCACCTTTGGGGCTACGGTTGAGCAGTCCATA	149591623	149591662		337_47	47
29629	35447		35447	29629	1604	CTACACGACGCTCTTCCGATCTACCTTTCCCTATTTGACGATGACA	CAGACGTGTGCTCTTCCGATCTTCAAATTAGCTTTTTGCTGGGTTGA	92763498	92763669	92763498	92763521	92763645	92763669	92763522	92763644	AGAAAATCTTAAGGAATCTAAACACACACATACGCGCACACACACACACACACACACACACACACACACACACATCCCTTCTGAAAACCAAAAATGAGTTCAGCTATATCACAGTATAAAATA	92763558	92763595		337_47	47
29681	30328		30328	29681	1655	CTACACGACGCTCTTCCGATCTCTCCTGCCTCAATCTCATCTGTG	CAGACGTGTGCTCTTCCGATCTCAGGAGTTTTTGCTGGGTGGATA	118463959	118464099	118463959	118463981	118464077	118464099	118463982	118464076	GGGGGTGTGTGTGTGTGTGTGTCTGTGTGTGTGTGTGTATCCCTTTCAGACACACACACACACACACACACACACACACACACACACACGGTGTT	118463986	118464003		337_47	47
29837	35660		35660	29837	1793	CTACACGACGCTCTTCCGATCTGGAGGGGAGGGTCATTTTCCT	CAGACGTGTGCTCTTCCGATCTGAAGCAGAGCAAAAATGGCAGAC	85490162	85490269	85490162	85490182	85490247	85490269	85490183	85490246	GCCGTGTGTGTGTGTGTGTGTGTGTGTGTGTGTGTGTGTGTGTGTGTGTGTGTGTGTGTGTGTG	85490186	85490245		337_47	47
29889	35714		35714	29889	1845	CTACACGACGCTCTTCCGATCTTGCATAAGCCTATTAACATTAGGGA	CAGACGTGTGCTCTTCCGATCTTAGTTCAAGAGAAAGCTGCTGGG	39075324	39075488	39075324	39075348	39075466	39075488	39075349	39075465	TTTTAATTCTAGAAACTGCTTAGTTAATACGTATGTGTACACACACACACACACACACACACACACACACACACACACACACACACACACACACACACACACACACCTGGCCACTGA	39075387	39075454		337_47	47
29890	35715		35715	29890	1846	CTACACGACGCTCTTCCGATCTAGCTTACCTGTTTACAGTGCGAA	CAGACGTGTGCTCTTCCGATCTTTAACATTCTGGCTCCTGCCATC	60651217	60651352	60651217	60651239	60651330	60651352	60651240	60651329	TCTCTTGAGAGACTTTAAAACACACACACACACACACACACACACACACACACACACACACACACACACACACACACACACACACTATTA	60651259	60651324		337_47	47
29912	35738		35738	29912	1868	CTACACGACGCTCTTCCGATCTTGCACAAAGGTTGATGCTTTTCC	CAGACGTGTGCTCTTCCGATCTTACCTGAAGTGGCATTCGATGAG	10331262	10331348	10331262	10331284	10331326	10331348	10331285	10331325	TTTGTTGTTGTTGTTGTTGTTGTTGTTGTTGTTGTTCACAG	10331286	10331318		337_47	47
30279	36149		36149	30279	1944	CTACACGACGCTCTTCCGATCTTTTGTAAGCCACTAAGTTTTAGGGT	CAGACGTGTGCTCTTCCGATCTTGTTAGAAGGGACAAGTTTGGCT	52445861	52446063	52445861	52445885	52446041	52446063	52445886	52446040	AATTTGTTATGCAAAAATAGATAATAATCTCCCCCTACACACACACACACACACACACACACACACACACACACACACACACACACACACACACAAACAGAGACGCCCAGAGGCTTTCCAGCCTTCCTTCCTCACTCAGCTCCCAGAATGCTGGC	52445922	52445979		337_47	47
49454	30799		30799	49454	2218	CTACACGACGCTCTTCCGATCTGACACCAGTCTTCATCACCTCAC	CAGACGTGTGCTCTTCCGATCTTGTGGATCTTGTTGAGTGTGTGT	22823077	22823221	22823077	22823099	22823199	22823221	22823100	22823198	AAAATACATGTATGTATAAGTACATACACACACACACACACACACACACACACACACACACGCACGCTCTCTCTCTTTCTCTCTCTCTTTCTCATACAC	22823125	22823160		337_47	47
62182	27954		27954	62182	2436	CTACACGACGCTCTTCCGATCTAGCCAAACAAGAATGCAATGACA	CAGACGTGTGCTCTTCCGATCTCCATTTGTTTGTGCTACCCACAG	62228816	62228978	62228816	62228838	62228956	62228978	62228839	62228955	GTTACAAAAGCCACACACACACACACACACACACACACACAAAAAAAAAAAAAAAAAAACAGAAATAAAGACAGATAACCAAGGAGGTGAAAGATTTCTATGGGAAGAACTATAAAA	62228850	62228879		337_47	47
69712	34657		34657	69712	2550	CTACACGACGCTCTTCCGATCTTTGTCTCTCATGGATCGTCAGGT	CAGACGTGTGCTCTTCCGATCTTGGACTGTTCTACCAGATCCTCA	71770822	71770993	71770822	71770844	71770971	71770993	71770845	71770970	ATATCAGTTAGCAATTCAATGCAAATCTGTCAGAAAGTAAAATTACAAATCTTATAAAAAGATGCTGGAAATCTTGAAGTCAGCGCACACACACACACACACACACACACACACACACAAAACTGA	71770930	71770963		337_47	47
69928	33618		33618	69928	2614	CTACACGACGCTCTTCCGATCTTGATGTTCTGGCTGTGAACAGTG	CAGACGTGTGCTCTTCCGATCTTGTGCCAATCAGTAATGCACAGA	147977060	147977213	147977060	147977082	147977191	147977213	147977083	147977190	TACTCTGTGAGTGAGTGAGTGTGTGTGTGTGTGTGTGTGTGTGTGTAAGAGAGGGAGGGGGAGGGGAGAGAGAGAGAGAGATACAGAGATACCGAAACAAATAGAAAT	147977089	147977100		337_47	47
70758	29846		29846	70758	2829	CTACACGACGCTCTTCCGATCTCCCTTCCATACTCCATTCCTTGC	CAGACGTGTGCTCTTCCGATCTACAGGAGCCACACTATCTTCTTG	99179436	99179586	99179436	99179458	99179564	99179586	99179459	99179563	TTCACCCAGCTCCCTCTCCCTATTGCTTACCCTCACCCTCCCCCTCTCCCAACACACACACACACACACACACACATTTTCACAATCTACAAATATTTCTCTACT	99179510	99179533		337_47	47
71225	80775		80775	71225	2955	CTACACGACGCTCTTCCGATCTAGCAGAATTGGATCAGATGATTGT	CAGACGTGTGCTCTTCCGATCTAGGTGTATGACCATCACCCAAGA	4191149	4191329	4191149	4191172	4191307	4191329	4191173	4191306	TTACAGAGAACTTTACCTTTTTACACACACACACACACACACACACACACACACACAATCAACAAGGGGAAAATAAAAAGGATTGAGAAGGAAAGAAAAGCAAGACAGTCTGACTAAGAAATGAATAAATATAA	4191195	4191228		337_47	47
28898	31443		31443	28898	878	CTACACGACGCTCTTCCGATCTGCTCCCTGTATTTATCTGGCAACT	CAGACGTGTGCTCTTCCGATCTGATCAGTGATGTACACGCACGC	14709304	14709476	14709304	14709327	14709455	14709476	14709328	14709454	CTAATTGGGGATATATACTTGATTTGACAAAGTTACTTTAAAATCCTGGTTCTTCTAAATATTGACTGTGTGTGTGTGTGTGTGTGTGTGTGTGTGTGTGTGTGTGTGTGTGTGTGTGTGCGCGCGT	14709394	14709447		338_47	47
28963	26894		26894	28963	943	CTACACGACGCTCTTCCGATCTACAAAGCCTCTGGCCTAAATGAG	CAGACGTGTGCTCTTCCGATCTTACAATGCCTGTGCCACATTTCT	137831432	137831594	137831432	137831454	137831572	137831594	137831455	137831571	CTTTTAGTCCCAGGGGGGAGAGACCAAAATACACACACACACACACACACACACACACACACACACACACACACACACGTACACATAATTATCTTAAAAGGTGATAAGTGTAATGAC	137831485	137831532		338_47	47
29002	31470		31470	29002	982	CTACACGACGCTCTTCCGATCTGCTGAAAAGGAGGATGGAGAAACT	CAGACGTGTGCTCTTCCGATCTACCTATAAGACGGTGTGCTAATTGT	16280897	16281131	16280897	16280920	16281107	16281131	16280921	16281106	TAGGTCAATACAGACCATTGTGATACCTGTTATTCACAAAGGGACTCTTTCTCATCTTATGCTAGGAGGGGAGTGTGTGTGTGTGTGTGTGTGTGTGTGTGTGTGTGTGTGTGTGTGTGTTTATTGAGGAGAAATGTGTTGAGAATGAAGAAAGTAAAACATACATAAAATATGTAAAAGCATATA	16280993	16281040		338_47	47
29023	34400		34400	29023	1003	CTACACGACGCTCTTCCGATCTTTATGGAATCACTGCCACCTCTG	CAGACGTGTGCTCTTCCGATCTTTCTTGGGACAAGACTCTCACCA	109917623	109917827	109917623	109917645	109917805	109917827	109917646	109917804	GGACGGAGGGAGCAGCCGCATAACACCTTCCCCCCTTTACCACACACACACACACACACACACACACACACACACACACACACACACAAACTAATGCTTTGTGACCTCTCAACCGGGATGTACTGCTTCTCTCTTCCAAGGAGAACGTGTGTGATGTGC	109917686	109917733		338_47	47
29028	35255		35255	29028	1008	CTACACGACGCTCTTCCGATCTAAAGAGGTCACTAGGGCTTCCAT	CAGACGTGTGCTCTTCCGATCTGGAATATTTCTGTGCTTGCAGCC	19740572	19740775	19740572	19740594	19740753	19740775	19740595	19740752	GTACCCACACGGCTTCATACACACCCCTTGCTCCCAGCCCTACTCAGCTGCACTGGTGTGTGTGTGTGTGTGTGTGTGTGCGCGTGCGCACTGGTGTGTGTGTGTGTGTGTGTGTGTGTGTGTGTGTGTGTGTGTGTGTCCGTCCCCAGTGCCTGCCG	19740650	19740673		338_47	47
29036	27241		27241	29036	1016	CTACACGACGCTCTTCCGATCTACCATGAATCCAAGGTTTCTTTCTCT	CAGACGTGTGCTCTTCCGATCTTGTGTGTATCCATCCATCCTCCT	99301608	99301782	99301608	99301633	99301760	99301782	99301634	99301759	AAATGCTAATTTTGAAAGACAAAAATTACACACAAACATACACACACACACACACACACACACACACACACACACACACACACACATCTTTCATTAGCCAGGATTATCCAGAAACACAGAACTAAT	99301673	99301718		338_47	47
29057	29386		29386	29057	1037	CTACACGACGCTCTTCCGATCTCAGTACACAGGTTGTAGCTGTTGA	CAGACGTGTGCTCTTCCGATCTCAAGAGAGTTAACTAGCCCTGCC	138497049	138497229	138497049	138497072	138497207	138497229	138497073	138497206	TTTGACAAATACATTCTTTCCCAATCAGAAAAGAGGATCACAATAATCTTGAATTCACATGGAAATGTCAAATATGTGTGTGTGTGTGTGTGTGTGTGTGTGTGTGTGTGTGTGTGTGTGTAGTTTTGATGCAG	138497147	138497192		338_47	47
29090	32891		32891	29090	1070	CTACACGACGCTCTTCCGATCTTCAGTGTTGCTGCCACAGATATT	CAGACGTGTGCTCTTCCGATCTAGTGTCCACCAGTGAATGGTATG	7607356	7607499	7607356	7607378	7607477	7607499	7607379	7607476	ATTTCATTCTTTCTTATGGCTGAATAGTATTCCATTGTGTGTGTGTGTGTGTGTGTGTGTGTGTGTGTGTGTGTGTGTGTGTATCACATTGTCTTTAT	7607414	7607459		338_47	47
29178	32581		32581	29178	1158	CTACACGACGCTCTTCCGATCTTACTTATATCACCACCCCCTCCC	CAGACGTGTGCTCTTCCGATCTTTTCTATGTTCTTCCTCCTCCCG	98618796	98618922	98618796	98618818	98618900	98618922	98618819	98618899	CGCCCACACACACACACACACACACACACACACACACACACACACACAGTGGCATGCTGGTGCAGAGAGCCTCTCTGGGTG	98618823	98618866		338_47	47
29215	26896		26896	29215	1195	CTACACGACGCTCTTCCGATCTACAAAGCTATTTGTTGTTAAGGGGG	CAGACGTGTGCTCTTCCGATCTGACTGCCAAGGTAACCATCAGAG	17575202	17575328	17575202	17575226	17575306	17575328	17575227	17575305	ATTTTGTGTGTGTGTGTGTGTGTGTGTGTGTGTGTGTGTGTGTGTGTATTCAAGCTTTCTCTAAAGACAGAGAAGACCC	17575231	17575272		338_47	47
29255	29778		29778	29255	1235	CTACACGACGCTCTTCCGATCTCCCCTACACCCCACATACTCAT	CAGACGTGTGCTCTTCCGATCTTTGGATTTGTGTCTCTGCATCCC	10653896	10654023	10653896	10653917	10654001	10654023	10653918	10654000	ACACACACACACACACACACACACACACACACACACACACACTCACCCCTACCTGTGTAGTACAAGATGGAAAGAAATAGGGT	10653918	10653959		338_47	47
29351	26997		26997	29351	1331	CTACACGACGCTCTTCCGATCTACACTGTCATTTCTCATGGACCAG	CAGACGTGTGCTCTTCCGATCTGGCTGTTTAGTGTTCAACCCAAATG	76922715	76922933	76922715	76922738	76922909	76922933	76922739	76922908	AAAAACTTCCTCAAACTAATCTGAATAATGAATTTTGGGACGAATAAATATGTGTGTGTGTGTGTGTGTGTGTGTGTGTGTGTGTGTGTGTATAAAATATGTGAAGCATTGAATACTGGATTAGAAATGGAAAAACACAGTTTACTTGCAAGTACAAGATCTCATACCAT	76922789	76922828		338_47	47
29370	28010		28010	29370	1350	CTACACGACGCTCTTCCGATCTAGCCTTTTCTGGCAATATGCTGA	CAGACGTGTGCTCTTCCGATCTCCACGGTAGAGTTGCAGATACAC	35666792	35667039	35666792	35666814	35667017	35667039	35666815	35667016	AAAGGATGTTCAGAGAATCTTATCCCAGTTAAATATATCTGAAAATTTTACATTCAACACACATGCATGCGCGCGCGCGCACACACACACACACACACACACACACACACACACACACACAAAACCACTTTTTAAAATGTAGGGAACTATAAAAGGGTGAATCCACAAAAGTCAGGGAGTACTAGAGTTGATATTTTCTTTG	35666894	35666935		338_47	47
29378	35309		35309	29378	1358	CTACACGACGCTCTTCCGATCTAAATCCTGATGCATTGGCCACAC	CAGACGTGTGCTCTTCCGATCTAGTAGTTCTCAACCTTGGCTTGC	44139203	44139405	44139203	44139225	44139383	44139405	44139226	44139382	TGTCCACCACCAGCCCCCCAACCCCCGCCACAGACATCCACCATCCCCCATACACACACACACACACACACACACACACACACACACAGAAATCAGATTCTCTCAGGGTGGGCCTAGGCATCAGTAATTTTTAAAGCTCCCCAAGTGATTACAAACT	44139277	44139312		338_47	47
29803	35622		35622	29803	1759	CTACACGACGCTCTTCCGATCTTAGGCCTTCTGTCTTCACACACT	CAGACGTGTGCTCTTCCGATCTTGGCAGCCTCTTAGGAAAATCAC	44406076	44406184	44406076	44406098	44406162	44406184	44406099	44406161	TTACACACACACACACACACACACACACACACACACACACACACACACACACACACACACACA	44406101	44406160		338_47	47
34313	40752		40752	34313	1993	CTACACGACGCTCTTCCGATCTTGGGGGTCACAATATTTTTCCAGT	CAGACGTGTGCTCTTCCGATCTTGTCATCACTCTGACCACAGCTA	18017074	18017191	18017074	18017097	18017169	18017191	18017098	18017168	AAACATTCCAGATATATATATATATATATATATATATATATATATATATATATATACACACACACACACAT	18017109	18017152		338_47	47
69757	80524		80524	69757	2563	CTACACGACGCTCTTCCGATCTTTCATTGCTAGAATGTGCAGTCA	CAGACGTGTGCTCTTCCGATCTCAAGCTCCTATCAGGGTTCACAC	35967171	35967379	35967171	35967193	35967357	35967379	35967194	35967356	ATATAATGAGCCATCACCAGTATTTTTAACAAACGACTTAAAAATATCAGAATGCATCTGTGGAGTGTGTGTGTGTGTGTGTGTGTGTGTGTGTGTGTTCCGGCACTGGAATATAAAATACTTTTTTTACTGAAGGTCACAGCCATAAATATGTGATAAACAG	35967258	35967291		338_47	47
69860	80540		80540	69860	2595	CTACACGACGCTCTTCCGATCTTGGCATTTCTTTAAATCCAAATCATTC	CAGACGTGTGCTCTTCCGATCTGGTGCAGTTTTTGGATCCCATTT	19054641	19054794	19054641	19054667	19054772	19054794	19054668	19054771	TAGAATTTATGATTCTGGATGAAATTTTAGGAAAAAACCAAAAGGCATTTATTACATCATACTTAAAACACACACACACACACACACACACACACACACACACA	19054735	19054770		338_47	47
70094	32828		32828	70094	2663	CTACACGACGCTCTTCCGATCTTCACCTATAGCTCAATCCAAGTTGC	CAGACGTGTGCTCTTCCGATCTTAAGTGCTCATCATCCCACAAGC	79381022	79381188	79381022	79381046	79381166	79381188	79381047	79381165	TGAAAATGATATTACTTCATTTTTATGGCCATGGTATGTATGTATGTGTGTGTGTGTGTGTGTGTGTGTGTGTGTATATATATATATATATATATATATATATCACATTTTCTTTATCT	79381080	79381087		338_47	47
71133	28321		28321	71133	2929	CTACACGACGCTCTTCCGATCTAGGTTGTTCTTTCTTTGGCCTCA	CAGACGTGTGCTCTTCCGATCTATTGAAGAGATGGAGCTCAGGGT	107959076	107959294	107959076	107959098	107959272	107959294	107959099	107959271	GATAATTTCATTGTATGAGTGAGATGATCAGTAGTCTGATGAATACTCAAGGAGGACCCTCCCTCTGCAGATCTCTGGAGTTCTTTGTGTGTGTGTGTGTGTGTGTGTGTGTGTGAATCTCTCTCCTCTCTTATTCCTTATCCCATGAATTATAGCCACCTTCTTCTCCTTGG	107959184	107959213		338_47	47
28737	33862		33862	28737	717	CTACACGACGCTCTTCCGATCTTGGAAAATGTGTAGCCTGACCGA	CAGACGTGTGCTCTTCCGATCTACTTACGTAAATGTACGCAGCCA	143372801	143372929	143372801	143372823	143372907	143372929	143372824	143372906	GCAGTGGGAAAAAACAACAACAACAACAACAACAACAACAACAACAACAACAACAAAAACATTTTCTGGGGAGAAAGTCAAGC	143372836	143372877		339_47	47
28823	35218		35218	28823	803	CTACACGACGCTCTTCCGATCTAAGGCTCAGGTACCCTCTTCTTT	CAGACGTGTGCTCTTCCGATCTTGGGGAAGAATCTGACAGCAGTA	92928054	92928217	92928054	92928076	92928195	92928217	92928077	92928194	CTATACAAGCGGCTGCGGCTGCTAGTGCTGCCGCTGCTGCTGCTGCTGCTGCCGCTGCCGCTGCTGCTGCCACTAGTGCTGCTGCTGCTGCTGCTGTCACTAGTGCTGCTGCTAGAGC	92928109	92928126		339_47	47
29102	33859		33859	29102	1082	CTACACGACGCTCTTCCGATCTTGGAAAAGCATTCATTGTAGCCA	CAGACGTGTGCTCTTCCGATCTGTACTTGAGGTGGTGGAGCTAGA	102718817	102718959	102718817	102718839	102718937	102718959	102718840	102718936	ATTTTATGGGGAAACAAAGCAGATTTTAAAAAATGAATGGAGTGTGTGTGTGTGTGTGTGTGTGTGTGTGTGTGTGTGTGTGTGTGTTTCTAGCTAG	102718881	102718926		339_47	47
29177	32476		32476	29177	1157	CTACACGACGCTCTTCCGATCTTAAGATTTGGTTGTCCAGCCTGC	CAGACGTGTGCTCTTCCGATCTTGCCAGAATGATGCTTGTAAACG	98520757	98520911	98520757	98520779	98520889	98520911	98520780	98520888	AGCTTTTCCACTTAGTGCTCTCTCTCTCTCTCTCTCTCTCTCTCTGTGTGTGTGTGTGTGTGTGTGTGTGTGTGTGTGTGTGTGTGTGTAGACACAAAGAAAAAGAGAA	98520797	98520822		339_47	47
29274	31501		31501	29274	1254	CTACACGACGCTCTTCCGATCTGCTGGTCGTGTCATGGATTAAAA	CAGACGTGTGCTCTTCCGATCTTGCTGTAACTACCTGTTGCCTTC	4657079	4657264	4657079	4657101	4657242	4657264	4657102	4657241	GATAAATATATGAAAACTTGTTTTTTATCTTCTGCATGACAGCAAGTTGCAAATATGTGGACACACAGTTACATGTGCGCACACACACACACACACACACACACACACACACACACACACAGGCTCCGTACTTCAGGGAA	4657181	4657222		339_47	47
29298	32940		32940	29298	1278	CTACACGACGCTCTTCCGATCTTCATTATAACTCCACCCCGCCAT	CAGACGTGTGCTCTTCCGATCTCCCCAAGTAACCTCATAGGTTTGTAA	86538468	86538570	86538468	86538490	86538545	86538570	86538491	86538544	GCGTGTGTGTCTGTGTGTGTGTGTGTGTGTGTGTGTGTGTGTGTGTGTGTGTGT	86538502	86538543		339_47	47
29363	27586		27586	29363	1343	CTACACGACGCTCTTCCGATCTACTGTGGAACTTGACAGCTGATT	CAGACGTGTGCTCTTCCGATCTGGAACATCTCTCTCTCCAGTCAC	137426345	137426491	137426345	137426367	137426469	137426491	137426368	137426468	CTAATAAACACACACACACACACACACACACACACACACACACACACGAATGAATGAACAAAAGGCCAACATTAGCAAAGATAATCCTGAAAAAGAAGTTT	137426375	137426414		339_47	47
29381	35313		35313	29381	1361	CTACACGACGCTCTTCCGATCTAAAGCTCACCGCAGAATCCATAC	CAGACGTGTGCTCTTCCGATCTGAGCCTGTGCCCATGAGTATAAA	56296730	56296945	56296730	56296752	56296923	56296945	56296753	56296922	AGGTCTGCCCACTCCCATCTCACCCCCAACACACACACACACACACACACACACACACACACGAGAGAGAGAGAGAGAGAGGGGCAGAGAGAGAGAGAGAGAGGGGCAGAGAGAGAGAGAGAAAATTTCTGAGAGACAGAGAATGAAGTCCTGAAACAAAGACTGATGCA	56296781	56296814		339_47	47
29497	28827		28827	29497	1472	CTACACGACGCTCTTCCGATCTATGTCTTGGGGTAACAAACACCC	CAGACGTGTGCTCTTCCGATCTCCGTTTTGTGGTTACAGGAGGAA	11369120	11369265	11369120	11369142	11369243	11369265	11369143	11369242	CCATCCTTTAGGTCATATTCAAATTACACACACACACACACACACACACACACACACACACACACGCATGCATACACAGTGCACCACCCACTTCTCTCAT	11369168	11369207		339_47	47
29587	33562		33562	29587	1562	CTACACGACGCTCTTCCGATCTTGAGGCAGGAAACAAAGGGAAAA	CAGACGTGTGCTCTTCCGATCTCCTTCAAACCTCCACTCCAAGTT	47839172	47839407	47839172	47839194	47839385	47839407	47839195	47839384	ACTGGGTGATGCTGGAGGTTATTTTGAGCCATAGGAGAGGGAAGCTGAAGGGTTTTTAAAGTGTGTGTGGGGTGTGTGTGTGTGTGTGTGTGTGTGTGTGTGTGTGTGTGTTATGGTATAAGTTTCATCACTTTGCTTCTTTTATAGCAAGGAATGAGATGAGATCATTTGCTAAAAGAGAGGGAAAAAC	47839266	47839305		339_47	47
29861	35685		35685	29861	1817	CTACACGACGCTCTTCCGATCTCCTGAAACTCCCATTCCCAAACA	CAGACGTGTGCTCTTCCGATCTCGATTCACTTAAGGATGAGGCCC	33289984	33290132	33289984	33290006	33290110	33290132	33290007	33290109	TACACACACACACACACACACACACACACACACACACACACACACACACACACACACACACACCCCTGGACTGAATTGGGAGTTCCCTGGCGGCATTGGCTGG	33290008	33290069		339_47	47
29896	35721		35721	29896	1852	CTACACGACGCTCTTCCGATCTAACAGCTTTGATCAGAGGCAACT	CAGACGTGTGCTCTTCCGATCTTCAACATGATGCACTAGAGGGGA	162977312	162977486	162977312	162977334	162977464	162977486	162977335	162977463	GAAGGCGGGCAGAAGAAACCAAGCAGTAACTACTCAGCTGGTGTGTGTGTGTGTGTGTGTGTGTGTGTGTGTGTGTGTGTGTGTGTGTGTGTGTGTGTGTGTCAGTTTGGCAGACGCCTTCTTTTTTTT	162977375	162977436		339_47	47
29968	35797		35797	29968	1924	CTACACGACGCTCTTCCGATCTAGTTGAAGTTGAAGAGGAGAGAGC	CAGACGTGTGCTCTTCCGATCTTAACAACATTAACAGGCACCCCC	137296970	137297118	137296970	137296993	137297096	137297118	137296994	137297095	TTTTTCCAAAAACAACAACAACAACAACAACAACAACAACAACAGAAGAGTCCTCACTAAATGGGTCCTTATTGTTCTACCAAATCCAGATGTCACTATTCT	137297004	137297036		339_47	47
69767	34399		34399	69767	2566	CTACACGACGCTCTTCCGATCTTTATCCTGGCAATGGGGTAGTCA	CAGACGTGTGCTCTTCCGATCTAATTACCGTGAGAGTGAGGGAGG	68061166	68061292	68061166	68061188	68061270	68061292	68061189	68061269	CTGCCACCCTTCCACACACACACACACACACACACACACAAAAAAAAATCCCTTCCTTGTGGGATTCTTGGGCATCTCCTG	68061201	68061228		339_47	47
70188	32466		32466	70188	2690	CTACACGACGCTCTTCCGATCTTAACTACACCTGTGGTGCTGAAC	CAGACGTGTGCTCTTCCGATCTACATCACCTACATCACACATACCTG	31895759	31895853	31895759	31895781	31895829	31895853	31895782	31895828	TCTTGTGTGTGTGTGTGTGTGTGTGTGTGTGCACGCACGCGCGCACA	31895785	31895812		339_47	47
70267	32129		32129	70267	2719	CTACACGACGCTCTTCCGATCTGTCCAAACTTACCAAATTGCTTGC	CAGACGTGTGCTCTTCCGATCTACCACACCTTCTTGATTACTGGC	51715974	51716087	51715974	51715997	51716065	51716087	51715998	51716064	ATTATATATATGCAGGTGTGTGTGTGTGTGTGTGTGTGTGTGTGTGTGTGTGAAATCTTACCATCAA	51716013	51716048		339_47	47
70450	80650		80650	70450	2753	CTACACGACGCTCTTCCGATCTGCCAGTTAATACACACACCGTCT	CAGACGTGTGCTCTTCCGATCTTGCAAGGGAAAGAAAACTACCCT	80682744	80682915	80682744	80682766	80682893	80682915	80682767	80682892	AGTACATCTTTCCTGTAAGTGTGTGTGTGTGTGTGTGTGTGTGTGTGTGTGTGCATGTATGTGTTGTTTCAATCTGTCTAAAGAAGTATCACAGAAACATTGAAGAATAAAGTCCATTCCCTTTAA	80682785	80682818		339_47	47
70610	26922		26922	70610	2785	CTACACGACGCTCTTCCGATCTCTGGTCTCCTGACAAGAACCCTA	CAGACGTGTGCTCTTCCGATCTTATCAGACCCTTTCGACACACAC	117342795	117343007	117342795	117342817	117342985	117343007	117342818	117342984	AGGGACAGTCTTATTCTCCCCTTCATCACTTTTATCCTTTCCATATATATATATGTGTGCATGTGTGTGTGTGTGTATATATATATATATATATATATATATGTGTGTGTGTATATATATATACACACACATACACACACAACACACATATATATGTGTGTGTGTGA	117342879	117342892		339_47	47
70615	30486		30486	70615	2787	CTACACGACGCTCTTCCGATCTCTGGGCAGGGATCGTTTGAATAA	CAGACGTGTGCTCTTCCGATCTTTGTATGTGGTGGAGCACAACTG	10105074	10105247	10105074	10105096	10105225	10105247	10105097	10105224	TATATATATATATATATATATATATATATATATATATATATATATATATATATAGTGTGTGTGTGTGTGTGTGTGTGTGTAGAGAGGAAGAGAGACAGACACACAAAAAACCCCCAATTTCCACGTGG	10105151	10105176		339_47	47
70785	80703		80703	70785	2835	CTACACGACGCTCTTCCGATCTCCCATAGGATGCCTGGGAATAGA	CAGACGTGTGCTCTTCCGATCTAAAAAGACACCTCCTGGCATAGC	62854684	62854855	62854684	62854706	62854833	62854855	62854707	62854832	ACAGCAGGGTGGGCAGGTCAAGGCTGGGTTGGGGTAAGCTGCCCCACACCAGGCAAATTCCCTTTATTTCACAATTGGCAAAACACACACACACACACACACACACACACACACACACGAACGAGA	62854789	62854824		339_47	47
70982	28879		28879	70982	2883	CTACACGACGCTCTTCCGATCTATTCAGTCAGCTCTGAAACCACC	CAGACGTGTGCTCTTCCGATCTTTGAGCTTTCATAACCTGCTGCT	53743773	53743961	53743773	53743795	53743939	53743961	53743796	53743938	ATGTAGGAATTTTTGTACTAATTCTAGAAAATGACCCATCCCATTTTATCTGGGAAAGGGTCGTGGGATGGAGAGTGAATTGTGTGTGTGTGTGTGTGTGTGTGTGTGTGTAGGCACAAAGATTTTTACTGAGAACATAGTGT	53743876	53743905		339_47	47
71035	28696		28696	71035	2899	CTACACGACGCTCTTCCGATCTATCTGGGTCAGGAATTGGTTGTT	CAGACGTGTGCTCTTCCGATCTTGAAATAAGGACCCCAAACGCAA	31727641	31727775	31727641	31727663	31727753	31727775	31727664	31727752	ATTGTACAGCTCTCTCTCTCTCTCTCTCTCTCTCTGTCTGTGTGTGTGTGTGTGTGTGTGTGTGTGTGTGGTGTGTCAGAGAGAAATAT	31727673	31727698		339_47	47
71179	26482		26482	71179	2943	CTACACGACGCTCTTCCGATCTAGGACTACAAAACACTGGGAACA	CAGACGTGTGCTCTTCCGATCTACATGTGTGTACATATACTTCTGGA	146311406	146311618	146311406	146311428	146311594	146311618	146311429	146311593	AGATTTGAGGTAGGAACATGATCCTTTTTCTGCATCCTTTTCCTTTTTCTGTGAATGTCATATGTATGTGTGTGTGTGTGTGTGTGTGTGTGTATATATATATATATATATATATATATATATATATATAAAGGGATATATAAACCCCTTTGTATATGTAAAGTT	146311495	146311520		339_47	47
28740	31201		31201	28740	720	CTACACGACGCTCTTCCGATCTGCATGTCCTGTCCTACGATCAAT	CAGACGTGTGCTCTTCCGATCTAGGGTGTTGCTTCCTCTACCATT	62264922	62265062	62264922	62264944	62265040	62265062	62264945	62265039	TTCAATGTAAGAGGTTTTTGTTGTTGTTGTTGTTGTTGTTGTTGTTGTTGTTGTTTTAATCTGGTAAGGATGAGGTTTAAGGAAACATGCAATAA	62264962	62264997		340_47	47
28875	32053		32053	28875	855	CTACACGACGCTCTTCCGATCTGGTTCTCCAGAGATATGGAACAGG	CAGACGTGTGCTCTTCCGATCTCATAACTGTGTGAGCTGGCTTCT	25971928	25972085	25971928	25971951	25972063	25972085	25971952	25972062	ATGTGTATGTCTACACACATACACCACACACACACACACACACACACACACACACACACACACACACACACACACACACACATCTTATTGGTTCCATATCTATGATTTATA	25971976	25972033		340_47	47
28947	32723		32723	28947	927	CTACACGACGCTCTTCCGATCTTATTCAGTACTGCGAACGGTGAG	CAGACGTGTGCTCTTCCGATCTCTAGGCAGACTACACTCCCTCTT	5409846	5409982	5409846	5409868	5409960	5409982	5409869	5409959	AGTCTTTGGTGGGAGATAAAATGTGTGTGTGTGTGTGTGTGTGTGTGTGTGTGTGTGTGTGTGTGTGTGTGTATGATGTACAGGCAACATT	5409890	5409939		340_47	47
28964	27151		27151	28964	944	CTACACGACGCTCTTCCGATCTACATTTCTAGACACACAGAAGCG	CAGACGTGTGCTCTTCCGATCTAGCATATCTGCGACTACCTAAGC	128102886	128103051	128102886	128102908	128103029	128103051	128102909	128103028	CGCGCGCGCGCACACACACACACACACACACACACACACACACACACACACACACACACATCATAATGCTTAAAATGAAAGCCTCCAGGTGAATACAAATGTTCTCTCCTCCACTTCTTA	128102919	128102968		340_47	47
28971	28130		28130	28971	951	CTACACGACGCTCTTCCGATCTAGGAGAGATCCAAGGGAAAAGGT	CAGACGTGTGCTCTTCCGATCTAGTTTTCTTCCCAGGAAACCCAG	39214822	39215023	39214822	39214844	39215001	39215023	39214845	39215000	AAATTTTAATGCCCAGGGAGGAAAGAAAATTAAGTAGAGTGTGTGTGTGTGTGTGTGTGTGTGTGTGTGTGTGTGTGTGTGTGTGTGGAGAGAGAGAGAGAGAAAGAGGGAAGGAAAGAAAACAGCAAGAATATAAATGTGTGTGTCTGTCACCAG	39214883	39214930		340_47	47
29063	29890		29890	29063	1043	CTACACGACGCTCTTCCGATCTCCGTTGCACTTTCTTGATGTATGC	CAGACGTGTGCTCTTCCGATCTACCAAGTGGGAGGACAAATATGC	27506559	27506760	27506559	27506582	27506738	27506760	27506583	27506737	TTTTAAAACACAAAGGCTTTTTTACAAAGTTTTGTGAAGCCAAAATTACCTCTGTGTGTGTGTGTGTGTGTGTGTGTGTGTGTGTGTGTGTGTGTGTGCGCTTTCATATTGTGTTTAAGCAGCCTTTGCAATGTCAGGGGAATAAAGATGTACAC	27506635	27506680		340_47	47
29065				29065	1045	CTACACGACGCTCTTCCGATCTCTGAACCAAGACAGTGGGATGAG	CAGACGTGTGCTCTTCCGATCTATGGGACTCTTACACCTTCCCTC	111087080	111087286	111087080	111087102	111087264	111087286	111087103	111087263	TGTGTGTGTGTGTGTGTGTGTGTGTGTGTGTGTGTGTGTGTGTGTATGTGAGAGAGAGAGAATGAGAGAGAGACAGAGAGAGAAAGAGAGAGAGGTATTCAAGGGATACTTCGGAAGTAGAACTGATAGGGCTGAGTGACACACTTGATGATGTGTTTCAT				340_47	47
29121	26624		26624	29121	1101	CTACACGACGCTCTTCCGATCTAAGCAGAGCCAAGATTGTATGGG	CAGACGTGTGCTCTTCCGATCTGTCCCTGGAAGATGCTGTTTTCA	111323573	111323729	111323573	111323595	111323707	111323729	111323596	111323706	GTTGATTGAGGTCCTTGAAAAACTACATACACACACACACACACACACACACACACACACACACACACACACAGATTTTCTCTCTCTCCCTATGTATATTGTGAAAGTTTA	111323624	111323667		340_47	47
29151	29892		29892	29151	1131	CTACACGACGCTCTTCCGATCTCCTAACTGGTGGGCCAGATAAAC	CAGACGTGTGCTCTTCCGATCTAGTACCTGCTTTCATTCTAGGGT	129966904	129967074	129966904	129966926	129967052	129967074	129966927	129967051	ATAAGAAAGACACATATGTTTTAATAACGTCATCTGAAGTATAAGTATTCATGTATAATCACACACACACACACACACACACACACACACACACACACACACAAACAGCACTGAATTTTCTTTTC	129966986	129967029		340_47	47
29163	30840		30840	29163	1143	CTACACGACGCTCTTCCGATCTGACTGTTGAGTTTCCTCACAGCA	CAGACGTGTGCTCTTCCGATCTTGTGAGGTTTTGTTCCCTCCATC	17741818	17741961	17741818	17741840	17741939	17741961	17741841	17741938	AAAGAGGTGTGTGTGTGTGTGTGTGTGTGTGTGTGTGTGTGTGTGTGTGTGCGCGCGCGTGCGCGCATGGGGAATGCAAGAAGGTTTGGACCATAAGA	17741847	17741890		340_47	47
29256	29832		29832	29256	1236	CTACACGACGCTCTTCCGATCTCCCTGGAATCTACCCACTTACCA	CAGACGTGTGCTCTTCCGATCTTTGCCTTGTATACGTGTGTGTGT	34601489	34601595	34601489	34601511	34601573	34601595	34601512	34601572	TCATACACACACACACACACACACACACACACACACACACACACACAAGCACATCACACAT	34601516	34601557		340_47	47
29268	31009		31009	29268	1248	CTACACGACGCTCTTCCGATCTGATGAGTGTTGGCTGTGTCTCTT	CAGACGTGTGCTCTTCCGATCTTTTCTTCTCTTTTCCACCCCACC	111534509	111534679	111534509	111534531	111534657	111534679	111534532	111534656	ATAATATGCATTTTGCAAACAAGATGTGAGCCAAATTCATGAATATAGATATATGTATGTTTGTACACACACACACACACACACACACACACACACACACACACACATGCACACATTGATGGGGT	111534596	111534637		340_47	47
29296	32787		32787	29296	1276	CTACACGACGCTCTTCCGATCTTCAAGGGAGAGCACCCTCAATTA	CAGACGTGTGCTCTTCCGATCTGCCAAGAGACTGGGTGTTGAATA	70881434	70881610	70881434	70881456	70881588	70881610	70881457	70881587	ATTTGATTCCCAAGCAGGTGCATGCAGGGGCATGCTCATGCAGGCGCGCGCACACACACACACACACACACACACACACACACACACACACACTAACCTTGAATGGTATCTGCATTTCTACTGTCTTTGTC	70881507	70881548		340_47	47
29495	28715		28715	29495	1470	CTACACGACGCTCTTCCGATCTATGAACTTGGAACATCACTGCCA	CAGACGTGTGCTCTTCCGATCTTTAGTTGGCTCCCATGTCTCTCT	122073245	122073373	122073245	122073267	122073351	122073373	122073268	122073350	GAAAAGAAGGAAAAAAGTGCTCAGATAGACACACACACACACACACACACACACACACACACACACACTGAAGGGAGCATATC	122073296	122073335		340_47	47
29512	29509		29509	29512	1487	CTACACGACGCTCTTCCGATCTCCAAACATACAGGATTCCCTCGG	CAGACGTGTGCTCTTCCGATCTATGGGGAATAGGGACACACTGAA	152688777	152688977	152688777	152688799	152688955	152688977	152688800	152688954	AGAATGCTGCTTGGAGTGCCAGTCACTAGGACAACTCCAGAAATAATGTTATACACACACACACACACACACACACACACACACACACACACGATATATATAGTTTTATGAAAACTTCTAGAGTTCTTGTAAGTTGCACTTATACCGTAGCCTCC	152688852	152688891		340_47	47
29553	31152		31152	29553	1528	CTACACGACGCTCTTCCGATCTGCAGCATGTCTGCACTGTTTAAG	CAGACGTGTGCTCTTCCGATCTTAGCCAACCTGCTGCCTTATTTT	13934727	13934864	13934727	13934749	13934842	13934864	13934750	13934841	TTTGTTTGAAAAGAACATGTATTAGTTTATTAATGTGTGTGTGTGTGTGTGTGTGTGTGTGTGTGTGTGTGTGTAAGGAGGCTCCATCTTAA	13934783	13934822		340_47	47
29602	34437		34437	29602	1577	CTACACGACGCTCTTCCGATCTTTCAGCTTGTGATACCTGATTTTG	CAGACGTGTGCTCTTCCGATCTGCCACATGCTGCTGAAAATGTAA	32191160	32191258	32191160	32191183	32191236	32191258	32191184	32191235	GTGTGTGTGTGTGTGTGTGTGTGTGTGTGTGTGTGTGTGTATGTGTGTACTT	32191184	32191223		340_47	47
29667	35491		35491	29667	1642	CTACACGACGCTCTTCCGATCTCTAGGATGGTGTGAAAAGGGGTG	CAGACGTGTGCTCTTCCGATCTGGTTCGTTTTACGTTCCGTGAAG	10033254	10033467	10033254	10033276	10033445	10033467	10033277	10033444	AGCAAAGGATATTGACAGGAGAGCAGACAGGGAAGGCATTTCCAAGGAGAACTTACCTGGAAACATTCTAGCAAGCACACCGTGTGTGTGTGTGTGTGTGTGTGTGTGTGTGTGTGTGTCAAAACAGACATAATGTAAAATTTACCATTTTAACCATTTTGAGGTGTA	10033358	10033395		340_47	47
29705	35539		35539	29705	1679	CTACACGACGCTCTTCCGATCTGGACACATGTATGCACTTTCCCA	CAGACGTGTGCTCTTCCGATCTAATCAAGGGAATGATCAACACCA	27360561	27360705	27360561	27360583	27360683	27360705	27360584	27360682	ATTATATCACTCTGCTTCCTCCTAGAAACACATACGCAAACACACACACATACACACACACACACACACACACACACACACACACACACCCCAAAATTT	27360635	27360672		340_47	47
29760	35595		35595	29760	1734	CTACACGACGCTCTTCCGATCTTTGTACCAGATAGTAGCAATGTGT	CAGACGTGTGCTCTTCCGATCTATCTGAAACCAAACACCTCTCCC	124245946	124246050	124245946	124245969	124246028	124246050	124245970	124246027	TTGTTTAATGAAATTGTGTGTGTGTGTGTGTGTGTGTGTGTGTGTGTGTGTGAGTGAG	124245984	124246021		340_47	47
29765	35601		35601	29765	1739	CTACACGACGCTCTTCCGATCTTTTATCCTTCTGTGTGTTGAGCA	CAGACGTGTGCTCTTCCGATCTAGGGTTGAAGAGGATGTAGTGACA	98878444	98878564	98878444	98878466	98878541	98878564	98878467	98878540	TTTATAATTACTTCAACTGAAACCCAAATAGAAACACACACACACACACACACACACACACACACACACACAAT	98878500	98878537		340_47	47
29907	35733		35733	29907	1863	CTACACGACGCTCTTCCGATCTTGTTCAGGGGTAGTTCATTTTTAGA	CAGACGTGTGCTCTTCCGATCTCCCTGACTAGGTTGAAGTGGGTA	36924860	36925034	36924860	36924884	36925012	36925034	36924885	36925011	AAATTGGAAAAATTTATAGATACGGGACTAACATTTTTTAAACAACAACAACAACAACAACAACAACAACAACAACAACAAACCCTGTAGTTAATACATCTAGAAACAGGATTATTCTGATACAACC	36924925	36924963		340_47	47
69497	32751		32751	69497	2527	CTACACGACGCTCTTCCGATCTAAAAGCCCCATCTCCCTTTCTTG	CAGACGTGTGCTCTTCCGATCTGTGTGAAAATGGAAGAGGGAGGG	71162745	71162916	71162745	71162767	71162894	71162916	71162768	71162893	ACTTCCTAGTCTTTGTCGAGGGCTCTAATGCTCTCTCTCTCTCTCTCTCTCTCTCTGTGTGTGTGTGTGTGTGTGTGTGTGTGTGTGTGTCTTTCCCAGCCTGGTGATTGGTAATATCCCTGGGAT	71162798	71162821		340_47	47
69818	80530		80530	69818	2578	CTACACGACGCTCTTCCGATCTTGTGAATCTCTGTTGTGAGAGCC	CAGACGTGTGCTCTTCCGATCTGAGAGACCCTCAGATGCACACTA	53087531	53087676	53087531	53087553	53087654	53087676	53087554	53087653	TATAAATGTCAAAAGGTTGGTATCCAGGTTTATATGCGATGATCCAGGTGCACGTGTGTGTGTGTGTGTGTGTGTGTGTGTGTGTGTGTATGTAAAGGGC	53087607	53087642		340_47	47
70801	80706		80706	70801	2841	CTACACGACGCTCTTCCGATCTCCATATTTAGTGCCAGAGAGCCA	CAGACGTGTGCTCTTCCGATCTTCCATCCCATCAGGACAGACTTT	29735294	29735414	29735294	29735316	29735392	29735414	29735317	29735391	GATTACACACACACACACACACACACACACACACACACGAACAAGAATAAATAGGTTCACATGTTTCCTTGCAGT	29735321	29735354		340_47	47
70996	28811		28811	70996	2886	CTACACGACGCTCTTCCGATCTATGGTGCAATGAACATTTTCGCA	CAGACGTGTGCTCTTCCGATCTTTATACACAAAGCAGCCCCTACA	79539069	79539190	79539069	79539091	79539168	79539190	79539092	79539167	CGTGTGTGTGTGTGTGTGTGTGTGTGTGTAAAGAGAGAGAAAGAGATTGATCTATATATATACCATTGTCTACACA	79539093	79539120		340_47	47
71219	80774		80774	71219	2954	CTACACGACGCTCTTCCGATCTAGCATCCTGGCCAGAAAATATGG	CAGACGTGTGCTCTTCCGATCTAGACCTAAGACAACAGGAACAAAA	16212886	16213060	16212886	16212908	16213037	16213060	16212909	16213036	TTTGCAGCACCATGGTACGATGGTCATCCAGGTTTGTGTGTGTGTGTGTGTGTGTGTGTGTGTGTGTGTGTTTCTGTAGTCTGGCTTAATTTCCTTTTATAACCAATGTTTCGCAATTTAAAAAATAT	16212943	16212978		340_47	47
71237	27847		27847	71237	2960	CTACACGACGCTCTTCCGATCTAGATCTGAAAAGATTTCTGCAACG	CAGACGTGTGCTCTTCCGATCTACCTCCTAGAGGTAACAGGCATT	50514924	50515109	50514924	50514947	50515087	50515109	50514948	50515086	TATTGTTAGTTGTAAAAACATAGGCTAGAAAACATTACATATAATATGACCTTGTTTTTTATGTGTGTGTGTGTGTGTGTGTGTGTGTGTGTATAAACATGGAAGAATGAAGTGTGAGATATGCATACACCTAAATATC	50515009	50515038		340_47	47
28752	35194		35194	28752	732	CTACACGACGCTCTTCCGATCTAAAAAGACACTGGAACACTCGGA	CAGACGTGTGCTCTTCCGATCTGATCAAACCAGCCTTCAGAGCTT	15670694	15670853	15670694	15670716	15670831	15670853	15670717	15670830	ATAAGATTTTGTTGTTGTTGTTGTTGTTTTTGCTTTTCTTCAAGGTTTGTTTTTTCTTTGAACTGTATCATGAACATGGTCACACCACAAGTAAAGTCAGAAGTAAGACAGAGA	15670725	15670742		341_47	47
28844	35228		35228	28844	824	CTACACGACGCTCTTCCGATCTAGGTGTATGGCTTTTGTAGTTGCT	CAGACGTGTGCTCTTCCGATCTTGGCATGATCACATGAATAGAGTC	127088539	127088693	127088539	127088562	127088670	127088693	127088563	127088669	CTTTATCAAAGTGAGGAAGTTCCTCTCTATTTGTAGTGTGCTGAGGGTTTATGATGATGATGATGATGATGAATGGGTGTTGGATTTTGACAAATCCTTTTTTTTTT	127088613	127088633		341_47	47
28889	35239		35239	28889	869	CTACACGACGCTCTTCCGATCTTTTTTGGGAGATGCTTCTGTGCT	CAGACGTGTGCTCTTCCGATCTTGATGGCTTCCTTCCATTCTGTG	29623147	29623392	29623147	29623169	29623370	29623392	29623170	29623369	AAAATTTCCTAAGTCTTAAACACACACACACACACACACACACACACACACACACACACACACACACACACACACGGAGGGAGGGAGGGAGGGAAGGAGGGAGAGAGAGAGACAGAGAGAAAGAGAAAGGTCTCTTTTCCTCTTTTGTATATTATCAAAGGACATGATGCCTGGAGATGCAGGTGAATAAGGCTGAAGAT	29623189	29623244		341_47	47
28942	31634		31634	28942	922	CTACACGACGCTCTTCCGATCTGGACAGCAGCCTGACTATCTTTA	CAGACGTGTGCTCTTCCGATCTTCAGTTCAAGTCCACTGAGGGAT	148597190	148597386	148597190	148597212	148597364	148597386	148597213	148597363	TCTGGGTAGCTTTCTCTTTCTCTCTCTCTCTCTCTCTCACACACACACACACACACACACACACACACACACACACACACACACACACAACTTTCCTTTATAGGACGAAATCTCATAGTTTACCAAAATCTCTAAAGCTCCCTTGCCAGCA	148597231	148597248		341_47	47
29075	31458		31458	29075	1055	CTACACGACGCTCTTCCGATCTGCTCTCTTGCCTTCTAACTGGTC	CAGACGTGTGCTCTTCCGATCTAAGCTGGAGAGGGAAGGGTATTT	31741685	31741882	31741685	31741707	31741860	31741882	31741708	31741859	TTACTGACTTCATTTACTCCCTTATCCTCCACAACACACACACACACACACACACACACACACACACACACACACACACTCCCATGCTGATATTCGTCTTCCACCCCACTGTTAACAGGTCTAATTATGTATTCTCCTGTCATCAATTCCTG	31741741	31741786		341_47	47
29095	33218		33218	29095	1075	CTACACGACGCTCTTCCGATCTTCTCAAAGTGTCTCCCAGTGGAT	CAGACGTGTGCTCTTCCGATCTAGTATCCATTTGCCCCTCATTGG	137777111	137777288	137777111	137777133	137777266	137777288	137777134	137777265	TATTTACTAGTTGAAACACACACACACACACACACACACACACACACACACACACACACACAAACCCAGAAAACCAAGAGTTATACAGGGGAAAATGAGAAAACACCTTGATTTTATCATCAAAATTAACGT	137777149	137777194		341_47	47
29251	29356		29356	29251	1231	CTACACGACGCTCTTCCGATCTCAGGATTTCTGCTCATAGCCCTC	CAGACGTGTGCTCTTCCGATCTTTTTGGGGATGCTGCCAGAAAAT	4668188	4668351	4668188	4668210	4668329	4668351	4668211	4668328	CAAAATAATAAAGCAGCTTTGTAACTTAAAATTTTTTTGCTTGAATATGTGTGTGTGTGTGTGTGTGTGTGTGTGTGTGTGTGTGTGTGAGAGAGAGAGAGAGAGAGAGAGAGATTCA	4668258	4668297		341_47	47
29319	34056		34056	29319	1299	CTACACGACGCTCTTCCGATCTTGGTGAAGGACTAAAGAAGGCAA	CAGACGTGTGCTCTTCCGATCTAGCGGGAGATTTTCCAGGTTTTT	129238162	129238371	129238162	129238184	129238349	129238371	129238185	129238348	TGTTAGTACAAATATTAACGATTTGAGTTTTGCTCTTCACTACAGCACTGCCTGCCATTCAGTATATTACACACACACACACACACACACACACACACACACACACACACCTTCTATTACATCCTTTCCCTATCCTGTGCAATGGCCGAGTTAACAAAAAGCAG	129238253	129238294		341_47	47
29334	34710		34710	29334	1314	CTACACGACGCTCTTCCGATCTTTTCACTCCTGCAGCTATCACAC	CAGACGTGTGCTCTTCCGATCTATACCCAAGTTACCCTACCTGCC	69448057	69448258	69448057	69448079	69448236	69448258	69448080	69448235	TGCATTAAATCCTCGATCTTTGCTGCCCCTACCTTGGCTAGTTATACACACACACACACACACACACACACACACACACACACACACCCTACAGCATGAATTCATCCAATTGTTTTGCACAAAAACATGTTTAAAATGAAAAGGCAGAAAGCCAGA	69448125	69448166		341_47	47
29457	35388		35388	29457	1437	CTACACGACGCTCTTCCGATCTAAAGCTCAAGGTGGGAAAGATGG	CAGACGTGTGCTCTTCCGATCTACTGATGAATGCTCAGACTGGGA	138310387	138310588	138310387	138310409	138310566	138310588	138310410	138310565	GGGCAGTATATACACAACTAATTGCACGTTCATCTCACTCCACTTTGAGAAATGCTAAGAAGGAGATATATGGGATACTGAGGGTGTGTGTGTGTGTGTGTGTGTGTGTGTGTGTGAGAGAGAGAGAGAGAGAGAGAGAGAGAGAGAGAGAGATCT	138310493	138310524		341_47	47
29500	28909		28909	29500	1475	CTACACGACGCTCTTCCGATCTATTGAGCTGTTCAGTTGGACCTC	CAGACGTGTGCTCTTCCGATCTTGCACCAAACTAATATTTCCACCA	13489103	13489195	13489103	13489125	13489172	13489195	13489126	13489171	AACTCTGTGTGTGTGTGTGTGTGTGTGTGTGTGTGTGTGTGTGTGT	13489131	13489170		341_47	47
29520	30053		30053	29520	1495	CTACACGACGCTCTTCCGATCTCCTTACACACAAGCACACCCATA	CAGACGTGTGCTCTTCCGATCTGGAGGACCAACTTTCACATGCTT	39784216	39784363	39784216	39784238	39784341	39784363	39784239	39784340	CACATACACACACACACACACACACACACACACACACACACACACCTGCTGCTTTGATATTGGTGCATTTGCATTATTTAACTTGGTTTCTTTTTCCCTAAA	39784244	39784283		341_47	47
29548	31097		31097	29548	1523	CTACACGACGCTCTTCCGATCTGCACAAAGAGATTAGTCAACCTGC	CAGACGTGTGCTCTTCCGATCTTGGTATCTGATCCAAGTACCACAA	56626219	56626424	56626219	56626242	56626401	56626424	56626243	56626400	TCAAATTTATTTAGCTAGTAAATAATATCAAAGTAGTTATGAGTAGAGGCTTCTCACATTAATATGAATGATTATATCGTGTGTGTGTGTGTGTGTGTGTGTGTGTGTGTGTGTGTGTATAGAGTTAGAAATAATTATTAGAAATTGAATTTAGAATT	56626321	56626360		341_47	47
29569	32269		32269	29569	1544	CTACACGACGCTCTTCCGATCTGTGGGGCAATTTATGCACAAGAG	CAGACGTGTGCTCTTCCGATCTGCACATCCAGCTGTTAGTCTTGA	69812877	69813005	69812877	69812899	69812983	69813005	69812900	69812982	CATTTTAACACACACACACACACACACACACACACACACACACACACGCACACGCACACACACAGTAATCACCTAGCAATTAG	69812907	69812946		341_47	47
29720	35555		35555	29720	1694	CTACACGACGCTCTTCCGATCTGTGTTTACCTAAGGCAGACTGGG	CAGACGTGTGCTCTTCCGATCTCCCCTTCACATTGCCTCAACTTA	64876086	64876276	64876086	64876108	64876254	64876276	64876109	64876253	AGCAGAGCTGAAAAGATCTATGCCTGTGTGTGTGTGTGTGTGTGTGTGTGTGTGTGTGTGTGTATTGTGTTTGTTGTTGTGAGTTGGGAGAGAGAAAGTGATGACATAGGAGAATCTGTTCCATTAGTCTTGTCTCCTAACAGGA	64876133	64876170		341_47	47
29845	35669		35669	29845	1801	CTACACGACGCTCTTCCGATCTAAGGAAATGAGATGCGCAAAGTT	CAGACGTGTGCTCTTCCGATCTTCTGCCTACTTTCTCCAGCTTCT	139324896	139325053	139324896	139324918	139325031	139325053	139324919	139325030	TTAACAATGAGAAAGAGCAGTATAGTGTGTGTGTGTGTGTGTGTGTGTGTGTGTGTGTGTGTGTGTGTGTGTGTGTGTGTGTGTGTTGCGGGCGGGGAGGTAGTTAATGAGA	139324943	139325004		341_47	47
37069	43898		43898	37069	2032	CTACACGACGCTCTTCCGATCTTGACAAGGTCTTTGTGGTGACTT	CAGACGTGTGCTCTTCCGATCTCAAACAGCAGCCCTACAGAAGAG	21547811	21547935	21547811	21547833	21547913	21547935	21547834	21547912	TTTTTGTTGATGCCATTGTTACTTTCTGTGTGTGTGTGTGTGTGTGTGTGTGTGTGTGTGTTTTCTAACAGTCAGTTCC	21547860	21547893		341_47	47
70144	80594		80594	70144	2679	CTACACGACGCTCTTCCGATCTTAGGAACTTCAAGCCTCCACTCT	CAGACGTGTGCTCTTCCGATCTCTTGAAAACAATGTGCGTCCTCC	145745431	145745611	145745431	145745453	145745589	145745611	145745454	145745588	TAGCAATTGACAGCAGTACTAGCAAATCAGCAAGGATCTAGAATAACAACATAGTTAATCAATAGGATCCAATTGTCTACACACACACACACACACACACACACACACACACATGCATCATTCCACCCAACGACA	145745532	145745565		341_47	47
70205	32415		32415	70205	2698	CTACACGACGCTCTTCCGATCTGTTTGCTTGACATAGATACTAGACTGT	CAGACGTGTGCTCTTCCGATCTGTGTCAGCCAATTGTAGACCAGT	12922684	12922881	12922684	12922710	12922859	12922881	12922711	12922858	ATGTGTGTATATATACATATAAACATGCATATGTACATAAAAAATATATATATATCATATATACATGATGATACACACACACACACACACACACACACACACACATATATATATATACGTATACAAGCATGCTTTACAAGGCCAATTG	12922783	12922814		341_47	47
70379	31592		31592	70379	2743	CTACACGACGCTCTTCCGATCTGGAAGCAGATTTCTCTCCCTCTC	CAGACGTGTGCTCTTCCGATCTTTCCACATTTGCATGTGCTCTCT	125707717	125707875	125707717	125707739	125707853	125707875	125707740	125707852	TCTGTGTGTGTGTGTGTGTGTGTGTGTATATATATATATAGATATATATAATTTTTTTATATATGCATTATTTCATATATACGTAAATAGTGATAATTCAAAAAGGCATTGAG	125707742	125707765		341_47	47
70623	80680		80680	70623	2789	CTACACGACGCTCTTCCGATCTCTGGAGCAAGACTGGGGAAATTA	CAGACGTGTGCTCTTCCGATCTTTAGGCACTGTGAGCTACATATC	112095649	112095833	112095649	112095671	112095811	112095833	112095672	112095810	CTGTCCACCAGTGGCTGGTTTTTGCGAAACCTCAGCTCTCCCTCTCTATATGTGTGTGTGTGTGTGTGTGTGTGTGTGTGTGTGTATACACATTTTTAAAGGGTTGTTAAAAGAAACAAAGATTATACAACAGAGACTA	112095722	112095755		341_47	47
70872	80719		80719	70872	2858	CTACACGACGCTCTTCCGATCTCAGGATGCGTTGTCACCATAAGT	CAGACGTGTGCTCTTCCGATCTTCTGGGGAGAAAAGAAGGGTAGG	76648593	76648770	76648593	76648615	76648748	76648770	76648616	76648747	TACAGTACAAGTTGGTTCCCTCTCTTCTCTCTCCCCCGCACCTCGACCTTCTGCCCTGTCTCAGACACACACACACACACACACACACACACACACACACAGTCTCTCTCTGTCTCATTAGTCTCCCTTGGG	76648680	76648715		341_47	47
70980	28885		28885	70980	2881	CTACACGACGCTCTTCCGATCTATTCCAAGCCAGGTCATTTGGTT	CAGACGTGTGCTCTTCCGATCTTGTGCATTTTCACATGTATGAGC	11763137	11763246	11763137	11763159	11763224	11763246	11763160	11763223	CCTTGCTCCATGTAATGTGTGCATGTGTGTGTGTGTGTGTGTGTGTGTGTGCACGTGCGTGCAT	11763183	11763210		341_47	47
71034	28700		28700	71034	2898	CTACACGACGCTCTTCCGATCTATCTGGTGTCTGTGGACCTACAT	CAGACGTGTGCTCTTCCGATCTGGAGGCTGTTGGCTTCTGTATTT	80352488	80352705	80352488	80352510	80352683	80352705	80352511	80352682	GGAAGATTTTGACTTGCCAGTCTGTATAGTCACATAAGCCAATTCCTAATAATAAATTTCTTACTATACACACACACACACACACACACACACACACACATCTTTATATAAATACATGTCTTTCTGTGTATACACATATTTCATTGGTTCGATTTCTCTGAAGAAACCTAAG	80352578	80352609		341_47	47
71183	80767		80767	71183	2945	CTACACGACGCTCTTCCGATCTAGGAAAACCAATGTGAAATGGAAA	CAGACGTGTGCTCTTCCGATCTCGTGGACAAAATCACTTGAAGCA	5763871	5764029	5763871	5763894	5764007	5764029	5763895	5764006	TTTAAAAAAAGGCGTATGTTTACACACACACACACACACACACACACACACACACAGAGAGAGAGAAAAGAATTCAGATGAAGTACAGAATTTTAAAAAAGATTTTTAAAAT	5763916	5763949		341_47	47
28786	35200		35200	28786	766	CTACACGACGCTCTTCCGATCTAAAAGGACAAAGACTTGAGGCGT	CAGACGTGTGCTCTTCCGATCTCTAGGCTAAGGGTGTCCTTCACT	21052809	21053061	21052809	21052831	21053039	21053061	21052832	21053038	ATGTATGACTATTTCCTATTGTTGTGTTATCAATAACAATTTTATTATTATTGTTAAGGGGACTTTATGATTAATAATATAAATGTAGCTTTAATTTCCAAATAATAATAATAATAATGAAGAACCAATACCCCTTTTGACTTTAAATTTACTTCTTAATAAAAACCAAGGGTATTTTCTATCCTTATTTCTGGTATCCTGATACTG	21052932	21052949		342_47	47
28849	30165		30165	28849	829	CTACACGACGCTCTTCCGATCTCGGGAGAGCTCAGGGTCTCG	CAGACGTGTGCTCTTCCGATCTGAGAAACACGTCCTCAAGCCC	23352850	23353036	23352850	23352869	23353016	23353036	23352870	23353015	CCGCCGCCGCCGTCGCCGCCGCCGCGGGCGCCGCTGCCGCCGCCGCCGCCGCCGCCGCCGCCGCCGCCCGAACCCGCGCCGAGCGTGCGCCTCGCCCTCCTCCCGCGCCCGCTCTGCTCTAGGATGCTGCGGCAGGTTCTGCACAG	23352905	23352937		342_47	47
28987	29927		29927	28987	967	CTACACGACGCTCTTCCGATCTCCTCAGCTAACCATGCCTTCAAA	CAGACGTGTGCTCTTCCGATCTAGGCCACTCACATCACACAATAC	102259755	102259973	102259755	102259777	102259951	102259973	102259778	102259950	CATCTGTAAGACTGGCAGGGAGGACTGAGAAGCAGCTGTGCTAGGGCCTGAGGGATGGCTTGAGTGTGTGTGTGTGTGTGTGTGTGTGTGTGTGTGTGTGTGTGTGTGTGTGATGTGAGTGTTCCTGTGGCAAGCTAATTCCGAAGGTTGCAAAACACCCTGAGACCCTGGGT	102259841	102259888		342_47	47
28988	29950		29950	28988	968	CTACACGACGCTCTTCCGATCTCCTCCCCAATTCCTAACCTCTCT	CAGACGTGTGCTCTTCCGATCTTCAGGTTGATTTTGTGCCTGGTT	39540129	39540286	39540129	39540151	39540264	39540286	39540152	39540263	GCCAGCTCTGTGGTCTAGCACGTACTGTGTGTGTGTGTGTGTGTGTGTGTGTGTGTGTGTGTGTGTGTGTGTGTTGCGTATGCAGTGTGTGTGCACCTGTGTGTGTGTGAAC	39540177	39540224		342_47	47
28991	30067		30067	28991	971	CTACACGACGCTCTTCCGATCTCCTTCTCCTGCTACCTGCAATTC	CAGACGTGTGCTCTTCCGATCTATAATAACCGTCCCCCAACACAC	133703729	133703856	133703729	133703751	133703834	133703856	133703752	133703833	CTAGGGAAGGGTAGAGTAGTGTGTGTGTGTGTGTGTGTGTGTGTGTGTGTGTGTGTGTGTGTGTGTTTGTGTGTGTGTGTGT	133703770	133703817		342_47	47
28999	30997		30997	28999	979	CTACACGACGCTCTTCCGATCTGATCTCAACACTCACCTGAACCC	CAGACGTGTGCTCTTCCGATCTAAATAGATGTGTGAGCTGGTGCC	151733466	151733671	151733466	151733488	151733649	151733671	151733489	151733648	CACCTCTTGCATTCCCCATCCCCTACATTCTTGCGCATGCACACACACACACACACACACACACACACACACACACACACACACACATACACACACACAAAACACATAACCCTATACTTCTTCACCTAGGGTTAAAGTTGGGAAATTTACATGGTTTTCT	151733528	151733575		342_47	47
29007	32322		32322	29007	987	CTACACGACGCTCTTCCGATCTGTTAGGACTTCAGCGTGTCCTTT	CAGACGTGTGCTCTTCCGATCTGGTAGTTTGTTCAGGGAACCTCC	46867182	46867324	46867182	46867204	46867302	46867324	46867205	46867301	TATTTTGTGTGTGTGTGTGTGTGTGTGTGTGTGTGTGTGTGTGTGTGTGTGTGTTCTCTGTTTTTCATTTCTCTGTTTTATTTTTCCTACCTTCCTT	46867210	46867257		342_47	47
29027	34752		34752	29027	1007	CTACACGACGCTCTTCCGATCTTTTCTGTATCACCCATGACCCCT	CAGACGTGTGCTCTTCCGATCTCTGGAGGAAACCTGCAAAACAGA	133675490	133675705	133675490	133675512	133675683	133675705	133675513	133675682	AAAGACTTTTTAGAGAATTATATTTTGACAACATAACAAGAAAACGTGGCATCTCACACACACACACACACACACACACACACACACACACACACACACACAAAACCATGAAAAAGTAGAGAAAGAAGAAACTTCAGCTCTAATCCCACCACCCTTAAGTAACAAGTATG	133675567	133675614		342_47	47
29359	27441		27441	29359	1339	CTACACGACGCTCTTCCGATCTACTACACATGTGATTCTCCCTCT	CAGACGTGTGCTCTTCCGATCTGGTCAGCCAATTTTAACACCATCC	109188478	109188569	109188478	109188500	109188546	109188569	109188501	109188545	AAACACACACACACACACACACACACACACACACACACACACAGT	109188503	109188542		342_47	47
29815	35635		35635	29815	1771	CTACACGACGCTCTTCCGATCTGATATTGTTGCCAGTAGAGGGCA	CAGACGTGTGCTCTTCCGATCTGAGTGTGTGCGCATGTTCTTTTA	4105139	4105324	4105139	4105161	4105302	4105324	4105162	4105301	GTGGTGCCTTTATCAATTAATAAAAGAGAGCGGGAGCGTGTGTGTGTGTGTGTGTGTGTGTGTGTGTGTGTGTGTGTGTGTGTGTGTGTGTGTGTGTGTTTGATTTTAAAAATCTAAACAATTAATGTATTATCAATTAA	4105199	4105260		342_47	47
29844	35668		35668	29844	1800	CTACACGACGCTCTTCCGATCTTCCCCACTGTACTGAGTGGTATC	CAGACGTGTGCTCTTCCGATCTGCAGAGGTGGGGTAGAATTGAAG	56330466	56330586	56330466	56330488	56330564	56330586	56330489	56330563	GCCTACACACACACACACACACACACACACACACACACACACACACACACACACACACACACACACAGGTTGCCT	56330493	56330554		342_47	47
29863	35687		35687	29863	1819	CTACACGACGCTCTTCCGATCTCGGGGTGCATATTCAAGGAGAG	CAGACGTGTGCTCTTCCGATCTCAGAGGTTGACATCTGTGGAGTC	24439238	24439400	24439238	24439259	24439378	24439400	24439260	24439377	ATCTGACTGTGTGTGTGTGTGTGTGTGTGTGTGTGTGTGTGTGTGTGTGTGTGTGTGTGTGTGTGTGTGTGTGTGTGTGTTTGCCCTCTGCTTGTGTCGCTTCCAGGCAGTGATGCTG	24439267	24439338		342_47	47
29967	35796		35796	29967	1923	CTACACGACGCTCTTCCGATCTCAGGTGCTTGGTAGGTGCTTAAA	CAGACGTGTGCTCTTCCGATCTCCAATTTGTTTGTTTTCTCTTATGGGC	164997186	164997356	164997186	164997208	164997330	164997356	164997209	164997329	AGAAGTGCTTGGTCAAATTTCTGTTTGAAAAAAGATAACTTTCATTCTAGGACCCAAAGAATTCAAACAAATAATTTTCTAACAACAACAACAACAACAACAACAACAACAACAACAAGTA	164997289	164997324		342_47	47
29974	35803		35803	29974	1930	CTACACGACGCTCTTCCGATCTACTGTTTTGGCTGAGTTTTCCCT	CAGACGTGTGCTCTTCCGATCTAACCTTTGAGTGCCATAGCAAGG	97173065	97173230	97173065	97173087	97173208	97173230	97173088	97173207	ATAACACTGGTTGTTGTTGTTGTTGTTGTTGTTGTTGTTGTTGTTAGAAACTATTCAGAACCTTAAGAACAATCATTCCTTAGGAGGATATATAACCTATTCTTGAGGAATATGCTTTGG	97173097	97173132		342_47	47
56111	65417		65417	56111	2347	CTACACGACGCTCTTCCGATCTCAGCTGTTCTTGATTTGAAGTCTGT	CAGACGTGTGCTCTTCCGATCTAGAAGCTCACCTTACCACAGAGA	22107548	22107705	22107548	22107572	22107683	22107705	22107573	22107682	TTTATCTGATATGAGTGCAGGTATTTCAATTGACTTTTGGTTTCTATTTGCATGGAATAAACGTGTGTGTGTGTGTGTGTGTGTGTGTGTGTGTGTATCTTTATTTTTAG	22107635	22107668		342_47	47
57907	67441		67441	57907	2381	CTACACGACGCTCTTCCGATCTATTGGGACCAAGTTCTCTTTGCC	CAGACGTGTGCTCTTCCGATCTTAACAGGCGACAGACGACGAAAA	35812469	35812629	35812469	35812491	35812607	35812629	35812492	35812606	CAGGCCTAGAATCTGTGTGTGTGTGTGTGTGTGTGTGTGTGTGTGTGTGTGTGTGTGTGTGTGTGTGTGTGTGTAAACGTGTATATAAGAAGGCATCTTTGCCATCTCCTCCCCC	35812505	35812564		342_47	47
63438	73649		73649	63438	2452	CTACACGACGCTCTTCCGATCTAGAACTTCCTTCTTCCCTCTCCC	CAGACGTGTGCTCTTCCGATCTGTGGGTTTTACGACAGCACAAAA	122424712	122424917	122424712	122424734	122424895	122424917	122424735	122424894	CTCCCCTTCTTCTGGCCTGCCTCCCCTCCCCCCTCCGTTCTCTCTCTCTCTCTCTCTCTCTCTCTCTCTCTCTCTCTCTCTCTCTCTCACACACACACACACACACACACACACACACACACACACACACACACACACACACACACACACACTCACTCTA	122424773	122424820		342_47	47
69850	34022		34022	69850	2593	CTACACGACGCTCTTCCGATCTTGGGTAGTGGTTACCCAAAAAGG	CAGACGTGTGCTCTTCCGATCTTCTTTGGGATTTTGAGCCATGTGA	39584074	39584275	39584074	39584096	39584252	39584275	39584097	39584251	AAATCAGGTTGCTATGTAGGCACAAAAAACAGATATCTACTACTGTGTGTGTGTGTGTGTGTGTGTGTGTGTGTGTATTTGTATATGTATTTATATATATCTGTATACAACTTTGTATGTATTTATTTTTTGTTATTTTTACATAGCTCATATGA	39584140	39584171		342_47	47
69922	80549		80549	69922	2612	CTACACGACGCTCTTCCGATCTTGCAAGCCTTATAGTAACCCCAG	CAGACGTGTGCTCTTCCGATCTAGATGTTTTTCTCTGATGGTCTGCT	145572530	145572647	145572530	145572552	145572623	145572647	145572553	145572622	ATACACACACACACACACACACACACACACACACACACATGAGAAGATATCCACACAAAAAAGCAATTAA	145572555	145572590		342_47	47
70492	80656		80656	70492	2764	CTACACGACGCTCTTCCGATCTGCAATTTTGGACTTGACAGCCTC	CAGACGTGTGCTCTTCCGATCTTGTCCTTAGTGTCTCCAATTGCT	52001877	52002062	52001877	52001899	52002040	52002062	52001900	52002039	ACAATCATGTATCAGTTCCTTAAAATACACACACACACACACACACACACACACACACACACTTGTTCTGGTTCTCTGGAGAACCGTGATTAATACAATGGCCATTTACTAACAGAGTTCTTTCTCTTTGCTAAATCAAA	52001926	52001961		342_47	47
70708	80693		80693	70708	2815	CTACACGACGCTCTTCCGATCTCCTTCCACTTGTCCTCTTGCTAC	CAGACGTGTGCTCTTCCGATCTAGACTCAGCTTTGGGGATAGGAG	140262447	140262639	140262447	140262469	140262617	140262639	140262470	140262616	ACAGAGCAATAAAAAGTTATTCTGAAAATTAACGGTAAAATTATTATCTTATTTTTGAAACACACACACACACACACACACACACACACACACAGCAGTGAAAAAGTACTCTAAGCCATTAATATTTTGTTATTTAGCTTTCAGTTT	140262529	140262562		342_47	47
70836	80711		80711	70836	2852	CTACACGACGCTCTTCCGATCTCCAAATCCATCCCATCACTGGTT	CAGACGTGTGCTCTTCCGATCTTCACGAGTCACAAAACATTTTTCTTC	118498873	118499027	118498873	118498895	118499002	118499027	118498896	118499001	TTTTGTACAGCCTACACGCTAACTACACACACACACACACACACACACACACACACACATATATATATATACACACACATATATTAAACAGTTAAAAAAATTGAAA	118498920	118498953		342_47	47
70998	28800		28800	70998	2887	CTACACGACGCTCTTCCGATCTATGGGTTCCAACTCCTGGATCAT	CAGACGTGTGCTCTTCCGATCTAAAGACATCCTGCCTAGTTCCCA	42325581	42325708	42325581	42325603	42325686	42325708	42325604	42325685	TTTGAATTCGCTAGTTCAGACTGAAGATGACAGGTGATTCAGAGTACACACACACACACACACACACACACACACACTGCCC	42325649	42325680		342_47	47
71027	80746		80746	71027	2895	CTACACGACGCTCTTCCGATCTATGAAGAAGAATGGCAAGGGGAG	CAGACGTGTGCTCTTCCGATCTTGTACATGGATGGAAAGTGGTGG	43897347	43897489	43897347	43897369	43897467	43897489	43897370	43897466	TGGCTCCCAGGGCCCTCTATTAGTTCCTATTCTTTATACAATGCATACAAAGACACACACACACACACACACACACACACACACACACATTTTTCTA	43897422	43897457		342_47	47
71504	80825		80825	71504	3011	CTACACGACGCTCTTCCGATCTAAGTGTGCAGTATTTCCCCAGTG	CAGACGTGTGCTCTTCCGATCTTGAACATGTAGAGCAAACAAACCC	124139205	124139383	124139205	124139227	124139360	124139383	124139228	124139359	TATTAAACAATCTTTTGACCTGACTTGGTTGTGTGTGTGTGTGTGTGTGTGTGTGTGTGTGTGTGTATTTTGTTTGTTTAAGGAACATCTCTATGAAACATATTTTGATCAATGTTCCACTAGTAGAGTCTA	124139257	124139292		342_47	47
28738	32653		32653	28738	718	CTACACGACGCTCTTCCGATCTTAGTCACTGTACTCTCAGCCTGG	CAGACGTGTGCTCTTCCGATCTTGTAGACAGTCATGTACCCACCT	94710369	94710555	94710369	94710391	94710533	94710555	94710392	94710532	GCAACATAGTGAGACCCTGTCTCAACAACAACAACAACAACAACAACAACAACAACAACAAATACCTACAGGTACACATATACACAATTATATAATTTATTGTCACTTGGCAATAAATAAAAGGAAGAAGAGAAAAATTAT	94710414	94710452		343_47	47
28788	31106		31106	28788	768	CTACACGACGCTCTTCCGATCTGCACAGTGCCTAGTAAACACTCA	CAGACGTGTGCTCTTCCGATCTGCTGCTATTTGAGAAACTGTGGC	104592137	104592370	104592137	104592159	104592348	104592370	104592160	104592347	AAAATAGTGGATTCTGCTTTCATTTTTTGTTGGAGTATTGTAATTTATTCCTCCTCCCGCTCTTCCCTCTCTTCCTCCATCATCATCATCATCATCATCATCATCATCATCATCATCATCAGCCAACATCACCTATAGAGGCTACCTGGGCTACCTGGTTACGGTTGGTCATAGACTCATACCTCTAG	104592237	104592278		343_47	47
28887	33138		33138	28887	867	CTACACGACGCTCTTCCGATCTTCCTTCAGATCTCGGTCAAAGGT	CAGACGTGTGCTCTTCCGATCTTGTGTCAGGAAAGAAAATACAGGACA	31452448	31452645	31452448	31452470	31452620	31452645	31452471	31452619	CACTTTTATTGGGAGGGTGTCCTGATTGCCCTTTCCTGCCTCTCACCCTTACTGCAGCGCGCGCGCACACACACACACACACACACACACACACACACACACACACACACACACACACACATTTAGGTCCTTACTATATATTCTGGTAG	31452536	31452591		343_47	47
28913	31023		31023	28913	893	CTACACGACGCTCTTCCGATCTGATGTAGTGAAGCTGCCTAGCTG	CAGACGTGTGCTCTTCCGATCTGCTCCAATCTCCCTCTCTCTCTC	85570713	85570867	85570713	85570735	85570845	85570867	85570736	85570844	TCTGGAGTAAATACTGAGGTTCTTGCTCTCACGGCCAAGGAAATTGAGGGTCGTGGACACACACACACACACACACACACACACACACACACACACACACACACACACA	85570792	85570843		343_47	47
29105	34100		34100	29105	1085	CTACACGACGCTCTTCCGATCTTGTACACTGGAGATACATGGCAA	CAGACGTGTGCTCTTCCGATCTCCTGAGTATTGGGTGTGTTTGCT	54294423	54294632	54294423	54294445	54294610	54294632	54294446	54294609	AAAATATATAAATTCTCTCCTAGAACACAAAGTCAAAAGCAAAGTCACCTAAGATATCTGAATGCGTGCACACACACACACACACACACACACACACACACACACACACACACACTTCCTAGCCTGTCTGCTGAGAACTCTAGAAGCAATAACTCCCCAGTAGC	54294514	54294559		343_47	47
29199	34159		34159	29199	1179	CTACACGACGCTCTTCCGATCTTGTCCACCTCTCATTGAAAACCA	CAGACGTGTGCTCTTCCGATCTATGAGCCTTAGGACAATGCTGTG	148059069	148059223	148059069	148059091	148059201	148059223	148059092	148059200	GTCATAGTATTTAGCTACAGTGTTCCTAGAAACAGTATTTTACCAGCATTTAGACACACACACACACACACACACACACACACACACACACACACACTCACGGTAATTC	148059145	148059188		343_47	47
29248	29170		29170	29248	1228	CTACACGACGCTCTTCCGATCTCACCACAACTGACCTGAATTTTGT	CAGACGTGTGCTCTTCCGATCTAATTTCCAGAATGAATGAATGGTCA	36293475	36293652	36293475	36293498	36293628	36293652	36293499	36293627	CAAAAGTTTTCTATGCATTAAGTGAGATCGTCGTGTGTGTGTGTGTGTGTGTGTGTGTGTGTGTGTGTGTGTGTTTTCCTACATTCTATTACTGTGGTATATTAAATTGATTGATTTTTGTATGTTGAA	36293531	36293572		343_47	47
29342	35292		35292	29342	1322	CTACACGACGCTCTTCCGATCTAAATGAGTGAGTGCGTGTGTTTG	CAGACGTGTGCTCTTCCGATCTATTCTTTTTGTCCCTTCCCTCCC	11284117	11284274	11284117	11284139	11284252	11284274	11284140	11284251	TATGCGTGTGTGCCTGTGTGTGTGTGTGTGTGTGTGTGTGTGTGTGTGTGTGTGAGAGAGAGAGAGAGAGAGAGAGGGTGAGAGAGAGAGAGAGTTGGGGAGGAGGAAAGAG	11284154	11284191		343_47	47
29417	35366		35366	29417	1397	CTACACGACGCTCTTCCGATCTAAAAACCGATCATGTCCACCCAC	CAGACGTGTGCTCTTCCGATCTACTGACACACACATACACACAGTC	27997058	27997258	27997058	27997080	27997235	27997258	27997081	27997234	TGCGAATTGGTAAATATTGGCAGGATTCATAGAGATTGTATACAGTCCCACTTTCTTATTCTTCTCTCTTGTTACTACAACTTTTGAAGCTGTGTGTGTGTGTGGCCAAGTGTTAGGAATTAATCTACACACTACTTCTCTTTTCCTTTTCTGA	27997171	27997184		343_47	47
29422	32406		32406	29422	1402	CTACACGACGCTCTTCCGATCTGTTTGAACAGTGGAAGCTGGCTA	CAGACGTGTGCTCTTCCGATCTAATAACCGAGAGAGAGGAGGAGG	132795564	132795718	132795564	132795586	132795696	132795718	132795587	132795695	TATCTCTCTTTCTCTCTCTCTCTCTCTCTCTCTCTCTCTCTCTCTCTCTCTCTCTCTCTCTCTCTCTCTCTCTCTCCCCCCCCCCTCTCTCTCCCCCTCTCTCTCTCCC	132795597	132795662		343_47	47
29498	28873		28873	29498	1473	CTACACGACGCTCTTCCGATCTATTCAGAAGCAGCAAGTAGCCTC	CAGACGTGTGCTCTTCCGATCTTTACCTTTCATCTCCCACCACCT	132674885	132675025	132674885	132674907	132675003	132675025	132674908	132675002	CATGGTAGGAGGAGCCACAGAATGGACATTGTTGTGGTGTGTGTGTGTGTGTGTGTGTGTGTGTGTGTGTGTGTGTGCGCGCACTGTGGGGGAAG	132674944	132674983		343_47	47
29606	34616		34616	29606	1581	CTACACGACGCTCTTCCGATCTTTGGCCAACTGTCTTTTATTTACA	CAGACGTGTGCTCTTCCGATCTGTGGAGAATCAACACCCTCTGAA	4210374	4210581	4210374	4210397	4210559	4210581	4210398	4210558	ATATAATTATATATATTAATACATATATAATTATATATATACACACAATACATATAATGTGTGGGTATACACACACACACACACACACACACACACACACACACACACAATGCATCTCCAGAAATAATATATATTGGTGGAGTGAGAATTTTAGATCATAA	4210466	4210505		343_47	47
29689	35518		35518	29689	1663	CTACACGACGCTCTTCCGATCTGAAGAAAGAGGTCAGGGGAGGTA	CAGACGTGTGCTCTTCCGATCTTATTGCCATTCACACTCCACCAG	45613295	45613448	45613295	45613317	45613426	45613448	45613318	45613425	CTTGGCACTAAAGGATGATATAACCTTGAAAGGACTGGCTCAGGGAGGACAAGAGAATGGTGTGTGTGTGTGTGTGTGTGTGTGTGTGTGTGTGTGTGAAGGGGAGAC	45613377	45613414		343_47	47
29860	35684		35684	29860	1816	CTACACGACGCTCTTCCGATCTGCAGGCATAGAGTTTAGATCCCA	CAGACGTGTGCTCTTCCGATCTGACTTGCTCAAGGTCTCTGCAT	47363448	47363589	47363448	47363470	47363568	47363589	47363471	47363567	GTGCATGAACACACACACACACACACACACACACACACACACACACACACACACACACACACACACACACACACACACCCCACCCCCAGGAGGAGCC	47363479	47363548		343_47	47
29973	35802		35802	29973	1929	CTACACGACGCTCTTCCGATCTGACACTGAGCTAGGGTTCTTGTG	CAGACGTGTGCTCTTCCGATCTTTGCATAGCACATGTCCTCTCTG	94280150	94280308	94280150	94280172	94280286	94280308	94280173	94280285	TGAAACGTAAAGGGAGAATAAACAAACACACAGTAACAGGTAATCTTCCAGTGAAGCAGATTTATCTGCAACAACAACAACAACAACAACAACAACAACAACAAAATCAGATA	94280241	94280276		343_47	47
43260	32152		32152	43260	2124	CTACACGACGCTCTTCCGATCTGTCGAAGACTCTTGTTCTCTTCCC	CAGACGTGTGCTCTTCCGATCTGCTGCTTGTATCACCTCACTACC	78941010	78941168	78941010	78941033	78941146	78941168	78941034	78941145	TTGCTTTTTTTGGAATCTCTCTCTGTCTCTCTCTCTCTCTCTCTCTCTCTCTCTCATTCTGTGTGTGTGTGTGTGTGTGTGTGTGTGTGTGTGCGCTGAGCCGCCTGGAAGT	78941059	78941088		343_47	47
53452	62437		62437	53452	2298	CTACACGACGCTCTTCCGATCTCCGTGTCACCTGCCTGTATTATC	CAGACGTGTGCTCTTCCGATCTCAAATTTGAGGCTGCAGTGAGTG	53658287	53658439	53658287	53658309	53658417	53658439	53658310	53658416	TCTGTGTGTGTGTGTGTGTGTGTGTGTGTGTGTGTGTGTGTGTGTGTGTGTGTGTGTGTGATGGGGTCTCACTCTGTCACCCAGGCTAGAGGAGCATGATCATAGCT	53658312	53658369		343_47	47
70075	32906		32906	70075	2658	CTACACGACGCTCTTCCGATCTTCATCAGCATCAAACAAGGTAGCA	CAGACGTGTGCTCTTCCGATCTGAAATGGTAGCCAATTCTGGCCT	86952671	86952870	86952671	86952694	86952848	86952870	86952695	86952847	AATTTTTTCTCTCCATACTCTTTTCACTGTTTGGTAAGTTTGCATTTTCTTAGCTTCATCTGTTCTATTTTCTCAAGACACACACACACACACACACACACACACACAATATGTATAAAATGGAGTAGTCCAAAGTTAGGAGAATAAGTTACT	86952772	86952801		343_47	47
70143	32629		32629	70143	2678	CTACACGACGCTCTTCCGATCTTAGGACTGACCAAGCCCTTTTCT	CAGACGTGTGCTCTTCCGATCTAAGACACTGCCCTGAAAATCAGC	103594062	103594211	103594062	103594084	103594189	103594211	103594085	103594188	TTGAAGATGAGCCCATTGACTGGTGTTTTATGATTTCTCTCTCTTTCTTTCTTTGTGTGTGTGTGTGTGTGTGTGTGTGCAGAAACTACACCTATAGGGTATCA	103594138	103594163		343_47	47
70499	80658		80658	70499	2765	CTACACGACGCTCTTCCGATCTGCAAATATTATAGCGGAAACCACCA	CAGACGTGTGCTCTTCCGATCTTTGCTAAAGGCAAATTCTAGTCAA	113684532	113684645	113684532	113684556	113684622	113684645	113684557	113684621	CTATATATGTATATAAAATACATAGACACACACACACACACACACACACACACACACACAGAAAA	113684582	113684615		343_47	47
70707	80691		80691	70707	2814	CTACACGACGCTCTTCCGATCTCCTTCCTCTCCCTCCTACTCTTG	CAGACGTGTGCTCTTCCGATCTTAGAGTTGATATGCACACACGCA	98808108	98808233	98808108	98808130	98808211	98808233	98808131	98808210	CTTTATCCTCATTTCCTCTCTCTCTCTCTCTCTCTCCTTACACACACACACACACACACACACACACACACACATATATG	98808146	98808165		343_47	47
71452	26941		26941	71452	2998	CTACACGACGCTCTTCCGATCTACAATGAAATGACATGAAATCTTGAG	CAGACGTGTGCTCTTCCGATCTACAAGCTCTTCAGTTGCAAAACA	114632302	114632443	114632302	114632327	114632421	114632443	114632328	114632420	TATGTGTGTGTGTGTGTGTGTGTGTGTGTGTGGTATATGCAACCAGTGTGTGTGTCCTATAAATAGCTTTGCAATATACAAGATGTCTACTGT	114632330	114632359		343_47	47
71465	80819		80819	71465	3003	CTACACGACGCTCTTCCGATCTACAAAATGGTGAGGGAAGCATGT	CAGACGTGTGCTCTTCCGATCTGCAAGATCTGACATCCAGAACCA	108113781	108113940	108113781	108113803	108113918	108113940	108113804	108113917	TTGATACTTTGGTCTACTCATATTTTAACTGAACTAAACAAACTTGAGAAAAAGTGTGTGTGTGTGTGTGTGTGTGTGTGTGTGTGTGTGGCTTGTAGTATTTAGCACATAGAT	108113857	108113892		343_47	47
28929	28677		28677	28929	909	CTACACGACGCTCTTCCGATCTATCTCATCCCTGCCTTCTCTCTC	CAGACGTGTGCTCTTCCGATCTACAGAAAGACAAAGAGTCAAGCCT	55042354	55042510	55042354	55042376	55042487	55042510	55042377	55042486	TCTCTCTCTGTCTCTCTGTGTGTGTGTGTGTGTGTGTGTGTGTGTGTGTGTGTGTGTGTGTGTGTGTACGTGTGTGTGCGCATGTGTGTGTGTTCCCCAGCCTGGGATCA	55042393	55042442		344_47	47
28933	29577		29577	28933	913	CTACACGACGCTCTTCCGATCTCCACCTTGTTATCTCCTCTTGGC	CAGACGTGTGCTCTTCCGATCTCCCTGAAGTTTGGGTGACAGATA	8064808	8064998	8064808	8064830	8064976	8064998	8064831	8064975	CACAATGTGTGACAACACATATAGAATACTGCCATCCAGGGAAGCCCACAGGAACTTCGCAGTCCAGGTGTGTGTGTGTGTGTGTGTGTGTGTGTGTGTGTGTGTGTGTGTGTGTGTATATATATTTTTTTTTGAGACAGGGTCT	8064898	8064947		344_47	47
29045	28277		28277	29045	1025	CTACACGACGCTCTTCCGATCTAGGGTTGTCCTTCTGTCTATCCC	CAGACGTGTGCTCTTCCGATCTGAACAGAGGGTAGAAAATGGGGG	133085038	133085198	133085038	133085060	133085176	133085198	133085061	133085175	CACAATTCAAGAAAGTGTGTGTGTGTGTGTGTGTGTGTGTGTGTGTGTGTGTGTGTGTGTGAAGTGAAAGAGAGACAGAGAGAAAGGGAGAGAGAGATACAATTAGTAGATGCTG	133085075	133085120		344_47	47
29077	31969		31969	29077	1057	CTACACGACGCTCTTCCGATCTGGTAAGTAGAGAGGCGGAGTCAT	CAGACGTGTGCTCTTCCGATCTAATAAGAGAGGGTCCTTCTGGCA	95693458	95693676	95693458	95693480	95693654	95693676	95693481	95693653	TATCTCTACTGATGGGGGCATGTTAAGCTTTCCAAGCAAGGTATCATTCAAAGCATACACACACACACACACACACACACACACACACACACACACACACACAGATTCAAACATATATACATGTGTTTCAAAGTATATTCTATATTTTCAGCTACACTTTTGTCATCATATAC	95693537	95693582		344_47	47
29143	28938		28938	29143	1123	CTACACGACGCTCTTCCGATCTATTTCACCATTGTCACAGGCTCT	CAGACGTGTGCTCTTCCGATCTAAAACCACTTGTAGCCAGACAGG	48361276	48361451	48361276	48361298	48361429	48361451	48361299	48361428	GCTGGTGCCTACGCCACACACACACACACACACACACACACACACACACACACACACACGACCTCACATCGCCATAGGAGCTGCTTATCCCATCTGAGCCTCAGTTGTAGCCTCTGTAAAATGGGCGGCA	48361313	48361356		344_47	47
29153	29998		29998	29153	1133	CTACACGACGCTCTTCCGATCTCCTCTTTTTCAGGGAAAGGCACT	CAGACGTGTGCTCTTCCGATCTGTGGCAGACTCAACTTCTTAGCA	37594011	37594212	37594011	37594033	37594190	37594212	37594034	37594189	TTATAGCAGCAGAGATTTGTACAGAGCTGGAAATTCAGAAGCATCCCAATCTCTCCTTTCCCAACACACACACACACACACACACACACACACACACACACACACACAAACACACACACACACACACACACACCCTGTCAGAGTAGACCCCAAATA	37594097	37594140		344_47	47
29236	28382		28382	29236	1216	CTACACGACGCTCTTCCGATCTAGTCCGACTCTGTTCCAAAAACC	CAGACGTGTGCTCTTCCGATCTAAAGCTGGTCAAACACAGAACCT	71364460	71364641	71364460	71364482	71364619	71364641	71364483	71364618	AAGAACATATAAACTAAAAGGATCTATCCAAAATCTAAAAGGCAGTCTTGCCAGTTGCTATGGCCCATAATGCACACACACACACACACACACACACACACACACACACACACAAAAGGGCTACTTTTTGCCATTT	71364555	71364596		344_47	47
29265	30607		30607	29265	1245	CTACACGACGCTCTTCCGATCTCTTGCAGACTCCAGGGATTTCTC	CAGACGTGTGCTCTTCCGATCTCCAAGCCATGCCAAATTGTTGAT	102250167	102250313	102250167	102250189	102250291	102250313	102250190	102250290	CAGAATTTTTACGTCATAAAAATTTTTGTCATACAGCTGTGTGTGTGTGTGTGTGTGTGTGTGTGTGTGTGTGTGTGTGTACAATACAACCTAAACAATAG	102250227	102250268		344_47	47
29338	26330		26330	29338	1318	CTACACGACGCTCTTCCGATCTAAAACTCCATGCACAGTGGCTAT	CAGACGTGTGCTCTTCCGATCTCCCTGGAATGTTAGTTGCAGCAT	14917590	14917830	14917590	14917612	14917808	14917830	14917613	14917807	AATGATTAGTTACAAAGGTATTATTATATATATATATACACACAAAGGTATTTTATATATATATATTATATACATACACACACACACACACACACACACACACACACACACACACAAAGGTATTATTATATATATACCCATAACAAATACTTAAGATAGTTAAGGATGCTTACTTTTAGTTTACTGCAATTAAAG	14917637	14917650		344_47	47
29339	26360		26360	29339	1319	CTACACGACGCTCTTCCGATCTAAACTGAAGTTTGGCCTTGAAGC	CAGACGTGTGCTCTTCCGATCTACTACCATTTGCAAAAACATTCCGT	117938270	117938445	117938270	117938292	117938421	117938445	117938293	117938420	TTAGAAGTTCTCACACAACCAAGACATAGTCTTCCTTAAAACAGAAAAAAAACACAGCCATGCATACACACACACACACACACACACACACACACACACACACACAAATGCCAACTTCTAATATGTCT	117938358	117938397		344_47	47
29353	27214		27214	29353	1333	CTACACGACGCTCTTCCGATCTACCAGAGCTCATCACACATAGGA	CAGACGTGTGCTCTTCCGATCTGTGCACATGGCATAAAATCCGTT	141028475	141028632	141028475	141028497	141028610	141028632	141028498	141028609	CAAATATCATTCCATGACATGTTTGGTTCAACTCTGTGTGTGTGTGTGTGTGTGTGTGTGTGTGTGTGTGTGTGTTTGTGTGCGTGCGCACGTGCGCTAACTCACAATTTGA	141028532	141028571		344_47	47
29460	35393		35393	29460	1440	CTACACGACGCTCTTCCGATCTACACAGTAAAATACTGCCCTCAGA	CAGACGTGTGCTCTTCCGATCTTGGATAGCAAAAATTCTCTCTCTCTGT	8415096	8415233	8415096	8415119	8415207	8415233	8415120	8415206	TACATATCGGGATATATATATATATATATATATATATAGAGAGAGAGAGAGAGAGAGAGAGAGAGAGAGAGAGACAGAGAGAGAGAG	8415131	8415156		344_47	47
29543	30905		30905	29543	1518	CTACACGACGCTCTTCCGATCTGAGGACCACTCCTTGGATGCTAT	CAGACGTGTGCTCTTCCGATCTTGCCACTGTAGGCTTGAGATAGA	134823485	134823690	134823485	134823507	134823668	134823690	134823508	134823667	ATCTCAGCCCTGCAGGGGACTCTTCCTCATGTGCTCATCACAGCTGTGTGTGTGTGTGTGTGTGTGTGTGTGTGTGTGTGTGTGTAACTTTCCTTTGATAGTCAATCTCTTCCTCATGTGCTGTATACAAGCTCTGGAGTTGAGGTTTTTCCTTGGATGC	134823552	134823591		344_47	47
29572	32544		32544	29572	1547	CTACACGACGCTCTTCCGATCTTACCCAAAAAGCCTGGATAGGGA	CAGACGTGTGCTCTTCCGATCTTTTCCTCATTTTTGCCCAACTGC	9732454	9732648	9732454	9732476	9732626	9732648	9732477	9732625	AGGGATTTCAGCTTACAAAATACTCGAGAGAATATATAGTGCACAATAGAAAAGAATTTACACACGCGCACACACACACACACACACACACACACACACACACACACAGAGCGAGACAGAGAGAAGTTAATTGTTAGTCTCTCCCTGGT	9732545	9732584		344_47	47
29663	35487		35487	29663	1638	CTACACGACGCTCTTCCGATCTCCTCTAAATGCGGGGCTATTCAT	CAGACGTGTGCTCTTCCGATCTTCCCCCTCTCTCTCTTTACATGC	104412995	104413164	104412995	104413017	104413142	104413164	104413018	104413141	ATGTTTTGCTAAGGTTTTGGTGAGGATTAAATGAGTCATTGTATTAGCCAGTGTTCTCCAGAGAAATAGAACCATAGGAGGTGTGTGTGTGTGTGTGTGTGTGTGTGTGTGTGTGTGTGCACGT	104413098	104413135		344_47	47
29735	35570		35570	29735	1709	CTACACGACGCTCTTCCGATCTTCTGGAGGGGCAAAGAACTATCA	CAGACGTGTGCTCTTCCGATCTATGACAGAAGCGAGCAAGAACAT	88147068	88147238	88147068	88147090	88147216	88147238	88147091	88147215	GTCGGCTTAATATGAGAGTGTTTTGAGAATACCCAAATATTTAGCACACACACACACACACACACACACACACACACACACATGCCTGGGAAAGCTTCACTATGGAGTCTGTCTCCACCATGAAA	88147135	88147172		344_47	47
29827	35649		35649	29827	1783	CTACACGACGCTCTTCCGATCTACAGTACACATTTTTGTTTGGCT	CAGACGTGTGCTCTTCCGATCTCGTGTGCATGTTTCAAATGTTCC	55921532	55921714	55921532	55921554	55921692	55921714	55921555	55921691	TTGTATATATATATATATATGTGTGTGTGTGTGTGTGTGTGTGTGTGTGTGTGTGTGTGTGTGTGTGTGTGTGTGTGTGTAATGTTTTACTCTTTACATAGATATGAATACAAACAGAATTTAGGACATTTTATTAT	55921558	55921573		344_47	47
52651	61530		61530	52651	2280	CTACACGACGCTCTTCCGATCTCGAACTGGTCCAAAAGGGATCAA	CAGACGTGTGCTCTTCCGATCTTGGGTAGAGAAGGGCATATGGAG	15548774	15548943	15548774	15548796	15548921	15548943	15548797	15548920	AAAGACAGTATCATGCAAGCCTTTAGAGAAGGAAACTAGGAAGCAAAAGAGACACACACACACACACACACACACACACACACACACATCTTACAGGCTCCTTTGGAGAAGCTAGAGAATCCTT	15548848	15548883		344_47	47
62688	72793		72793	62688	2445	CTACACGACGCTCTTCCGATCTAGATCCACTGGCTTGAAATCTCG	CAGACGTGTGCTCTTCCGATCTTACAACTGTGGGGGTAAAACTGC	16651912	16652074	16651912	16651934	16652052	16652074	16651935	16652051	CTGCCAGCACAGCAGTCTTAGGTCAACCTGGGACACTCCAGCTTGGTGTGTGTGTGTGTGTGTGTGTGTGGTGGGGGGGCGGGGGGGGCACATCCACCATTGCCAAGGCTTGAGTTG	16651980	16652003		344_47	47
70071	80583		80583	70071	2657	CTACACGACGCTCTTCCGATCTTCATCTTGAAGCCTTTCTGGTGT	CAGACGTGTGCTCTTCCGATCTTGGTGTACAGGCTAGAAAGCAAG	105259094	105259249	105259094	105259116	105259227	105259249	105259117	105259226	CTATTAGGGTTCTCTCTCTGTGTGTGTGTGTGTGTGTGTGTGTGTGTGTGTGTGTATCCCTAGGTTTTTTTTTAACATAAGATAATGTCATCTAAGAATATAGTTTACTT	105259135	105259170		344_47	47
70252	80621		80621	70252	2713	CTACACGACGCTCTTCCGATCTGTGACTGGCAAGGGAACACTATC	CAGACGTGTGCTCTTCCGATCTTGTAGGACACCGTCATGGTACTT	19815909	19816145	19815909	19815931	19816123	19816145	19815932	19816122	ATCGGTAATTAACTCACAGCAAATATAAAGCACATAGTACAGTTAATTAACAAAGCAGGCTCTAGAAAGTGCCCTAAACACACACACACACACACACACACACACACACACGAAAGGCAACTGGGGCTTGACCGACGTGCATGGTGGCTGCCTAAATTCATAAACACATTAAATGAAACAACACAATGGAA	19816009	19816042		344_47	47
70753	38905		38905	70753	2828	CTACACGACGCTCTTCCGATCTCCGTCCAGAAAGGGAAAAGGAAA	CAGACGTGTGCTCTTCCGATCTACATGCTCCTCAGTCAACAACTC	75917761	75917973	75917761	75917783	75917951	75917973	75917784	75917950	ACTGCTACTTTGCACGCCAGCCCAAGCTGGCTGGTGTTTGTATTTCGGCCCAGATGTTCTCTCTCTCTCTCTCTCTCTCTCTCTCTCTCTCTCTCTCTCTCTGTGTGTGTGTGTGTGTGTGTGTGTGTGTGTGTGTGTGTGTGTGTGTGTGTGTGTGTGTGATGGCG	75917841	75917884		344_47	47
70894	29254		29254	70894	2864	CTACACGACGCTCTTCCGATCTCAGAAGTCAGTCTGTAGGGGTCA	CAGACGTGTGCTCTTCCGATCTCCAGGAAAGAAGCCAGTTCATGT	25276776	25276983	25276776	25276798	25276961	25276983	25276799	25276960	GCCTCTGTGATACAGAGCAGAGTACAACAACTACAAGAAATAGATCTGAGGGTGAATAGGAAATGATAAGTACAGGCTGTGTGTGTGTGTGTGTGTGTGTGTGCGCGCGCGCGCGTGCGCACGCGCGGTGCTTGAAGATGGAGAAGGATCTCAATGGGGTCT	25276876	25276901		344_47	47
71266	80781		80781	71266	2965	CTACACGACGCTCTTCCGATCTAGAAGGAATGTGTGGAGGCTACT	CAGACGTGTGCTCTTCCGATCTCACCCCATTCTCACCAACACATA	15089106	15089243	15089106	15089128	15089221	15089243	15089129	15089220	ACTGGCTATCCTACCCTCCCCACACAGGTCTGTGGAGTGTGTGTGTGTGTGTGTGTGTGTGTGTGTGTGTGCATGCGCATATTGTGCATGTT	15089165	15089198		344_47	47
71351	80795		80795	71351	2984	CTACACGACGCTCTTCCGATCTACCTCATCAAGCCCAGAATGGTA	CAGACGTGTGCTCTTCCGATCTCAAATGCTAACGAACCACCCCTA	40353608	40353760	40353608	40353630	40353738	40353760	40353631	40353737	TTATATTATCTGTGTGACAATTTACTCTAAAACACCTCTATATATGCAGAGTGGTGCGTGTGTGTGTGTGTGTGTGTGTGTGTGTGTGTGTGTGATTATACTTACCC	40353688	40353723		344_47	47
28778	29930		29930	28778	758	CTACACGACGCTCTTCCGATCTCCTCAGTTTACTTGGGGCAGAAA	CAGACGTGTGCTCTTCCGATCTGCAATATGAGTGTGCCTGTGACT	10594269	10594453	10594269	10594291	10594431	10594453	10594292	10594430	TGTGCCCAGCTGAAGAACATTTCCCAGCCCCCTTTGCAGGTATAGGTGATCATATGAAACTATTATTATTATTATTATTATTATTATTATTATTAAAGACTAGGTCTCGCTGTGTTGCCCAGGCTGGAGTGCAGTGGCT	10594352	10594384		345_47	47
28782	26843		26843	28782	762	CTACACGACGCTCTTCCGATCTAATGTTCCAGAGGAGGCTTTCC	CAGACGTGTGCTCTTCCGATCTGGATCACACAGCGTGTAGTCTTT	150024929	150025095	150024929	150024950	150025073	150025095	150024951	150025072	TCATCTGAGAGGAAAAGAAATGAATGATGGACATACAAAATGACATGAATGAATCTCAGAATAATTATGCTGAGTGACAGAAGCCAGGCTAAAATAATAATAATAATAATAATAATAATAAT	150025043	150025072		345_47	47
28917	32385		32385	28917	897	CTACACGACGCTCTTCCGATCTGTTGGGGAGAGAAACAGTGGAAG	CAGACGTGTGCTCTTCCGATCTTCTGGCTGTGTAGAAATGAAAGCA	46179717	46179882	46179717	46179739	46179859	46179882	46179740	46179858	TAGTGAGAGCATGATAAGTGAAGCAAAGAAGAAGACGTGTGTGTGTGTGTGTGTGTGTGTGTGTGTGTGTGTGTGTGTGTGTGTGTGTAGACCTGTACACAAAACCTCCATTATTTTTA	46179776	46179827		345_47	47
28979	28788		28788	28979	959	CTACACGACGCTCTTCCGATCTATGGAGTTAGAGAGAGGGGCTTC	CAGACGTGTGCTCTTCCGATCTCCATCTAGCCTAGCCCCCATTTA	36703676	36703840	36703676	36703698	36703818	36703840	36703699	36703817	CTTAGTTGAATATCTTAGAAGTCAGCCAAATCCGTAAGTGAAAGAGAGAGAGATTATTATGTTTGTGTGTGTGTGTGTGTGTGTGTGTGTGTGTGTGTGTGTGTGTGTGTGTATTCCTT	36703762	36703809		345_47	47
29047	28365		28365	29047	1027	CTACACGACGCTCTTCCGATCTAGTCAGACCCCTCCTTGTTGAAT	CAGACGTGTGCTCTTCCGATCTTTGCTCCTTGTCTTGAAGAGCTG	149447757	149447891	149447757	149447779	149447869	149447891	149447780	149447868	ATGCCTGTGTGTGTGTGTGTGTGTGTGTGTGTGTGTGTGTGTGTGTGTGTGACCCATAAAAGATGGAATGCTAGTATTTAGAAAATAAA	149447785	149447830		345_47	47
29073	31003		31003	29073	1053	CTACACGACGCTCTTCCGATCTGATGAAGCAGGCAAAGGCAAAAT	CAGACGTGTGCTCTTCCGATCTGGAGTTACAAACCAGTGCTCCAT	33874729	33874912	33874729	33874751	33874890	33874912	33874752	33874889	GAATGTATCACAAAAGTAGGTGATGGAGACTGTGAAAAGACAGTGTGTCTGGCTTTTTTTTTCTCTCTCTGTCAAACACACACACACACACACACACACACACACACACACACACACACACTTCTATAGTCTGAATCC	33874827	33874872		345_47	47
29123	26775		26775	29123	1103	CTACACGACGCTCTTCCGATCTAATCCCCACTCCCTGTTTCTTCT	CAGACGTGTGCTCTTCCGATCTGAATCCCCAGCTCTCCTGCTAT	68279817	68279950	68279817	68279839	68279929	68279950	68279840	68279928	CTCTAATATAGCACTGGTGGGGGGAGGGGGTGGGGAAGCAGCCCTGTGTGTGTGTGTGTGTGTGTGTGTGTGTGTGTGTGTGTGTGTGT	68279884	68279927		345_47	47
29167	31049		31049	29167	1147	CTACACGACGCTCTTCCGATCTGCAAAACGAGTCCTTCCCAAATG	CAGACGTGTGCTCTTCCGATCTCCATCAAGGGCAACCATTCCTTA	99634241	99634447	99634241	99634263	99634425	99634447	99634264	99634424	AGTCACGTAGGGCACCAACAACTCTGAGATCTGTCACATACACACACACACACACACACACACACACACACACACACACACACATTTCCTCCCAGCTCTCAGGAACACAACTTCTTTCCCTTTATCTAGACAGTAGCTTTTGCCCACCTTTATAAAATAGG	99634303	99634346		345_47	47
29171	31508		31508	29171	1151	CTACACGACGCTCTTCCGATCTGCTGTTTTTCCAAACCTTGGGTC	CAGACGTGTGCTCTTCCGATCTTCACTCCATGTTTTCCCTTTTCCA	14070454	14070619	14070454	14070476	14070596	14070619	14070477	14070595	AAGTTTGCTGTAAACATAAATGTCTTGGTTGGGTGTGTGTGTGTGTGTGTGTGTGTGTGTGTGTGTGTGTGTGTGTATTAAGTAAAGGGAATAAGCCTAATGTTTAGACTACAATGGAA	14070509	14070552		345_47	47
29244	28888		28888	29244	1224	CTACACGACGCTCTTCCGATCTATTCCCATACCTCACTCAGGCTT	CAGACGTGTGCTCTTCCGATCTCCAGCAGATTCGGTGATAGATGG	68028375	68028558	68028375	68028397	68028536	68028558	68028398	68028535	CCTTCGCCAAATTTGGACTCGCTCTTATTTCGTGTGTGTGTGTGTGTGTGTGTGTGTGTGTGTGTGTGTGTGTGCACGCGCCTGGTCTCCAGGCAAAAAGGTCATTTCAATCCCCTGCATTGTGACCTTTTCTCTTCC	68028429	68028470		345_47	47
29389	35325		35325	29389	1369	CTACACGACGCTCTTCCGATCTAAATGCTGCTGATACTTCTGCCA	CAGACGTGTGCTCTTCCGATCTCATTCCCACTTTGCATTCTGCTG	126758464	126758629	126758464	126758486	126758607	126758629	126758487	126758606	GCTAACCATTTGAAATGACATTTGCAACTTGATAGAATACACACACACACACACACACACACACACACCCACCCTTTAGGAAAGTCAGTGCCTAGGAAAGCGTAATGCTTACAATTGATG	126758525	126758554		345_47	47
29405	35348		35348	29405	1385	CTACACGACGCTCTTCCGATCTAAACTACTGCCAAGTCCCAAGTG	CAGACGTGTGCTCTTCCGATCTCCTGGTCTGTTGGAACTCCATTT	23588791	23588986	23588791	23588813	23588964	23588986	23588814	23588963	TTCCATCTTAGCAACTTTACAAAAAAAAAAAATTGAATGGAAAACCACACCATTTTTAAAATAACTTAGCTATTAATAAAATGAAGTGTGTGTGAGTGTGTGTGTGTGTGTGTGTGTGATCTCATCAAACAATGCATGAATGTACTTGAG	23588909	23588930		345_47	47
29415	35363		35363	29415	1395	CTACACGACGCTCTTCCGATCTAAAAGGATGCAAAACAATGCGCT	CAGACGTGTGCTCTTCCGATCTATGGAACGCATTTTGGGTTGTTT	31139509	31139690	31139509	31139531	31139668	31139690	31139532	31139667	GCCTCAAAGTTTTGTGTGTGTGTGTGTATGTGTGTGTGTGTGTGTTTGTTTTGTTTTTAGGGGTTTTTATAAACAACTTTTTTTTATAAAGCACACTTTAGTTTACAATCTTTCTTTATAACTGTTATAAATTTTT	31139544	31139557		345_47	47
29493	28484		28484	29493	1468	CTACACGACGCTCTTCCGATCTAGTTGCCATCCCGTAAACCTTTT	CAGACGTGTGCTCTTCCGATCTACACCAACATCTTTAACCACACA	146684260	146684443	146684260	146684282	146684421	146684443	146684283	146684420	CCATCGACCTCCCCCAGCACTTTGTCCTTGTCTTACACACTCTACTCTCAATATAGCAACCAGGTTTAACATACACACACACACACACACACACACACACACACACACACACATATATATATGTACATACAGTGTTAT	146684355	146684394		345_47	47
29507	29351		29351	29507	1482	CTACACGACGCTCTTCCGATCTCAGGAGAGTCACTTTCGTAAAGATATG	CAGACGTGTGCTCTTCCGATCTTTTCAGGGAGTGAGGGAGGAAAA	6270862	6271068	6270862	6270888	6271046	6271068	6270889	6271045	TAAATATCTTGAAGATACATGTGTCTGTATTTATAAATATAGATAGATAGCTACACACACACACACACACACACACACACACACACACACACATATATATATATATATATATATATATATATATATATATATATATATATATATAAAGATTCCCTGG	6270941	6270980		345_47	47
29725	35560		35560	29725	1699	CTACACGACGCTCTTCCGATCTTACCAACAGATGAGGATCCCTGG	CAGACGTGTGCTCTTCCGATCTAATGCTCTACATGCAGGCTTACT	8854081	8854208	8854081	8854103	8854186	8854208	8854104	8854185	AGGACATCTTAGAAGCGGCCTGCCACAGTGTGTGTGTGTGTGTGTGTGTGTGTGTGTGTGTGTGTCTCCAAGGTAACTATAT	8854131	8854168		345_47	47
29726	35561		35561	29726	1700	CTACACGACGCTCTTCCGATCTTAGGGCTTGAAAGATGGACCTGA	CAGACGTGTGCTCTTCCGATCTGGCTTGCTCTCTGTGTCTCTTAG	150936106	150936260	150936106	150936128	150936238	150936260	150936129	150936237	GGCCAGAGTGAAAAGAAACAGTGTGTGTGTGTGTGTGTGTGTGTGTGTGTGTGTGTGTTGAGAGAGAGAGACAGAGGGATAAACGAAGTGAGATAGAGAGACACAGAAA	150936149	150936186		345_47	47
29795	35614		35614	29795	1751	CTACACGACGCTCTTCCGATCTTTTGTGGAATTCTCTGGTGTGGG	CAGACGTGTGCTCTTCCGATCTTCAATGAACCTGAGGTAGGGTAA	230966316	230966428	230966316	230966338	230966406	230966428	230966339	230966405	GTGTGTGTGTGTGTGTGTGTGTGTGTGTGTGTGTGTGTGTGTGTGTGTGTGTGTGTGTGTGTGTGTT	230966339	230966404		345_47	47
29798	35617		35617	29798	1754	CTACACGACGCTCTTCCGATCTAGTACTTTTTGGCACTGCTTGGT	CAGACGTGTGCTCTTCCGATCTTGTGACTAGTGCATGAGTTTCTCT	70530297	70530391	70530297	70530319	70530368	70530391	70530320	70530367	ATTTTGTTGTTGTTGTTGTTGTTGTTGTTGTTGTTACATTTTCAAAAG	70530323	70530352		345_47	47
29922	35748		35748	29922	1878	CTACACGACGCTCTTCCGATCTCTGCCCCTCTTCCAGAAAATTCA	CAGACGTGTGCTCTTCCGATCTGAAACAGAGTAGTAGCAGCAGCA	77203047	77203226	77203047	77203069	77203204	77203226	77203070	77203203	TGTATAACCCACCCCTTATTTAGCATATAATCAAGGAATAGCCATATGTGTGTGTGTGTGTGTGTGTGTGTGTGTGTGTGTGTGTGTGTGTGTGTGTGTGTGTGTGTGGCTAGCCAGCAATCCACGAAGACTGC	77203116	77203177		345_47	47
52259	61084		61084	52259	2275	CTACACGACGCTCTTCCGATCTCGTTCTCAGGTGGTTCAAAGACA	CAGACGTGTGCTCTTCCGATCTTTCCTCCCTGCATGGATTCTGTA	82560	82757	82560	82582	82735	82757	82583	82734	ACTCCCCCCTTCCTTGTCTCTAAACAGTCCTTTCCGGCGTGTGTGTGTGTGTGTGTGTGTGTGTGTGTGTGTGTGTGTGTGTGTGTGTGTGTGTGTTGGCTTCTATTAGCTTTACATTTCAAAAATCCCAGGTACTTCCAGCTCCCTGGGAC	82621	82678		345_47	47
69879	33837		33837	69879	2599	CTACACGACGCTCTTCCGATCTTGCTTACCGCATCATTTTGCCTA	CAGACGTGTGCTCTTCCGATCTCAGAACTGCTGGAAAGACAACCT	3951724	3951860	3951724	3951746	3951838	3951860	3951747	3951837	GAAAATTGAAATCGGTGGAAAGAATTACAGCTAGGCAAATGCAAAGTTGTGTGTGTGTGTGTGTGTGTGTGTGTGTGTGTATTGAGGGGGA	3951794	3951825		345_47	47
69988	80566		80566	69988	2636	CTACACGACGCTCTTCCGATCTTCTGTGGCATAACCCATTTCATCT	CAGACGTGTGCTCTTCCGATCTAAAAATTGGAGCAGCATTGGACA	44051211	44051380	44051211	44051234	44051358	44051380	44051235	44051357	ACCTTTTTAATTTTTCTAATCATGTCATTCACCTCTTTGAAACAATGTTTTCACTTTGAATTCACATATGTAAGTGTGTGTGTGTGTGTGTGTGTGTGTGTGTGTGTATAAAACCTGTTTTAA	44051308	44051341		345_47	47
70034	33056		33056	70034	2646	CTACACGACGCTCTTCCGATCTTCCCTGACCACACACATGTTTTC	CAGACGTGTGCTCTTCCGATCTATGGTTCCACATGAAAGCCACTT	128065376	128065603	128065376	128065398	128065581	128065603	128065399	128065580	AGGATCTCATTCTCTCTCTCTCTCTCTTTCTCTCTCTCTCTCTCTCTATCTCTCTCTCTCTCTCTCACACACACACACACACACACACACACAGGGAAAAACATTTTATTTGAGAAAAAATCAACTCAGACTGCCACTAAAGTTTACTACTCAAGAGATACACTCAAAAGTTCTGTCACAGA	128065409	128065424		345_47	47
70526	30904		30904	70526	2771	CTACACGACGCTCTTCCGATCTGAGGACACATAGCCACATTCAGG	CAGACGTGTGCTCTTCCGATCTGTTTGATTTGGTGGCTGTTCTGG	48323670	48323758	48323670	48323692	48323736	48323758	48323693	48323735	GATCACACACACACACACACACACACACACCAGAGAGAATTTG	48323696	48323721		345_47	47
70775	29765		29765	70775	2833	CTACACGACGCTCTTCCGATCTCCCCCAGGTTTCTCAGAGACTAA	CAGACGTGTGCTCTTCCGATCTTCCACTGCTCTGGCTTAGTGATA	135239118	135239236	135239118	135239140	135239214	135239236	135239141	135239213	GGAATACACACACACACACACACACACACACACACATAGGCAGACCTGCAAATTATCGGTCCAAAAATATTTA	135239146	135239175		345_47	47
70910	29185		29185	70910	2868	CTACACGACGCTCTTCCGATCTCACCTGGCTTTTCTCTATGGTCC	CAGACGTGTGCTCTTCCGATCTAGGAAGAGAGGACAGAACAGCTT	39020939	39021128	39020939	39020961	39021106	39021128	39020962	39021105	TCCTTCCCTTATTCACCCTTTTATATGGCTTCTTTTTTACGAAGTTCCTCATAGAAATTGTGTGTGTGTGTGTGTGTGTGTGTGTCTGCGTGCACACGCTGAGGAGTGTGGCACTGGAGTCTAAAAGGACAAGAAGCAGAACCA	39021020	39021045		345_47	47
71075	28506		28506	71075	2913	CTACACGACGCTCTTCCGATCTATAAAGGCGTAGCATGAGGGAAC	CAGACGTGTGCTCTTCCGATCTGGACATTGGTACAAGCCATAGAGC	71686923	71687115	71686923	71686945	71687092	71687115	71686946	71687091	CTTGTGGTGATGGTACTGATCTGTATCTTGATTGTGGTTGTAGTTATGCAAGGCTACATGTGTGATAAAATTGCATAGAGCTACACACACACACACACACACACACACACACACACGTGCATATATAGCTGGTGAAATCTAAATAA	71687028	71687061		345_47	47
71119	28348		28348	71119	2924	CTACACGACGCTCTTCCGATCTAGTATGATGAACAGGGTGCTGTG	CAGACGTGTGCTCTTCCGATCTGAGAGGCCTTTTCTGACTCCCTA	141710368	141710478	141710368	141710390	141710456	141710478	141710391	141710455	GTGGGCAGCGATGGGGTGTGTGTGTGTGTGTGTGTGTGTGTGCATGGGGTGAGGTTGAGTTCTGA	141710406	141710431		345_47	47
28763	32398		32398	28763	743	CTACACGACGCTCTTCCGATCTGTTTAGCACCTGCGACAGTATCA	CAGACGTGTGCTCTTCCGATCTTGGCCATAGAAACAGTAATGGTC	102796266	102796392	102796266	102796288	102796370	102796392	102796289	102796369	GGCATTGAGGAAATCACAATAAACATTAGCTATTATTATTATTATTATTATTATTATTATTATTATTATTATACCTGAATA	102796319	102796360		346_47	47
28775	34151		34151	28775	755	CTACACGACGCTCTTCCGATCTTGTCAGTAAGACACATGCCTTGG	CAGACGTGTGCTCTTCCGATCTTGCCATCAGTAACACAAACCCAT	103185219	103185388	103185219	103185241	103185366	103185388	103185242	103185365	AGCTGTGTTTTTATTTTCTTTTAATAGTGGATTTAGTTTTGTGCTAATGATAATGATGCTGTTGATAATAATAATAATAATAATAATAATAATAATAATAAATTACTTTCAACTGGAACATTTG	103185306	103185341		346_47	47
28910	30371		30371	28910	890	CTACACGACGCTCTTCCGATCTCTCTGTAGCTGGCATGTTTCTGT	CAGACGTGTGCTCTTCCGATCTCTAGCAATGGAGTGATGAGACGG	78705857	78706046	78705857	78705879	78706024	78706046	78705880	78706023	TTGTTCTGATCTTTTGCTTCCCTCTAGCGGCCAATGTTTGCATATGTATATGAGGCTAGCAAACTGTGTGTGTGTGTGTGTGTGTGTGTGTGTGTGTGTGTGTGTGTGTGTGTGTGTATAAAATTGATGGAATTTCTATGGTTT	78705944	78705995		346_47	47
29086	32515		32515	29086	1066	CTACACGACGCTCTTCCGATCTTACAAATTCCAGGAGCCACACTT	CAGACGTGTGCTCTTCCGATCTCCTAGTTTTAGAAGTTTCAATAGCAGT	87273998	87274136	87273998	87274020	87274110	87274136	87274021	87274109	CCCAAGTCAGAAATTCCAAGGTAATACACACACACACACACACACACACACACACACACACACACACACACGATTATTATTAAGTCTAA	87274046	87274091		346_47	47
29118	35265		35265	29118	1098	CTACACGACGCTCTTCCGATCTAACCTCCTTTTCACACACACACA	CAGACGTGTGCTCTTCCGATCTACATTGACCTCTCTCTTTCCCCA	99173335	99173503	99173335	99173357	99173481	99173503	99173358	99173480	CACACACACACACACACACACACACACACACAGAGAGAGAGAGAGAGAGCGAGCTATACATATATATATATATCCTATTGGTTCTCTCCCTCTGGAGAACCCTGACTGCTACACTACGACAGG	99173389	99173406		346_47	47
29197	34072		34072	29197	1177	CTACACGACGCTCTTCCGATCTTGGTGTAATAGTGGGACTTCAGTG	CAGACGTGTGCTCTTCCGATCTTGCAAATGGACAAATGGGAAGGA	147217563	147217748	147217563	147217586	147217726	147217748	147217587	147217725	TATTATATAAAAAGAAAAAAAATACATATAGGAATATATGGAATAGTCTTGTTTATCTCTAACCCCTCCACACACACACACACACACACACACACACACACACACACACACAAATATGATGAAAACACACTCTCTTTAG	147217655	147217698		346_47	47
29240	28550		28550	29240	1220	CTACACGACGCTCTTCCGATCTATAGAGGTCCACAACATGAGGCT	CAGACGTGTGCTCTTCCGATCTAGACATACTGTTGAGAAAACTGCAA	95410235	95410374	95410235	95410257	95410350	95410374	95410258	95410349	CCAGGGTGGGCTTCAGAGGATCCACAATTTTCTGGAAATTATATGCAGAGGTGTGTGTGTGTGTGTGTGTGTGTGTGTGTGTGTGTGTGTGT	95410308	95410349		346_47	47
29293	32614		32614	29293	1273	CTACACGACGCTCTTCCGATCTTAGCCCTCATGGATTTCAGCAAC	CAGACGTGTGCTCTTCCGATCTGAGGGGCATTGACATAAGCAGAA	64736416	64736584	64736416	64736438	64736562	64736584	64736439	64736561	CCTGCCTCCTCTTCACAAAGCTGTACGACAGCCTGCTTGGCCATGACTTAACTGCCCCTACTTTTCCCTTTTTCCTATACACACACACACACACACACACACACACACACACACACACACAAA	64736517	64736558		346_47	47
29354	27307		27307	29354	1334	CTACACGACGCTCTTCCGATCTACCCTTGCTGAAGAGCAATACTT	CAGACGTGTGCTCTTCCGATCTTCTGAGAAAGACGGAAAACTGGT	83743279	83743396	83743279	83743301	83743374	83743396	83743302	83743373	TTGGGCTGATATTACTGGTTTAAAATCTAAAACACACACACACACACACACACACACACACACACACACACA	83743333	83743372		346_47	47
29551	31148		31148	29551	1526	CTACACGACGCTCTTCCGATCTGCAGCAAGTAACCCAATTATTGTCC	CAGACGTGTGCTCTTCCGATCTCTAGCACAGAGCTTAGAACCAGG	83549293	83549522	83549293	83549317	83549500	83549522	83549318	83549499	TAGAATCTGATCAACCAGTTAGTGACATTCTTATTTGTGGACTGTAGTTATATGTGCTATGTGTGTGTTTTTATGTGAGGTGTGTGTGTGTGTGTGTGTGTGTGTGTGTGTGTGTGTGTTGTTGCTTTGTATAGAATTTTAATGCACCTTTCCTTAGGAACCTACATTTACTGTCATCAAGA	83549397	83549436		346_47	47
29575	32660		32660	29575	1550	CTACACGACGCTCTTCCGATCTTAGTGGCATGATCACTGTAGCCT	CAGACGTGTGCTCTTCCGATCTACACACACACATTCCCAGCTTAG	46353710	46353888	46353710	46353732	46353866	46353888	46353733	46353865	CCAATTCCTGGGCCTAAGCGATCCTCCCACCTCAGCCTCCCAAGTAGCTGGGTCTCTCTCTGTGGTGTGTGTGTGTGTGTGTGTGTGTGTGTGTGTGTGTGTGTAGAGACGGGTTCTCACTTTGTTGCCCAGG	46353797	46353836		346_47	47
29603	34461		34461	29603	1578	CTACACGACGCTCTTCCGATCTTTCCAGAATGCATGTGTTTGCAC	CAGACGTGTGCTCTTCCGATCTAATACCTGAGGTGGAACAGGTGA	17833402	17833584	17833402	17833424	17833562	17833584	17833425	17833561	ACATACATGTGCACACGTGCACACACACACACACACACACACACACACACACACACACAGAGTGGCCAAGTAGGAGTGAAGCCACCTGTTGTCCCTCTAATAGTCAAGGGGGATCCTTAAATCAGGATTCTCCCTCC	17833444	17833483		346_47	47
29625	35443		35443	29625	1600	CTACACGACGCTCTTCCGATCTACCAAAAATATGAAACTCACCTCCT	CAGACGTGTGCTCTTCCGATCTACTCACTTTGCTTTCCATTTGCAC	143424278	143424402	143424278	143424302	143424379	143424402	143424303	143424378	TTGAAACACACACACACACACACACACACACACACACACACACAGACTGAAAGTAAAGAAATAGAAAAGACATTAT	143424308	143424345		346_47	47
29654	35476		35476	29654	1629	CTACACGACGCTCTTCCGATCTCACTACACCCAGCCTAAAGACAA	CAGACGTGTGCTCTTCCGATCTCAAACCCTGAGTGTGGGTGTTTA	73123052	73123225	73123052	73123074	73123203	73123225	73123075	73123202	TTTTTAAACCCCACTATACATAGGAGAAAGAACTTTACAATGAAAACTACAAAAGCTTGAATGAAAGAAATTGAAGAGGACACACACACACACACACACACACACACACACACACACAAATAAATAAA	73123154	73123191		346_47	47
29659	35483		35483	29659	1634	CTACACGACGCTCTTCCGATCTCCAGCTTATGTCTGTTGTGTGTG	CAGACGTGTGCTCTTCCGATCTTGCTATGTGAATTTGGGGGAAGG	95170552	95170646	95170552	95170574	95170624	95170646	95170575	95170623	TCTGTGTGTGTGTGTGTGTGTGTGTGTGTGTGTGTGTGTGCTTTTTAAA	95170577	95170614		346_47	47
29680	29624		29624	29680	1654	CTACACGACGCTCTTCCGATCTCCAGGGTGAAGACAAGGAAACAA	CAGACGTGTGCTCTTCCGATCTAGACTTGTTAGTGTTTGCAAAGTGA	10192280	10192427	10192280	10192302	10192403	10192427	10192303	10192402	AAACCAGGATTTATAGATATGGGAGGGTTCCGTGTGTGTGTGTGTGTGTGTGTGTGTGTGTGTGTGTGTGTATGTGAGTGTGTGTGTGTTATAGTTATCA	10192334	10192373		346_47	47
29727	35562		35562	29727	1701	CTACACGACGCTCTTCCGATCTTAGTCTCTGCAAAGTCAGCCTCT	CAGACGTGTGCTCTTCCGATCTAGCAGGTGTATGTGTGCATGTTT	6032523	6032623	6032523	6032545	6032601	6032623	6032546	6032600	TTCCATCAAAGTGGCAAACACACACACACACACACACACACACACACACACACAC	6032563	6032600		346_47	47
51649	60402		60402	51649	2264	CTACACGACGCTCTTCCGATCTCTCCCTGTCCCTTACTCAACACT	CAGACGTGTGCTCTTCCGATCTGACGGCAGAATGAAACCTTGTCT	66932776	66932914	66932776	66932798	66932892	66932914	66932799	66932891	AGAACCTGGTATAGCGCTGTAATCAATACTCTGTGTGTGTGTGTGTGTGTGTGTGTGTGTGTGTGTGTGTGTGTGTGTGTGTGTGTGTGTTTT	66932830	66932887		346_47	47
69755	34454		34454	69755	2562	CTACACGACGCTCTTCCGATCTTTCCACAGCGCATATCTTCTCAG	CAGACGTGTGCTCTTCCGATCTTCCAGTTATATGCCCCAATGCAA	93187965	93188129	93187965	93187987	93188107	93188129	93187988	93188106	TCTTGCCTCATTCTCGGATTCTTCAAATTGTTTATTATAAGACTCCTTGGCGCCTTGAGCCAAATCCCAGATTTTCTGTATTTATATACTCTCTGTGTGTGTGTGTGTGTGTGTGTGTA	93188081	93188104		346_47	47
69933	33588		33588	69933	2616	CTACACGACGCTCTTCCGATCTTGATAACCCTACAAGCTATGTGCT	CAGACGTGTGCTCTTCCGATCTCCATGTATTTGCTGTGTTTGCCA	95188501	95188635	95188501	95188524	95188613	95188635	95188525	95188612	ATTATTTCATCTCCATGTTAGAGATGAGGAAATGAAAGCATTTTTCCAAGGAAGAACACACACACACACACACACACACACACACACG	95188580	95188611		346_47	47
70041	33038		33038	70041	2649	CTACACGACGCTCTTCCGATCTTCCCATTTCATCTCATGGGCAAG	CAGACGTGTGCTCTTCCGATCTGGAGCATTTGCTTTAGGGACACT	136196700	136196817	136196700	136196722	136196795	136196817	136196723	136196794	GTTATACACACACACGCGTGCACACACACACACACACACAGAATGTGTGTGTGTGTGTGTGTGTGTGTGTTG	136196743	136196762		346_47	47
70084	32877		32877	70084	2659	CTACACGACGCTCTTCCGATCTTCAGGCTGTTAGCACAGTCATTT	CAGACGTGTGCTCTTCCGATCTGGGACACAGACAGGAATGGAAAA	12469740	12469925	12469740	12469762	12469903	12469925	12469763	12469902	CTTAGTTTACATTGTAAAACCTTGTTTTCAAATTTTATATTGCTTACAGCTTCCCACTATTGATACCCTCAGTGATATGTGTGTATGCCCGTGTGTGTGTGTGTGTGTGTGTGTGTGTGTGAATTCTACTTACTTTCCTC	12469853	12469882		346_47	47
70195	80608		80608	70195	2694	CTACACGACGCTCTTCCGATCTTAAAGCTTCAGTGAGCCGTGATG	CAGACGTGTGCTCTTCCGATCTGCCTGAGCAATGCAACAGATTTT	48314898	48315106	48314898	48314920	48315084	48315106	48314921	48315083	GCACCACTGCACTCCAGCCTGGATGACAGAGCAAGACCCTGTCTCAAAAACAGTTAAAAATTAAAAATTAAAGAATTAGAAATACACACACACACACACACACACACACACACACACGTATGTGAAGTGTAATGGCAATACCATTTTTTCTATGAGGTTGACA	48315004	48315037		346_47	47
70477	31164		31164	70477	2760	CTACACGACGCTCTTCCGATCTGCAGGTGGACCTTGATTTCTCTT	CAGACGTGTGCTCTTCCGATCTCTTGATGCTCACCAGTACTCCAG	33375439	33375594	33375439	33375461	33375572	33375594	33375462	33375571	CCTTGTTAGTGCACGTGTGTGTGTGTGTGTGTGTGTGTGTGTCTGCTGTGCCACTGCTGCCAGCATGAGTGCACCCCACCCTCGCTGTCACTGCTGCACCGCCATTGTCA	33375476	33375503		346_47	47
70674	80686		80686	70674	2806	CTACACGACGCTCTTCCGATCTCTAGCCTCAACTCAATCCAGCTC	CAGACGTGTGCTCTTCCGATCTTCACTAACTGGCAGAAAATGAGACA	27671745	27671929	27671745	27671767	27671905	27671929	27671768	27671904	CAAATAAATAATATATACATATATAGAACTTTTAGTCAATCATGGGGCATGCAGTGATAACACACAGATATGTATACACACACACACACACACACACACACACACACACACAACATATATTTCCAGGAAGATTTTAA	27671843	27671878		346_47	47
71144	80761		80761	71144	2933	CTACACGACGCTCTTCCGATCTAGGGCTGGACAGTCAGAAACTTA	CAGACGTGTGCTCTTCCGATCTAATTCTAGACATTGGTCTCGCCC	15889663	15889887	15889663	15889685	15889865	15889887	15889686	15889864	AGGATCCTTTCAGTTTGGTGATCCCCAAAAGCCCAATTCGGACCTGCTATTGCTTTGGTGTGTGTGTGTGTGTGTGTGTGTGTGTGTGTGTGTGCGCGCACATGTGTGTGCTTCCACTCTTAACAGAAATGAAGTGTTTCATGAGTTATGTCAGAAGTCTAGGAACAGTCAGGTACGAT	15889743	15889778		346_47	47
71182	28101		28101	71182	2944	CTACACGACGCTCTTCCGATCTAGGAAGCGAAGGTGCAAGAATAG	CAGACGTGTGCTCTTCCGATCTTCCTGAAGCCAAAAACCAAATTTCC	50695995	50696150	50695995	50696017	50696126	50696150	50696018	50696125	TTGTAAACTGCCTGGGAGAATGTGGAAAGCATGCCTCAGTGCGCTCCCGTGTGCGCGACACACACACACACACACACACACACACACACCCAATCTAGCTTCAAGATT	50696075	50696106		346_47	47
28735	30071		30071	28735	715	CTACACGACGCTCTTCCGATCTCCTTGAGTCTATGGTGCAACCTG	CAGACGTGTGCTCTTCCGATCTAGTTTAAGGGTGGGTGACAGAGT	68535558	68535730	68535558	68535580	68535708	68535730	68535581	68535707	GACTGGAACCTGGGCCTCTGAACTCCAAGTTTTGTTGTTTTTCCACCATGCTTCCAAGCTGGTTGTTGTTGTTGTTGTTGTTGTTGTTGTTGTTGTTGTTGTTGTTTTTGTTTTGAGACAAGGTCTC	68535642	68535686		347_47	47
28765	32632		32632	28765	745	CTACACGACGCTCTTCCGATCTTAGGAGATTTGGGCTCTCTCACC	CAGACGTGTGCTCTTCCGATCTCGGAGCTTGACACCTAGTAAAGG	114257332	114257465	114257332	114257354	114257443	114257465	114257355	114257442	AGCTTTGCCAGGTGACCTCGGAAAACAATGATAATAATAATAATAATAATAATAATAATAATAATAATAGAGGTTATAGTTTATTTTA	114257385	114257423		347_47	47
28793	27321		27321	28793	773	CTACACGACGCTCTTCCGATCTACCTAACACGCACAAGTAGTTCA	CAGACGTGTGCTCTTCCGATCTTACCGTTGCTACAACAACAGCAG	83317841	83317997	83317841	83317863	83317975	83317997	83317864	83317974	CTTATATTCACTAAAGAAAACTGTGATATCCTCCAGTTTACATTCATGAATTCTTTCTGTCAGTAGTAGTAGTAGTAGTAGTAGTAGTAGTAGTAGTAGCAGTAGTAGCTG	83317925	83317960		347_47	47
28794	29878		29878	28794	774	CTACACGACGCTCTTCCGATCTCCGGCCCAAGGTTTCTCTTTTAT	CAGACGTGTGCTCTTCCGATCTGTGAGGGAACTGGGAATCAACTC	18676871	18676989	18676871	18676893	18676967	18676989	18676894	18676966	TAAATCTTCATCATCATCATCATCATCATCATCATCATCATCATCCCTTGTGTCTGCCCAATGTGCTATTCAG	18676901	18676936		347_47	47
28855	35235		35235	28855	835	CTACACGACGCTCTTCCGATCTAGAGAGTGGGGAGGAAAGGAAAG	CAGACGTGTGCTCTTCCGATCTCCGCTTTGTCTCTTCACTTCTTG	138286439	138286565	138286439	138286461	138286543	138286565	138286462	138286542	GGGTGAAGGAGGAGCCGCCGTCGCCGCCGCCGCCGCCGCGATCCCGAGCGGCCGGCCGCGGGAGGAGCCGCTCGCCGCGCT	138286483	138286500		347_47	47
28996	30563		30563	28996	976	CTACACGACGCTCTTCCGATCTCTTCCAAAAATGCTGTGGCCTTG	CAGACGTGTGCTCTTCCGATCTATGGATTGAGCCAGATGCCATAC	132664856	132664982	132664856	132664878	132664960	132664982	132664879	132664959	GCAAGAAAAAATATTTCTCCACCCCAGTATACACACACACACACACACACACACACACACACACACACACACACACACAGT	132664909	132664956		347_47	47
29116	26428		26428	29116	1096	CTACACGACGCTCTTCCGATCTAAATCTGTTCTAGCACCCTTGCC	CAGACGTGTGCTCTTCCGATCTCAGCAGTAGAGTCATTAAGGCCA	108594476	108594659	108594476	108594498	108594637	108594659	108594499	108594636	CTCAAATCTTCAGAGAGTGTATTTATTTACTCTCTGTTCATTGAGGATGTATCTGCTGCTTTGTGTGTGTGTGTGTGTGTGTGTGTGTGTGTGTGTGTGTGTGTGTTACAACAGAACCAACATAGTTTCTCAGAATGT	108594560	108594603		347_47	47
29169	31324		31324	29169	1149	CTACACGACGCTCTTCCGATCTGCCCGGCCCTAAAAGAGAAAAT	CAGACGTGTGCTCTTCCGATCTTGCTAAGAGAAGCTTGAGTCCCT	34216966	34217084	34216966	34216987	34217062	34217084	34216988	34217061	TTAAATTGTATAGTGTGTGTGTGTGTGTGTGTGTGTGTGTGTGTGTGTGTGTGTGTTCGTGTTCTCTCTCCACT	34217000	34217043		347_47	47
29238	28428		28428	29238	1218	CTACACGACGCTCTTCCGATCTAGTGCTTCCTTGTGGAAGTTCAG	CAGACGTGTGCTCTTCCGATCTCCCAAAATGTTGCCACAGCTTTAT	147915995	147916168	147915995	147916017	147916145	147916168	147916018	147916144	ACCAGTCTCAGATGTGTGTGTGTGTGTGTGTGTGTGTGTGTGTGTGTGTGTGTGTATGTAACTTATTTTTGTTAAAAGAGAAGTGATTCTTGGTGTTGTGTACAGGTACTCATCATTGGATCCTGTT	147916030	147916071		347_47	47
29241	28562		28562	29241	1221	CTACACGACGCTCTTCCGATCTATAGGTCCACAATGAAAGGTGGC	CAGACGTGTGCTCTTCCGATCTCCCTCCTCCACAAAGCAAAAGAT	123798449	123798594	123798449	123798471	123798572	123798594	123798472	123798571	TGTAAACAGTACATTTTGCACTGTCATTTAGTTTTCAATTCCCAAGAGTACTTGTGGGGTGTGTGTGTGTGTGTGTGTGTGTGTGTGTGTGTGTGTGTGT	123798530	123798571		347_47	47
29335	34715		34715	29335	1315	CTACACGACGCTCTTCCGATCTTTTCAGTGCCAGGCATAGGTTTT	CAGACGTGTGCTCTTCCGATCTGACTTGTTTCCAAGGCTGACAAC	85934566	85934711	85934566	85934588	85934689	85934711	85934589	85934688	ATATGTCTCTCTCTCTCTCTCTCTCTGTCTCTGTGTGTGTGTGTGTGTGTGTGTGTGTGTGTGTGTGTGTGTGTATTCCCAAATATATTTACCATGCCAG	85934594	85934613		347_47	47
29343	26433		26433	29343	1323	CTACACGACGCTCTTCCGATCTAAATGCAGGGAAGCCTGAAGATT	CAGACGTGTGCTCTTCCGATCTATCGCTGTATTCTTGACTGAGCC	149734418	149734542	149734418	149734440	149734520	149734542	149734441	149734519	CCTACACACACACACACACACACACACACACACACACACACACTGAAATGTGAGTGCAGCCCCAGCCTGGAAGAGGGCA	149734444	149734483		347_47	47
29504	29143		29143	29504	1479	CTACACGACGCTCTTCCGATCTCACAGATCCACACAGAGCATAAC	CAGACGTGTGCTCTTCCGATCTTCTAGCCCCTCCATGATTTATGT	126228031	126228269	126228031	126228053	126228247	126228269	126228054	126228246	TTGAAGTTCATTTTCCAAATGGATAAAGGGATATCTAAGAATGCTTTAATTTTAGAAGAAACAAATTTAAAGGCATGTGTGTGTGTGTGTGTGTGTGTGTGTGTGTGTGTGTGTGAAGGATTGGAAGAAACTATTATAACTTCAATAAATTTACTACTTTGTTATTTAGTTTTATATGAATTTATTACAAATA	126228129	126228168		347_47	47
29505	29223		29223	29505	1480	CTACACGACGCTCTTCCGATCTCACTCGGCCTTCTGATCATTTCT	CAGACGTGTGCTCTTCCGATCTTGTGGTTAACCGTCAATGTTTCCT	139436181	139436409	139436181	139436203	139436386	139436409	139436204	139436385	TTATTAAGCTGGAAGTGGAGAACTTTTGTTGTTGTTGAACATTCATAACCTCTAGAGGGGAGATTTTGCAGGCCACTACACACACACACACACACACACACACACACACACACACACAAACACACACATACACACAACACTTTAAAGAAAATAAACTATTCAACTAATCTACTTTTAAATTG	139436281	139436320		347_47	47
29601	34260		34260	29601	1576	CTACACGACGCTCTTCCGATCTTGTGTTATTTCTTTCTGGCTGCCT	CAGACGTGTGCTCTTCCGATCTAGCCAATCTTCATTCTGCTTGGA	103766162	103766277	103766162	103766185	103766255	103766277	103766186	103766254	TCAATTTGTGTGTGTGTGTGTGTGTGTGTGTGTGTGTGTGTGTGTGTAAGAAGGTAGAAGGGAGAGTAT	103766192	103766231		347_47	47
29609	35425		35425	29609	1584	CTACACGACGCTCTTCCGATCTAAATAATATGTTCGGCCCACCCG	CAGACGTGTGCTCTTCCGATCTTCCAATATGTCAAGTTGCCTTTCT	29357117	29357323	29357117	29357139	29357300	29357323	29357140	29357299	AGCCGCAGGTACTGAGAACTGTGATCTGTTCTCCAAGCTTATGCTGGGTAAATACACACACACACACACACACACACACACACACACACACGCACACACTCAAATATCACATGTTACTATGTTGATGACACTGTGATAAAAATTGGACAAGTCTTTTATA	29357193	29357230		347_47	47
29650	35470		35470	29650	1625	CTACACGACGCTCTTCCGATCTATCACTGTTAAGCCCAGAAGTCA	CAGACGTGTGCTCTTCCGATCTTTCCCTCCAAATTTTCATTTCACT	7522762	7522937	7522762	7522784	7522914	7522937	7522785	7522913	AAAAGAAAATGTATTATAAGTTGATGTCTTCCAAATAGTGAAGTCTGTCTCTCTCTCTCTCTCTCTCACACACACACACACACACACACACACACACACACACACTCACCATTGCATAAGCAATCTAAA	7522832	7522849		347_47	47
29773	35610		35610	29773	1747	CTACACGACGCTCTTCCGATCTAAGACCAGAAGGATCCTGGAACA	CAGACGTGTGCTCTTCCGATCTGGTTTACCCTGGGTGTCTTCTTG	136250118	136250327	136250118	136250140	136250305	136250327	136250141	136250304	AGAACAAACTAAGTTGTCAAGATTTGCTTCAAAAAAGGAATATGTGTGTGTGTGTGTGTGTGTGTGTGTGTGTGTGTGTATTTTTTTTTCATTAGTTCTGTCCCTCTAGAGAACCCTGACTAATACAAATGGCTAATTACAAGGGTATTTTATATGTATACTGA	136250183	136250218		347_47	47
29799	35618		35618	29799	1755	CTACACGACGCTCTTCCGATCTAATTTGGTCAGTTGCCCCTTTCT	CAGACGTGTGCTCTTCCGATCTACTGAAAAACTACAAGCCCACCT	79319603	79319713	79319603	79319625	79319691	79319713	79319626	79319690	CAGAAAATCTACAACAACAACAACAACAACAACAACAACAACAAATCAATTCAGTGTGTATAGAA	79319636	79319668		347_47	47
69533	80356		80356	69533	2528	CTACACGACGCTCTTCCGATCTAAAAGAAAGACATACCCTGCCCC	CAGACGTGTGCTCTTCCGATCTTTTCTTCCCTCAATTTCTGCCCA	74703139	74703290	74703139	74703161	74703268	74703290	74703162	74703267	CACCCCCGCAACACACACACACACACACACACACACACACACACACACACACACACACACACACACACAGAGCATATGCCAGAAAGAGGGATTGTATGATCTGCAA	74703172	74703229		347_47	47
70410	31480		31480	70410	2747	CTACACGACGCTCTTCCGATCTGCTGACTCTTTCGTGGCTACATT	CAGACGTGTGCTCTTCCGATCTATATAGCTGCACACCGGCTATTG	150871888	150872025	150871888	150871910	150872003	150872025	150871911	150872002	TTTGCTGTTTTTGGACTTCTATGTGTGTGTGTGTGTGTGTGTGTGTGTGTATCTATGTGTGCACGTTGCCTTTTCTCATTGCTTATCTGAAA	150871932	150871959		347_47	47
71003	28793		28793	71003	2890	CTACACGACGCTCTTCCGATCTATGGGATGATAGTGGAGGAGTGT	CAGACGTGTGCTCTTCCGATCTTGAGTTCATTGTAATCAAACAAAACAA	111819661	111819836	111819661	111819683	111819810	111819836	111819684	111819809	AAACTCTTTACATATATACACACACACACACACACACACACACACACCTGTGTGTATATATAATATACAAAGATGTGTGTGTATATATATATAAGATACACACACATATGAACATATATATAAAGT	111819701	111819730		347_47	47
71285	27647		27647	71285	2968	CTACACGACGCTCTTCCGATCTACTTTCACTTGGGATGCACTGTT	CAGACGTGTGCTCTTCCGATCTACAAGGTATAAGGTGCCTGGGAT	99670886	99671019	99670886	99670908	99670997	99671019	99670909	99670996	TTAGGCCAAGGCCAAGCCTTTTTGTGTGTGTGTGTGTGTGTGTGTGTGTTGCTGTCCCCAGCCTCTAACACTGCAACCTAGTAGGTAG	99670931	99670956		347_47	47
71457	26910		26910	71457	2999	CTACACGACGCTCTTCCGATCTACAACCCAAGTGTCTATCAGTGT	CAGACGTGTGCTCTTCCGATCTGATGCTGCAAAAGGCAAGATTGT	94352083	94352238	94352083	94352105	94352216	94352238	94352106	94352215	TTGATTGAATAGAATATATATATACATATATATATATATACACACACACACACACACACACACACACACCATGGAATACTATATGGAATACTACGAAGCTATGAAAAGAC	94352131	94352144		347_47	47
28757	28313		28313	28757	737	CTACACGACGCTCTTCCGATCTAGGTGTAAGGATCCCCTGTTCAA	CAGACGTGTGCTCTTCCGATCTCAGCCTCAAGTAAGTCTCCACAC	47188867	47189032	47188867	47188889	47189010	47189032	47188890	47189009	GACGAGCCTGGGCAACATAGCAAGACCCCATCTCTACAAAAAATTAAATAATAATAATAATAATAATAATAATAATAATAATAATAATGGTAATTAGCCTGGGCTGCAGTGAGCCATGAA	47188936	47188977		348_47	47
28812	26494		26494	28812	792	CTACACGACGCTCTTCCGATCTAACAGCAAAGTGGTGGAACAGAT	CAGACGTGTGCTCTTCCGATCTTCATGGTTGAATCATTGTGGTTGT	33279929	33280095	33279929	33279951	33280072	33280095	33279952	33280071	ATAATAAACACAATGACAATAAAAGCAAACCCTTTTACTCTAAATGCTCCAGAAATCTGTGAATAAATAAAGGCCTAAAAAAGGCAGAAAACCACCACCACCACCACCACCACCACCACC	33280042	33280071		348_47	47
28838	33394		33394	28838	818	CTACACGACGCTCTTCCGATCTTCTTGGGATACAGTAACGGTTCA	CAGACGTGTGCTCTTCCGATCTACAATTCTGGGAGAGCATCAACT	80487846	80488037	80487846	80487868	80488015	80488037	80487869	80488014	ATAAATAAATAAATAGTAGTGAATTAGTGATGATGATGATGATGATGATGATGATGATGATGATAAGGAAGATGATATCACCTGTCCTCTGGAAAAGAAATGTAGGCTAACTACTAGTTTTTCTGAATAGCAAGATTTTACTACTT	80487896	80487931		348_47	47
28888	34050		34050	28888	868	CTACACGACGCTCTTCCGATCTTGGTCCCCTATTTGTCTTGTCCT	CAGACGTGTGCTCTTCCGATCTTCTTTACCCATCTGTCCTCCTGG	22947686	22947798	22947686	22947708	22947776	22947798	22947709	22947775	TCATCGTGTGTGTGTGTGTGTGTGTGTGTGTGTGTGTGTGTGTGTGTGTGTGTGTGTGTGTTTGTAT	22947714	22947769		348_47	47
28892	29908		29908	28892	872	CTACACGACGCTCTTCCGATCTCCTACTCCTTTTCTCCCAACTGC	CAGACGTGTGCTCTTCCGATCTTTAGGGGTCACTACTCAACCCAG	22778012	22778175	22778012	22778034	22778153	22778175	22778035	22778152	TCCTAGGTTCTATACCACACACACACACACACACACACACACACACACACACACACACACACACACACATACATACACTCTTGGATAGTCTTCTGTATCACACATACTACTTTTTGTA	22778050	22778103		348_47	47
29035	26975		26975	29035	1015	CTACACGACGCTCTTCCGATCTACACCCCACGGTGATCAAAATAA	CAGACGTGTGCTCTTCCGATCTTTGAAGAGGATCCCACCTTCCTC	151296626	151296791	151296626	151296648	151296769	151296791	151296649	151296768	AAAGAACCTGTTGTAAAATGGGGTGTGTGTGTGTGTGTGTGTGTGTGTGTGTGTGTGTGTGTGTGTGTTCTAGGATGGTGGGGAGGGAGGAAGGAGGGGAGAGGTGGGAGTTTGGGAAGG	151296671	151296716		348_47	47
29041	27720		27720	29041	1021	CTACACGACGCTCTTCCGATCTAGAAGCGCTTTAAGAACCCTCAC	CAGACGTGTGCTCTTCCGATCTCTTGGTCCACATCCTCCAAGAAC	17313135	17313272	17313135	17313157	17313250	17313272	17313158	17313249	GAGTGTGTGTGTGTGTGTGTGTGTGTGTGTGTGTGTGTGTGTGTGTGTGAAATAATAATTTCTTCCCTCCTTGGTTGTAGGGCTCTTGACCC	17313160	17313205		348_47	47
29098	33482		33482	29098	1078	CTACACGACGCTCTTCCGATCTTGAATGTAAACAAACAAGGACCCA	CAGACGTGTGCTCTTCCGATCTCTCCGAACAAAATACCCCTCTCC	130460272	130460389	130460272	130460295	130460367	130460389	130460296	130460366	AAATATAAAATATGCTCTCTCTGTGTGTGTGTGTGTGTGTGTGTGTGTGTGTGTGTGTGTGTGTGTGTTTG	130460317	130460362		348_47	47
29122	26686		26686	29122	1102	CTACACGACGCTCTTCCGATCTAAGGTAGAGAGGAATGTCCATGA	CAGACGTGTGCTCTTCCGATCTCTCTACCAGGCAACTTTCCCAAG	140713372	140713477	140713372	140713394	140713455	140713477	140713395	140713454	ATTGTATGCAGTAACCACACACACACACACACACACACACACACACACACACACACACAC	140713410	140713453		348_47	47
29136	27804		27804	29136	1116	CTACACGACGCTCTTCCGATCTAGAGCTGAAAAATAAAGCACCACT	CAGACGTGTGCTCTTCCGATCTGGAGCAATTGGCTGACTTCTACA	141604404	141604595	141604404	141604427	141604573	141604595	141604428	141604572	ATTAGAGTTAAGTGGATGATGTAATTCCGATACTTCTCTCTCTCAAACACACACACACACACACACACACACACACACACACACACACACATGCACACACACATATATGTGCACCCAACAACAGCAATAATAAAAGACGTGGCTA	141604474	141604517		348_47	47
29220	27346		27346	29220	1200	CTACACGACGCTCTTCCGATCTACCTCATTTACTTTAGATCTGCCTGT	CAGACGTGTGCTCTTCCGATCTTGCATCAGAAAAGCATTGTGTGT	20338259	20338364	20338259	20338284	20338342	20338364	20338285	20338341	ATATCTTCTCTACACACACACACACACACACACACACACACACACACACACACAAAC	20338296	20338337		348_47	47
29229	28052		28052	29229	1209	CTACACGACGCTCTTCCGATCTAGCTGCAATATCTTTAAAGCCTCCA	CAGACGTGTGCTCTTCCGATCTGTGGAGCCATAGAAAAAGAAATGCTC	108223374	108223539	108223374	108223398	108223514	108223539	108223399	108223513	GAACAAATATATTATTTTCTTTTTCACACACACACACACACACACACACACACACACACACACACATTTCTCTTCATCCAAATCTTTTCTCAGGAAAGTATTTGAAAGAATTTGA	108223423	108223464		348_47	47
29276	31598		31598	29276	1256	CTACACGACGCTCTTCCGATCTGGAAGCTCTGGTTAAGTGGTTGT	CAGACGTGTGCTCTTCCGATCTACAGGTGCACTTCTTCCTGAATC	86688588	86688798	86688588	86688610	86688776	86688798	86688611	86688775	GATTTTTTTTCCAGAGCAGATTTTCAGTAAAATCATACACCTTTAACATTCTTAAAGGACTGTGTGTGTGTGTGTGTGTGTGTGTGTGTGTGTGTGTGTGTGCCTGCAAAGGGTGCTGGGGGAAATATATAGATGGGCATTCGATTGTCTTTCTTTCCCTGTTAG	86688671	86688712		348_47	47
29292	32599		32599	29292	1272	CTACACGACGCTCTTCCGATCTTAGAGGAGGCAAGGTGAGGTATG	CAGACGTGTGCTCTTCCGATCTAGCATTTACTGGTGCTCATGTCA	46060552	46060779	46060552	46060574	46060757	46060779	46060575	46060756	TAACTGAACTATTTGTAGTATTTTTGCAACTTCCCTGTAAGTCTAAGGTTATTTCAAAATAACATGTTAAAATAATCTCGTGTGTGTGTGTGTGTGTGTGTGTGTGTGTGTGTGTGTGTGTAGGCAGTAGAAAGAAAGAGATGTCACAAGAGTCACCAGAGATGTATGACAGTGATCAAATA	46060654	46060695		348_47	47
29433	31807		31807	29433	1413	CTACACGACGCTCTTCCGATCTGGCTCTGTTTAGTGTGTGTGTGT	CAGACGTGTGCTCTTCCGATCTGCAGATCGAATATGGCAAAAGAGAC	124111778	124111961	124111778	124111800	124111937	124111961	124111801	124111936	GTGTGTGTGTGTGTGTGAGAGAGAGAGAGAGAGAGAGAGAGAGAGAGAGAGAGAGAGAGAGAGAGAGAGAGATCTTTTTCCTCTCTGTTTTTCAGATTGGATAATATCTACAGATCAATCTTCAAGTCAGCTGATT	124111817	124111872		348_47	47
29469	35406		35406	29469	1449	CTACACGACGCTCTTCCGATCTAAAGCTACCCATCCTCCTACACA	CAGACGTGTGCTCTTCCGATCTTCCATAAAGCCCTCTTGGTCTGT	153365771	153365887	153365771	153365793	153365865	153365887	153365794	153365864	CAGACACAGACACGCAGACACACACAGACACACACGCACACAGAGAGAGAGAGAGAGAGAGAGAGAGAGAA	153365835	153365862		348_47	47
29475	35413		35413	29475	1455	CTACACGACGCTCTTCCGATCTAAAAAGGGAAATCTGCCCCATGA	CAGACGTGTGCTCTTCCGATCTTGTGTGAATCTTGTGATTGTGTG	63456760	63457017	63456760	63456782	63456995	63457017	63456783	63456994	TCCGATCACTTCCCACTAGGCCCCTCCTCCAACACTGGTGTATTAGTCAGGGTTATCTAGAGGGACAGAAGTAATTGAATATATATTCATAAATATATATATATATATATATATATAGAACATATATAGAGAGAACTATATATATAGAACATATATATATATACACACATATATATGGAGAGAGAGAGAGAGATTATTATTAAGTATTAACT	63456875	63456898		348_47	47
29613	35428		35428	29613	1588	CTACACGACGCTCTTCCGATCTAAGACTTTTCAGTGCTCTGGAGG	CAGACGTGTGCTCTTCCGATCTAGCATAAGCTCCTTTGCCTTTGT	115771502	115771601	115771502	115771524	115771579	115771601	115771525	115771578	CTGCTTAGGGACGTGTGTGTGTGTGTGTGTGTGTGTGTGTGTGTGTGTGTGCTT	115771537	115771574		348_47	47
29652	35474		35474	29652	1627	CTACACGACGCTCTTCCGATCTATGGTTCTCCAGAGAAACTGCAA	CAGACGTGTGCTCTTCCGATCTGACTTCTGCTCCAAAGGTTCCAA	141449478	141449665	141449478	141449500	141449643	141449665	141449501	141449642	TAGATAAACAGATGCACGCGCGCACACACACACACACACACACACACACACACACACACACCTTATGAGATTTATTGCAAGAAATTGGCTTATGCAATTGTATTGGCTGGTAAGTATGATATCCAAAGAGCCGGCCAGCAGG	141449523	141449560		348_47	47
29728	35563		35563	29728	1702	CTACACGACGCTCTTCCGATCTTATGCACAGACACACACAGTCTC	CAGACGTGTGCTCTTCCGATCTGAGGGGCTCAAGAGCAGATTTAC	51567929	51568088	51567929	51567951	51568066	51568088	51567952	51568065	AGAAACCTGTGTGTGTGTGTGTGTGTGTGTGTGTGTGTGTGTGTGTAAAATTTCTGTTCCTCAGACTGGATGATCTGAATTGGACTATCTTGCTGACTATTTTTTTCTATCAGT	51567959	51567996		348_47	47
29749	35584		35584	29749	1723	CTACACGACGCTCTTCCGATCTTGGTTCAAACGTTCCAAACACAT	CAGACGTGTGCTCTTCCGATCTAGAGCCATCTGGGATGTTAGGTT	119449236	119449412	119449236	119449258	119449390	119449412	119449259	119449389	ACTTTTAATTAAACTTTTTTTATCAACACACATGTAATAAAATGTACAGACCAATGTATTTTAACACACACACACACACACACACACACACACACACACACTTGTAAACCACCACCCAGATTAAGATATTG	119449322	119449359		348_47	47
29802	35621		35621	29802	1758	CTACACGACGCTCTTCCGATCTAGTAAGCAAAGAGGCTTCCCAAG	CAGACGTGTGCTCTTCCGATCTAAATGCCTCCTAAGGGTGTTCTG	117596954	117597061	117596954	117596976	117597039	117597061	117596977	117597038	CCACACACACACACACACACACACACACACACACACACACACACACACACACACACACACAC	117596978	117597037		348_47	47
29842	35665		35665	29842	1798	CTACACGACGCTCTTCCGATCTGCCTTCCATTTCTCCGTACAGTC	CAGACGTGTGCTCTTCCGATCTAATGGAATTTGCCACAGAGGAGG	1795730	1795904	1795730	1795752	1795882	1795904	1795753	1795881	TCCTCCCCTGCCTCCTCCTCCTCCTGTCCCTACACACACACACACACACACACACACACACACACACACACACACACACACACACACACACACATAAGCCAGCCTTCCTGAAGGGACTCACAGCCAAGG	1795763	1795777		348_47	47
29908	35734		35734	29908	1864	CTACACGACGCTCTTCCGATCTGGTTTTATGTTGAAACCCCCAGC	CAGACGTGTGCTCTTCCGATCTAAATCCAAAAGCCCCATCCTCTG	6532728	6532883	6532728	6532750	6532861	6532883	6532751	6532860	ATCTGTGGCCCTTAGAGTGCTGATACGTGTGTGTGTGTGTGTGTGTGTGTGTGTGTGTGTGTGTGTGTGTGTGTGTGTGTGTGTGTGTGTGTATGGCAGCTATTTTCACT	6532777	6532842		348_47	47
69957	33490		33490	69957	2627	CTACACGACGCTCTTCCGATCTTGACAATTGGATTAGGCTATGGCT	CAGACGTGTGCTCTTCCGATCTCTTGTGAAATTACCTGGCCCTCA	25410309	25410493	25410309	25410332	25410471	25410493	25410333	25410470	TTGTATGGTTTTCTTTTTGTTTATCTTCCTTTCAATTTGTATATATATGTGTGTGTGTGTGTGTGTGTGTGTGTGTGTGTATCAGAAATAGGAAGGAAGGAGTTGTTTAGCAAGTTTCTGTAGGGGAGGCTTGGAAGA	25410380	25410411		348_47	47
70227	80614		80614	70227	2705	CTACACGACGCTCTTCCGATCTGTGGTTGTCCCTTAAATGTAGGC	CAGACGTGTGCTCTTCCGATCTTACGTCACAACCAGAAAACTGGC	142792519	142792674	142792519	142792541	142792652	142792674	142792542	142792651	ATATGATAAAACTGAATATAACTAAACACACACACACACACACACACACACACACACACACAAATGAGCACATGTAAAATTGGTGATCTGAACAGATGGACTATACTAAT	142792567	142792602		348_47	47
70501	31050		31050	70501	2766	CTACACGACGCTCTTCCGATCTGCAAAAGCAAGAGAATGACATTGGT	CAGACGTGTGCTCTTCCGATCTTTTGTGCCTACGGTACAGTTCAG	50186629	50186817	50186629	50186653	50186795	50186817	50186654	50186794	ACAATCCATAGAGCTTATTTAGATTTCACAGTTATACATGCACTCATTTTGTGTGTGTGTGTGTGTGTGTGTGTGTGTGTGTAGCTCTATGCAATTTTATCACATGTGTAGCCTTGGGTAACTATCACCACAATCAAGATA	50186703	50186734		348_47	47
70959	28979		28979	70959	2879	CTACACGACGCTCTTCCGATCTCAAAATGTCATGCAAAGGCGAGT	CAGACGTGTGCTCTTCCGATCTAGGTCCCTCAAGGGAGAAATTGA	27994425	27994540	27994425	27994447	27994518	27994540	27994448	27994517	AAAAAATTCTTCATGCAAAAAACTAAAAGAATTGTGTGTGTGTGTGTGTGTGTGTGTGTGTGTATCAAGT	27994480	27994509		348_47	47
71064	80753		80753	71064	2910	CTACACGACGCTCTTCCGATCTATATCTACACCATCCTCCTGCCC	CAGACGTGTGCTCTTCCGATCTTAATGAGGCATCAGTGGAGGTCA	141284784	141284949	141284784	141284806	141284927	141284949	141284807	141284926	TGCCCCATGTGTGCACGCACGCGCGCGCGCGCACACACACACACACACACACACACACACACACACAGTCTCCTATTATTTACATTTTGTATTATTATGGCATGTTTGTTACAGTTGATT	141284838	141284873		348_47	47
28730	26320		26320	28730	710	CTACACGACGCTCTTCCGATCTAAAAATCTTGGCTAGGGGTGGGA	CAGACGTGTGCTCTTCCGATCTGGACAGCTCACCTGATTGTTCTA	26882350	26882533	26882350	26882372	26882511	26882533	26882373	26882510	GATGACATCATCATTGTCTTCTTCTTCTTCTTCTTCTTCTTCTTCTTCTTCTTATTATTATTATCATCATCATCATCATCATCATCAGGACTATTGTGATTATTGTTGTTTTAGAATCTGTTAATCTCAGAGCACTTG	26882389	26882424		349_48	48
28781	33851		33851	28781	761	CTACACGACGCTCTTCCGATCTTGCTTGGTCACCTCAACATCAAA	CAGACGTGTGCTCTTCCGATCTCAGATGGTTATGTTCCTCCCTGG	23244465	23244693	23244465	23244487	23244671	23244693	23244488	23244670	ACAGAAATGCATCCATCCCCTAAACCTCTCATGAATCCCATGTTACATAAACAAGGAGTTATGTTTTTAACTTAAAATAATAATAATAATAATAATAATAATAATAATGTAATTGTAAAGAAAGCCATGTCAAACACTGAAGAGATTTTTCTCCCAGTCACCTAGGAGCTGAAAACCTCCTCT	23244563	23244595		349_48	48
28819	28918		28918	28819	799	CTACACGACGCTCTTCCGATCTATTGCTGCAAGAACTGGAGAGAG	CAGACGTGTGCTCTTCCGATCTGGAGGAGGAGGAACAGAACAAAC	65220004	65220118	65220004	65220026	65220096	65220118	65220027	65220095	ATCAAATCCATTTTCATTTGTTTCCAATAGCCCTTTTTTGCTGCTGCTGCTGCTGCTGCTGCTGCTGCT	65220065	65220094		349_48	48
28820	35215		35215	28820	800	CTACACGACGCTCTTCCGATCTCCCTTCAGTTACACTAGGCCTCT	CAGACGTGTGCTCTTCCGATCTAGCAACAGCGTGATCTAAGGAAA	18698285	18698391	18698285	18698307	18698369	18698391	18698308	18698368	CCTGCCTCGGGGCCTTTGCTGCTGCTGCTGCTGCTGCTGCTGCTCTCAGCCTCGAATAGTT	18698324	18698350		349_48	48
29914	35740		35740	29914	1870	CTACACGACGCTCTTCCGATCTTGGCATTGCAAACGGAACAAAAT	CAGACGTGTGCTCTTCCGATCTCCTGTAGTAAGAACCTAGCGCCT	106416141	106416314	106416141	106416163	106416292	106416314	106416164	106416291	TGCCATATACTTGGAGGGCTAGTGATGCTAAGGGACTTTGATGGTTATTGGTGTTAAAACAACAACAACAACAACAACAACAACAACAACAACAACAACAACAACAACAGCAGCATAGATTTGGCCCT	106416221	106416271		349_48	48
29965	35794		35794	29965	1921	CTACACGACGCTCTTCCGATCTCCTGGCAGACAGATGCAATAACT	CAGACGTGTGCTCTTCCGATCTAACATCGTGCCATTTTCCAATGC	85413922	85414123	85413922	85413944	85414101	85414123	85413945	85414100	TCGGTCAGGAAACGACGCCAAGGAACATACCCTTGTGGTTCTGATGCTTGTTCTGGATCATATGCTTGTTCCTACAACAACAACAACAACAACAACAACAACAACAACAACAATAAACTAGAAGAAATGAATGAGAAATAAGTTTAAGATTCTATA	85414018	85414056		349_48	48
29978	35807		35807	29978	1934	CTACACGACGCTCTTCCGATCTGCCTTCTGCATTCCAGGGTTTAT	CAGACGTGTGCTCTTCCGATCTAGAGAAGGTTTCCTTGCATTTACA	141062217	141062400	141062217	141062239	141062377	141062400	141062240	141062376	AATGCTAATTCAAAATTACCACAGCAAATAAAGAACATCCAGAGGTATCTCATCACACGGTATTCTCCAAAACAACAACAACAACAACAACAACAACAACAACAACACAGAAACTGCAGTCCTTTCTCTTAATTGGA	141062310	141062345		349_48	48
49202	57621		57621	49202	2211	CTACACGACGCTCTTCCGATCTGACTGGTGTGACATCTTGGTCTG	CAGACGTGTGCTCTTCCGATCTCGAAACCATCCATCTTCCTCCTC	69116163	69116337	69116163	69116185	69116315	69116337	69116186	69116314	CCAGTTGGCTTCTTTTTCAATGGCTGTATACTGGGATAGAAAGATGATAAGGGTATGTGCATCAGTGTGTGTGTGTGTGTGTGTGTGTGTGTGTGTAGGTTGAGAAAGGCTGCAAAGAAGGGATGGGGT	69116250	69116281		349_48	48
54863	29125		29125	54863	2322	CTACACGACGCTCTTCCGATCTCCACTCACTGGCCTGGAGATTAT	CAGACGTGTGCTCTTCCGATCTAACGTACAAGGGCTCCAATGTTT	101270258	101270479	101270258	101270280	101270457	101270479	101270281	101270456	ATATATGTGTGTATATATATATATATACACACATATATATATACACACACACATATATATATATACACATATATATATACACACACACACACACACACACACACACACACAGAGCCCCAAAAAACAGAAACAAACAAACAAAAACTGGAAAAGGGCAAGGGTTGGCAAGATTGTTG	101270292	101270307		349_48	48
70018	80574		80574	70018	2644	CTACACGACGCTCTTCCGATCTTCTAAGAGATGCACCAGAGCCAT	CAGACGTGTGCTCTTCCGATCTAGTTGAGCTACGGAGACAGACTT	48836549	48836779	48836549	48836571	48836757	48836779	48836572	48836756	CACTGCATTTTACTTACTTAAATGTATTTATAGGCCATCCCCGTCTTAAAAAAGGCTGAAGCAACTAAAGTTGTGTGTGTGTGTGTGTGTGTGTGTGTGTGTGTGTGTCTTCTGCTTGAAGTGGCAGAAATAACAGATTGGATTAGCTGTATAATGAAAACACCACAGCGTTGCTGACTATGTAT	48836643	48836678		349_48	48
70193	32445		32445	70193	2692	CTACACGACGCTCTTCCGATCTTAAATCAGCTGCTATGTGCCAGG	CAGACGTGTGCTCTTCCGATCTCTTCTTCGCACTAGACAATGAGC	146811855	146811965	146811855	146811877	146811943	146811965	146811878	146811942	AATTGTTCTAGGGGATACAATAGTGAACTAAAACACACACACACACACACACACACACACACAGA	146811910	146811939		349_48	48
28758	28488		28488	28758	738	CTACACGACGCTCTTCCGATCTAGTTGGCTATCCTCAAACTCAAA	CAGACGTGTGCTCTTCCGATCTGAATCACTAGAGCCCACAAGGTC	85495345	85495579	85495345	85495367	85495557	85495579	85495368	85495556	TTATTTGAGTTAAAGTTATTTTGCAATTGAATGCAAGAAGAAAGTATATTCATCACCATGGTGGTTGTATCAGATTATTATTATTATTATTATTATTATTATTATTATTATTATTACTTTTTGAGACATAGTCTTGCTCTGTCACCCAGTCTGGAGTGCAGTGGTGCAATCATGGCTCATTGCAGCCCT	85495441	85495482		350_52	52
28773	32363		32363	28773	753	CTACACGACGCTCTTCCGATCTGTTCTGTGACCTTGGGTAAAATCC	CAGACGTGTGCTCTTCCGATCTACATGCTAAGCTTTGTGATCATT	142093634	142093776	142093634	142093657	142093754	142093776	142093658	142093753	TTAACCTCTTTGAAACTGAGTTTCTTCACTAATAATAATAATAATAATAATAATAATAATAATAATATTTTTATGAAATTGTAAAGGTTAAACAAA	142093687	142093722		350_52	52
28784	35198		35198	28784	764	CTACACGACGCTCTTCCGATCTAACCTGATTGCTTGAGCACAGAA	CAGACGTGTGCTCTTCCGATCTCCTCAAGATACCTTCCCACCTCA	76459158	76459340	76459158	76459180	76459318	76459340	76459181	76459317	GTGCAAGACCAACCTGTACAACATGGCAAAACTCTGTCTCTACCAAAAATACAAAATAATAATAATAATAATAATAATAAGATAAAACTTAGCTGGGCATGGTGGTGTGTACCTGTGCTCTTAAATACTCAGGAGGC	76459235	76459258		350_52	52
28808	35210		35210	28808	788	CTACACGACGCTCTTCCGATCTAAGACCACTGGGAAAGACCTCAT	CAGACGTGTGCTCTTCCGATCTTTGCATTCATAGCTGGGCAGTAG	66452432	66452566	66452432	66452454	66452544	66452566	66452455	66452543	AGTGTTCTCTCTCTCTCTTTCTCTCTGTTCCTTTTTCTCTCTCTCCCTCCATCCTCCTCCTTCTCCTCTTCCTCCTCCTCCTCCTCCCA	66452524	66452541		350_52	52
28810	30125		30125	28810	790	CTACACGACGCTCTTCCGATCTCGATCATAATGTTGGGGCATCCA	CAGACGTGTGCTCTTCCGATCTTCTGCAAAGATAAGCAGCTCTGG	64903191	64903343	64903191	64903213	64903321	64903343	64903214	64903320	GTGGATATCCACTCTTGCTATTGCTACTGTTGCCGCCGCCGCCACCACCACCACCACCACCACCACCACCACCACCACCACCACCACCACCCAGGCTGCTTTAGGGC	64903255	64903302		350_52	52
28821	35216		35216	28821	801	CTACACGACGCTCTTCCGATCTAGCTCTCAAGGTCAAAGAGGACA	CAGACGTGTGCTCTTCCGATCTTCAACATCACACGGATAAGGGTC	150817088	150817231	150817088	150817110	150817209	150817231	150817111	150817208	CACTAGCATGAAAGCCGTGTACGTTGAACCCGCTGCTGCTGCTGCTGCTGCTGCTATCTCAGACGTATGTACATTGAGGACCATAGACTACAATCTTA	150817142	150817165		350_52	52
28848	29792		29792	28848	828	CTACACGACGCTCTTCCGATCTCCCGGATGTCATCTTATCCTCCT	CAGACGTGTGCTCTTCCGATCTTAGCTGTGCTTTCAGTTGAGGTC	122898986	122899210	122898986	122899008	122899188	122899210	122899009	122899187	TTGTCTCCGCCTCCCCCCTCTCCTCCTCCCGCGCTGGGCTCGCGGTGCCTGGTTCCTCTTGGAGCCGCTTCTTCCGCCGCCGCCGCCGCCGCCGCCGCCGCCGCCGCCACTCGGTTCATCCTCCTGCACCAGATGGCCAATCGAGTGATCAGGCTGTACACAGTGGTAGTCAGTCTCAG	122899082	122899114		350_52	52
29816	35636		35636	29816	1772	CTACACGACGCTCTTCCGATCTGTGCTCTTCATGGAGGTAGAGTG	CAGACGTGTGCTCTTCCGATCTATGGGAAAGACTGGTGTCTGGTA	47026186	47026279	47026186	47026208	47026257	47026279	47026209	47026256	AGTAAGAAACAACAACAACAACAACAACAACAACAAAAGATGGGGCAC	47026216	47026242		350_52	52
29934	35762		35762	29934	1890	CTACACGACGCTCTTCCGATCTCATGGATGTTGGAAATCTGTGGC	CAGACGTGTGCTCTTCCGATCTAGAAGTGGCTTCCAAACTGTGTT	93440742	93440944	93440742	93440764	93440922	93440944	93440765	93440921	GCCACCTCCAAGTACCTGAAGAAAGAGTTGGTGCAGCCTCTATGACCATCAGGGAGGGCTTCCTGTTGTTGTTGTTGTTGTTGTTGTTGTTGTTGTTGTTGTTGTACATTATGCAGCATAAGATTTCACATTTTCTAAAAAATCCCTCCAATTTAAA	93440828	93440869		350_52	52
71340	27397		27397	71340	2980	CTACACGACGCTCTTCCGATCTACGATGTGTATGTGTGAGTCTGC	CAGACGTGTGCTCTTCCGATCTCTGACCCTCATCCATCTCAGTCT	43758704	43758874	43758704	43758726	43758852	43758874	43758727	43758851	ATGAGAGAAAAAGCTAGACACACACACACACACACACACACACACGAGAGACAGAGAGAAAAACACGGAAGGCCACTGCAGAAGGCGGGAGTTTTGGAGAGGCATTCCGAGAACGAGGAAGGAAG	43758744	43758771		350_52	52
28754	26580		26580	28754	734	CTACACGACGCTCTTCCGATCTAAGAAATGGAGGCAGAGAAAGGC	CAGACGTGTGCTCTTCCGATCTGCTAAAAGCATGGACACTGGAGA	63026070	63026248	63026070	63026092	63026226	63026248	63026093	63026225	TAAGTACCTTCCTCAATTGCACATAGTTATAAGAAGTAGAGCCCAGAGTCAAGTATTATAATAATAATAATAATAATAATAATAATAATAATAATAATAATAAAGAAGTAGAGCCCAGACTCTAACTCTGCTG	63026150	63026194		351_56	56
28790	33542		33542	28790	770	CTACACGACGCTCTTCCGATCTTGAGAGTGCTTAGAATGGAAAGAGG	CAGACGTGTGCTCTTCCGATCTACTGATTACCACTCTGTGCTTGG	67860616	67860759	67860616	67860640	67860737	67860759	67860641	67860736	AAACAAAAAATGCCCAATAAATCTTAGCAATTGTTATAAATCATCATCATCATCATCATCATCATCATCATCATCATCATCTCTGTATCCTCAGCG	67860680	67860721		351_56	56
28815	35213		35213	28815	795	CTACACGACGCTCTTCCGATCTAGCTCAGGGACAAAGTAGGTTCT	CAGACGTGTGCTCTTCCGATCTTGCAGACATTGGAAGGTCATCAT	127442296	127442501	127442296	127442318	127442479	127442501	127442319	127442478	TTAGGTGGAACATTAGATAAGCAAAAGCCTTATTCTGATCCTTAAGAAGCCTTTATGGTTGGAAAGACACCACCACCACCACCACCACACACACAAGCAAATCCTTCAAACTCAGTTACAAAAAATTTATTAACCAATTTATATACAAACATGAGTAAAT	127442386	127442406		351_56	56
28839	33421		33421	28839	819	CTACACGACGCTCTTCCGATCTTGAAAACAGACAGGGGTTGGATG	CAGACGTGTGCTCTTCCGATCTTGTTATGACGATTACACGAGCCA	130047681	130047877	130047681	130047703	130047855	130047877	130047704	130047854	CTAACCTCAAAACCTGATTACTGCTGCTGCTGCTACTACTACTACTACTACTACTACTACTACTACTATTACTTGTACTACTATACTAACATTGAGTACAACTTGCCAACTTCTTGTTCTAGAGCTTAGAATCCAAGCTCTTTCAATATAT	130047724	130047735		351_56	56
29004	31957		31957	29004	984	CTACACGACGCTCTTCCGATCTGGGTTGAACATTTGTGTGCAAGT	CAGACGTGTGCTCTTCCGATCTAGGGAAATGGGGAAAGGGTATGA	69686061	69686178	69686061	69686083	69686156	69686178	69686084	69686155	GTTTCTTGGTCATTTGTGTGTGTGTGTGTGTGTGTGTGTGTGTGTGTGTGTGTGTGTGTGTGGATTGCCTGT	69686098	69686145		351_56	56
29056	29376		29376	29056	1036	CTACACGACGCTCTTCCGATCTCAGGGGAGCAGTTAAGCCTAAAG	CAGACGTGTGCTCTTCCGATCTATTCAAGGCTGACAACAGAAGGG	150123743	150123937	150123743	150123765	150123915	150123937	150123766	150123914	TTTGGGCAATAGACCCATTCCTGGGAGTTGACATTCAGTTAGAGGTTGCACGCATGCACAACACACACACACACACACACACACACACACACACACACACACACACGGTAGCACTTACTCTGTTTGCACAATAGTCCCTGACCCATCCA	150123826	150123871		351_56	56
29115	26349		26349	29115	1095	CTACACGACGCTCTTCCGATCTAAACACTTGGTTATCCTCCACCT	CAGACGTGTGCTCTTCCGATCTAAATGGGTCAGCACCTCCAAAAA	13406788	13406967	13406788	13406810	13406945	13406967	13406811	13406944	AGATTTGATCATTTTGACATTTTGCCAAATTTGCTAATTCTCTCTCTCTGCACACACACACACACACACACACACACACACACACACACACACAGAGAGAGACATAGATGCACAAAGCCTATAAAAGCATCGCC	13406861	13406904		351_56	56
29211	26547		26547	29211	1191	CTACACGACGCTCTTCCGATCTAACGTATTCAAGCCCAAACTGGT	CAGACGTGTGCTCTTCCGATCTAGATTTCTTGAAGATGACACACGC	11259603	11259719	11259603	11259625	11259696	11259719	11259626	11259695	CCCATCATTCAGGCAATGCTGGATACGTGTGTGTGTGTGTGTGTGTGTGTGTGTGTGTGTGTGTGTGTGC	11259652	11259693		351_56	56
29235	28346		28346	29235	1215	CTACACGACGCTCTTCCGATCTAGTATATTCCAGGAACTGCTGAAG	CAGACGTGTGCTCTTCCGATCTCTCCCTGTGCCTTAATTCCACTC	105144120	105144257	105144120	105144143	105144235	105144257	105144144	105144234	TACACACACACACACACACACACACACACACACACACACACACATATCAGTCCTATGTAAGTGTATGCTATTGTTATCACCATTTTACTTA	105144145	105144186		351_56	56
29237	28402		28402	29237	1217	CTACACGACGCTCTTCCGATCTAGTGACACTTGCTGGGTTGTAAG	CAGACGTGTGCTCTTCCGATCTAACTCACGTGTGCCAGAACTATC	110809840	110810059	110809840	110809862	110810037	110810059	110809863	110810036	CAGCCCTTCTGTGTTGGTACTAATGAGGTATTGTGACCAGAGCTGGGACTTGGAATTATAATTCACACACACACACACACACACACACACACACACACACACACACTGCAATTACCAAGGAAAAGTTCTGGGTTTGAATAATTAGGTAGTTGATATATAGGAAATAAAGTATGT	110809926	110809967		351_56	56
29269	31031		31031	29269	1249	CTACACGACGCTCTTCCGATCTGATTCCCTACAGCAAGTGCTACC	CAGACGTGTGCTCTTCCGATCTTCCTCAAAACTTAGGATACCCCAT	82779423	82779544	82779423	82779445	82779521	82779544	82779446	82779520	TCCACAAACAGGTATATCACCCCTCTGTGTGTGTGTGTGTGTGTGTGTGTGTGTGTGTGTGTGTGTGGTCACATA	82779471	82779512		351_56	56
29458	35390		35390	29458	1438	CTACACGACGCTCTTCCGATCTAAATCACAGATAACGGGGGTTGG	CAGACGTGTGCTCTTCCGATCTTATTTTGTCTTCGCCGCTTGTTG	5908063	5908201	5908063	5908085	5908179	5908201	5908086	5908178	TTGGGGGGATTACATATCTCTGTCTCTATTTTCCTCTCTCTCTCTCTCTCTCTCTCTCTCTCTCTCTCTCTGCTATATCTAAATCCACCCAAA	5908119	5908156		351_56	56
29517	29733		29733	29517	1492	CTACACGACGCTCTTCCGATCTCCCATACACTGCTCTGAACATCC	CAGACGTGTGCTCTTCCGATCTACACACTGGTAGTCTCTGTAGGG	113352495	113352718	113352495	113352517	113352696	113352718	113352518	113352695	TTAAGTAGATACATCATGGTCAGAACAAAAACCATCAACTGTCATGATATTAAGTATTTTAGAAAAGTTAGGTGTGTGTGTGTGTGTGTGTGTGTGTGTGTGTGTGTGTGTAGGGTGAGTGAATAGGAGAGAGTTATTCATGAAAGATCACTGAGCCAGGATTAAGAAAGCATGCTTT	113352589	113352628		351_56	56
29649	35469		35469	29649	1624	CTACACGACGCTCTTCCGATCTATAAGCAGCTCTTGTTCCTGCTC	CAGACGTGTGCTCTTCCGATCTAGTAGCTGCCCTTAGAAAGTTGC	136554330	136554489	136554330	136554352	136554467	136554489	136554353	136554466	AAAAGAGTCCTACAGTGGAGATTTTAAACACACACACACACACACACACACACACACACACACACTTTTTGCTAAGCTTATTTATCTCTGCTGATACTGCTTGCAGAGGCCTGT	136554380	136554417		351_56	56
29675	35501		35501	29675	1650	CTACACGACGCTCTTCCGATCTCTTCCCACAGCAGCAACAATGTA	CAGACGTGTGCTCTTCCGATCTGAAATCGCCTAACAACGCATTCC	46426323	46426502	46426323	46426345	46426480	46426502	46426346	46426479	CCGACTCATAAGACTTAAAGCTTACTCTATGGGATACACTGTTCTGGGATTATACACACACACACACACACACACACACACACACACACACCACACCCAGTTGTGCATTGTTTAATGATGGGGATGCATTCCAA	46426399	46426436		351_56	56
29793	35612		35612	29793	1749	CTACACGACGCTCTTCCGATCTGGTCCCAGGGTAACTTTCCTTTC	CAGACGTGTGCTCTTCCGATCTATCAGTCATTGCTTGGCTAGTGG	102290149	102290279	102290149	102290171	102290257	102290279	102290172	102290256	TCTAGTCTCCAAATTTCCCCACTAACCAAACAACAACAACAACAACAACAACAACAACAACAACAACAAAAAACAGTTTCTTTTT	102290200	102290238		351_56	56
29979	35808		35808	29979	1935	CTACACGACGCTCTTCCGATCTAGCCCACAGAACTAGAGGATCAC	CAGACGTGTGCTCTTCCGATCTATTGCCAGTCAGTGTCTGTCTTC	25730092	25730298	25730092	25730114	25730276	25730298	25730115	25730275	TACAGTCCTAACTCTAAATTCCAACTTTCTTCAAGAATAAGGAAAACCACTGAAAGGTTTTCTTTGCATTGTAAGAAAGCAAACAACAACAACAACAACAACAACAACAACAACAAACCCTTAAATCTATATAATGTGACTGCCATATAAACACAAGACCA	25730196	25730228		351_56	56
62385	72446		72446	62385	2440	CTACACGACGCTCTTCCGATCTAGCACGAAAGTTTGGGTCAAGAT	CAGACGTGTGCTCTTCCGATCTGCTATGTAATTTTAGGCAACACATGC	151398251	151398391	151398251	151398273	151398366	151398391	151398274	151398365	ATTGGCAGTCTAGCATCAATGGTTTGTTTTGTGTGTGTGTGTGTGTGTGTGTGTGTGTGTGTGTGTGTGTGTGTGTGTGTGTGTGTGTGTAT	151398303	151398362		351_56	56
69749	34508		34508	69749	2560	CTACACGACGCTCTTCCGATCTTTCTCAGGAAGGGGAGCACATAA	CAGACGTGTGCTCTTCCGATCTTTCTAGGGAAGGCATGAGCAATG	34685420	34685552	34685420	34685442	34685530	34685552	34685443	34685529	TGTGTGTGTGTGTGTGTGTGTGTGTATGCATGCCTTCAGTCTTCTTATTTTTTACAGCATTAGTTTCTCAGTGACTGAACTAATGTG	34685443	34685466		351_56	56
70129	80591		80591	70129	2675	CTACACGACGCTCTTCCGATCTTATAGTGTGCCCATTGATGACACG	CAGACGTGTGCTCTTCCGATCTACTCTCATGATGGTACATTTTCATGC	146743276	146743451	146743276	146743299	146743426	146743451	146743300	146743425	ATGAAATACATATGATACAAAGTTATGTGAAAAAGAGGATACTGTGTATGATTATCATCCCAAATGTGTGAAGAATTTATACACACACACACACACACACACACACACACACACAGATAAAAGAAT	146743380	146743413		351_56	56
71149	28247		28247	71149	2934	CTACACGACGCTCTTCCGATCTAGGGATATTCAGTGCAGGGTTCT	CAGACGTGTGCTCTTCCGATCTTAGTATACTCCTGTCCAGGCTCG	150245688	150245849	150245688	150245710	150245827	150245849	150245711	150245826	TGTACACTATGAATTCAATTTTTGATATATCTATATCTCTTTACATATACATTCATATCTATCTACACACACACACACACACACACAGAGAGAGAGAGAGAGAGAGAGAGAGAGAG	150245775	150245796		351_56	56
71161	28208		28208	71161	2939	CTACACGACGCTCTTCCGATCTAGGCCTCTGTACATTGTCTTCCT	CAGACGTGTGCTCTTCCGATCTATTGAGTAGGAGTGAGCCAGGTT	127772542	127772670	127772542	127772564	127772648	127772670	127772565	127772647	GTTGTTTGAAACACCTTTCTCTCTGACACACACACACACACACACACACACACTCTCTCACTCTCACTCTCTCTCTGTCCCTC	127772590	127772617		351_56	56
28767	33536		33536	28767	747	CTACACGACGCTCTTCCGATCTTGAGACCCTGTCTCCATTCCC	CAGACGTGTGCTCTTCCGATCTTCTTATCGTTTAAGTGTACTAACTTGC	107626164	107626329	107626164	107626184	107626303	107626329	107626185	107626302	CCGCCAAAAATAATAATAATAATAATAATAATAATAATAATAATAATAAACCCTTTTGATTAATTCCAAAAAGGCAAGAAAAAAGAACAAAGGAACAAAGAGAAATATAAAAGAAATA	107626193	107626231		352_60	60
28772	32361		32361	28772	752	CTACACGACGCTCTTCCGATCTGTTCTCTTCCCTTGGCTTCTAGC	CAGACGTGTGCTCTTCCGATCTCCACTCTGGGTAAGGGAAGGTAA	122129161	122129343	122129161	122129183	122129321	122129343	122129184	122129320	ATAAAATTTCCATGCTTTTCTGGTAAAATAATAATAATAATAATAATAATAATAATAATAATTAAAAAAAAGAGAGTTTCTTTGTTTGAAGCAGAGGTAGAAGTGGGGGTTGCTAAGTCCTGCCCTGAGTTTCCTAC	122129210	122129245		352_60	60
28796	32508		32508	28796	776	CTACACGACGCTCTTCCGATCTTAATGTGGTGACTGGGTCTCACT	CAGACGTGTGCTCTTCCGATCTCTGGCCTTGAACTTTTCTGGTTG	138317158	138317348	138317158	138317180	138317326	138317348	138317181	138317325	TTGAAAAGAAGGGTCCTGTGGAAAACTAAGTAATTCTCCGTATCGTTATAGTACTCCTCTTCATCATCATCATCATCATCATCATCATCATCACCATCATCGTTGTCATTATTGTCATCAACATCAAAGTATTACTGTAGTTGCC	138317241	138317273		352_60	60
28813	35211		35211	28813	793	CTACACGACGCTCTTCCGATCTAATTCTTGGGGCCTGTAATGTCC	CAGACGTGTGCTCTTCCGATCTACAACAGGAATGACAGCTAACTT	44906129	44906329	44906129	44906151	44906307	44906329	44906152	44906306	ATCCCATAAGTATAATGTTCTTGGCTCTTACTTTTGTAGCTCTATTCTGGCAGTCTCTTTTATTGGTGGTGATGATGGTGGTGGTGGTGGTGGTGGTGGTGGTTTGGAGTGTCTAGTTCATTTATACTTAATTTGATTATTGATATGGTTGGATA	44906227	44906253		352_60	60
28841	30562		30562	28841	821	CTACACGACGCTCTTCCGATCTCTTCATTGGCGGTAGTAGTGGTG	CAGACGTGTGCTCTTCCGATCTACATGCAAAGTGCTTAGGGTACT	139676203	139676314	139676203	139676225	139676292	139676314	139676226	139676291	GTGGTGATGGTAATGATGATGATGATGATGATGATGATGATGATAGCTAACACATACTAACACTTA	139676238	139676267		352_60	60
28845	35229		35229	28845	825	CTACACGACGCTCTTCCGATCTAAGCCCAAGATAATGGGGCTACT	CAGACGTGTGCTCTTCCGATCTTACTCGGCAAAGTCTCCTTTGTG	119387734	119387901	119387734	119387756	119387879	119387901	119387757	119387878	ATAATGCCTATTATAACAGAGTCTTTTTCATTATCTGCCGAAGATTATGAAATGAAAAAGATCATTGTTACCGATTCTGATGATGATGATGATGATGTCATTTTTTGCTCCGAGATTCTGCC	119387834	119387851		352_60	60
29020	34106		34106	29020	1000	CTACACGACGCTCTTCCGATCTTGTACCATCTGCTCTTTCATGGC	CAGACGTGTGCTCTTCCGATCTACCTGCTAAAAAGTTCTAGGAAGAAA	80245247	80245440	80245247	80245269	80245415	80245440	80245270	80245414	TTTGTTCCTTCAGGCCTCCCGAGATTCACTGGATACACCTGACAACACATACACACACACACACACACACACACACACACACACACACACACACACACCTGTTTTCCAAGGAAACATAATAAACTAAAAGTCATTTGGGCATTTT	80245320	80245367		352_60	60
29186	33355		33355	29186	1166	CTACACGACGCTCTTCCGATCTTCTGTTGTTTAGAAGCCATGCCC	CAGACGTGTGCTCTTCCGATCTTCAAAGACATGCAAAACTGAGCA	19508172	19508354	19508172	19508194	19508332	19508354	19508195	19508331	AGGCATTATGTTACAGCAGTCCAAACAGACTAAGACAATACGTACAGGCATGTATAGGCATTATACACACACACACACACACACACACACACACACACACACACACACATACATACAAAAATTCCTTAACAGTATAT	19508259	19508302		352_60	60
29200	34190		34190	29200	1180	CTACACGACGCTCTTCCGATCTTGTCTTCTCCTTCCCCCTAACTG	CAGACGTGTGCTCTTCCGATCTACTGTCTCTTAGGGTCTGTGTGT	136236854	136236980	136236854	136236876	136236958	136236980	136236877	136236957	ACACACACACACACACACACACACACACACACACACACACACACTATATATATGCAATTTAGAGTAGGTTTACCTACTGTA	136236877	136236920		352_60	60
29323	34133		34133	29323	1303	CTACACGACGCTCTTCCGATCTTGTATGCTTGCTGGGCACTAAAT	CAGACGTGTGCTCTTCCGATCTAAGACATGCCGGAGTGTTGTAAA	136507964	136508158	136507964	136507986	136508136	136508158	136507987	136508135	GGGACGCGGGAATCTAGGTTTTTGCAGCTCTGGCCCGCGCAGTTCTTCACCCAGTGCCCCCAGGAGTAGCTCGCCTCTGACACACACACACACACACACACACACACACACACACACACACGCAGTCCAGCCCAGCACACTTGCCCAGT	136508066	136508107		352_60	60
29491	28366		28366	29491	1466	CTACACGACGCTCTTCCGATCTAGTCAGCTATGAACACGACACTG	CAGACGTGTGCTCTTCCGATCTAATATCTGGCTTCGTGTGAGCTG	48726161	48726366	48726161	48726183	48726344	48726366	48726184	48726343	CACTCCAGCCTGGGTGACAGAGTGAAATTTTGTCTCAAAACACACACACACACACACACACACACACACACACACACACGATCATGAATCAGAAAAATGGATCATTGATTACCACAAAATCAGCAGCCAGAGCTATACCTTGCATCAATTCCTCATGCCC	48726223	48726262		352_60	60
29516	35418		35418	29516	1491	CTACACGACGCTCTTCCGATCTCCCAGTTAGTACCATCAGGAACC	CAGACGTGTGCTCTTCCGATCTTCTGCCAGAGAGAGATTGTGTGT	67013942	67014120	67013942	67013964	67014098	67014120	67013965	67014097	TAGAAAATGCCTCATGAGGGCAGTGATTGATTCTTCTCTCAAAAGGTTGCATCTCTCTCTCTTTCTCTCTCTCTCTCTCTCTGTCTCTCCCTGTCTAATACACACACACACACACACACACACACACACACAC	67014028	67014045		352_60	60
29531	30503		30503	29531	1506	CTACACGACGCTCTTCCGATCTCTGTCATAGCAGCATGCCAAGTA	CAGACGTGTGCTCTTCCGATCTAAGACCTGCCACATTAGGGAAGA	92974933	92975144	92974933	92974955	92975122	92975144	92974956	92975121	TATTATATGTTGCCTTCCAAATCCAAAGAGGTCCGCCAAGCATTATGTCTCGTGTGTGTGTGTGTGTGTGTGTGTGTGTGTGTGTGTGTGTGGTGGGTGGTAAAAGGTAAAACAACTTGTGTCTCATTTTGAATAAATTTTCCCAATATACCCTAGACCACTGGAC	92975007	92975046		352_60	60
29598	33943		33943	29598	1573	CTACACGACGCTCTTCCGATCTTGGCATTTTCTCGGCAACTCTTA	CAGACGTGTGCTCTTCCGATCTTTGTGAGTGTGTTGAGACTTCCA	31474867	31475057	31474867	31474889	31475035	31475057	31474890	31475034	GATTTAATTACTACTCACTTGAAAACACTTACTTTATATCCACTAGATACTGTGCCCACATATATGTGTGTGTGTGTGTGTGTGTGTGTGTGTGTGTGTGTGTGTATATATATATATATTATATACCTATCATCCACTGGAAAAA	31474954	31474993		352_60	60
29812	35632		35632	29812	1768	CTACACGACGCTCTTCCGATCTGCACCTTTAGGAGGATGGGAGAA	CAGACGTGTGCTCTTCCGATCTTGTGCCTCCTCCTTCTCATTTTC	70661255	70661365	70661255	70661277	70661343	70661365	70661278	70661342	GAAACACACACACACACACACACACACACACACACACACACACACACACACACACACACACACAC	70661281	70661342		352_60	60
29828	35651		35651	29828	1784	CTACACGACGCTCTTCCGATCTAGCTGTTACAGATTTGTGTGAGT	CAGACGTGTGCTCTTCCGATCTAGGAAAGCTTTTAGCCCTCATGT	72829404	72829490	72829404	72829426	72829468	72829490	72829427	72829467	TCTCATTTTTGTTGTTGTTGTTGTTGTTGTTGTTGTTTGTA	72829435	72829461		352_60	60
29839	35662		35662	29839	1795	CTACACGACGCTCTTCCGATCTGGGTCATCCACATGAAAACTGGT	CAGACGTGTGCTCTTCCGATCTTGTAAAGCATTTGGAGACCAGGG	49933680	49933779	49933680	49933702	49933757	49933779	49933703	49933756	GAGGGAGACATTTCAGTAAAACAACAACAACAACAACAACAACAACAACAACTC	49933722	49933754		352_60	60
29865	35689		35689	29865	1821	CTACACGACGCTCTTCCGATCTTCACTAAGTGGCCACACAGAAAC	CAGACGTGTGCTCTTCCGATCTGGAGTCACCCATACCAAGGAAGG	123043229	123043361	123043229	123043251	123043339	123043361	123043252	123043338	CACACACACACACACACACACACACACACACACACACACACACACACACACACACACACACACACAGTCCCTGTGCCATCCCTCGGC	123043252	123043317		352_60	60
29879	35703		35703	29879	1835	CTACACGACGCTCTTCCGATCTTGTCTCCATTAACATCCATAATTCACA	CAGACGTGTGCTCTTCCGATCTACCTCACCTTTTCCAACAGGAAC	1953111	1953276	1953111	1953137	1953254	1953276	1953138	1953253	TGTAGGATGAGATTTGTATACACATCATGTAATACACACACACACACACACACACACACACACACACACACACACACACACACACACACACACACACACACACACACACACACAAA	1953171	1953250		352_60	60
29961	35790		35790	29961	1917	CTACACGACGCTCTTCCGATCTACCAAACAACTTGAACCAACACA	CAGACGTGTGCTCTTCCGATCTCTGAGTTTCTGGATTGCAGGGTT	68559733	68559939	68559733	68559755	68559917	68559939	68559756	68559916	AAACCTAATTTTTATAATATTCTTGTATCACAGAAAATAGGAAACTTTCCAAAGGAAAACAACAACAACAACAACAACAACAACAACAACAGACACCCAGTGAGTCTTAAGTGCCTCTGAGAAGGTAGAGTTGAAGAGGGAGCAAACAAAATTAAGAGATC	68559813	68559845		352_60	60
43911	51617		51617	43911	2132	CTACACGACGCTCTTCCGATCTGGTGGGAGGTTATCCCATATCAC	CAGACGTGTGCTCTTCCGATCTGGACTGTTCAGTTTATGTCCCCC	82824155	82824293	82824155	82824177	82824271	82824293	82824178	82824270	ATACTGAGTACTCTTTCCAGCTACACCGTGTGTGTGTGTGTGTGTGTGTGTGTGTGTGTGTGTGTGTGTGTGTGTGTGTGTGTGTCTTGGGGT	82824205	82824262		352_60	60
62174	72204		72204	62174	2434	CTACACGACGCTCTTCCGATCTAGCCAAATTCCTGTAAGCAGACT	CAGACGTGTGCTCTTCCGATCTGGGACTTCTGCAAAACCATACCA	8634349	8634523	8634349	8634371	8634501	8634523	8634372	8634500	CCACTTACATACACACACACACACACACACACACACACACACACACACACACACAAAATGTTGAACACCCATGCAGCCATCCAACATTCACAACATTCCCACAGAAACACAGGCTGGCAGATCCTCAGG	8634382	8634425		352_60	60
64935	75295		75295	64935	2465	CTACACGACGCTCTTCCGATCTACCTCACTGTTATTCATGGAGCA	CAGACGTGTGCTCTTCCGATCTCTGGCCAGAGAAGTTTTTGACCT	19479653	19479766	19479653	19479675	19479744	19479766	19479676	19479743	TCTATATTAGAAAGTGTGTGTGTGTGTGTGTGTGTGTGTGTGTGTGTGTGTGTGCGCGCGCGCACAAG	19479689	19479728		352_60	60
69676	34821		34821	69676	2534	CTACACGACGCTCTTCCGATCTTTTTGTTATGCGTAGGCAGTCCT	CAGACGTGTGCTCTTCCGATCTAGGAATGCTGTATAAGTACTCTCAGTG	127489525	127489722	127489525	127489547	127489696	127489722	127489548	127489695	GGAACCAATCCCCTGAGAAAACTGAGTAAAGGGTCATACATACATGTATATGTGTATATCTGTGTGTGTGTGTGTGTGTGTGTGTGTGTGTTGTTTCTAATATAAATAGCTTTCTAGTTGATAATCTTTTCCTACAATAATACATACT	127489608	127489637		352_60	60
69752	80523		80523	69752	2561	CTACACGACGCTCTTCCGATCTTTCCCACTTTGTTTTCATCCCCC	CAGACGTGTGCTCTTCCGATCTAGGCAAAGTCCCTGAACTTCAAA	107416611	107416792	107416611	107416633	107416770	107416792	107416634	107416769	TAGAATGTAAGTAGTCAGGACTATCCAGTCTAGAACTATTTATTTTCAATTGCTTCAGGTGTGTGTGTGTGTGTGTGTGTGTGTGTGTGTGTGTGCACGCACACACCAAGTTCTCTCCATCAGATGGACTGACACT	107416692	107416727		352_60	60
70249	80619		80619	70249	2711	CTACACGACGCTCTTCCGATCTGTGAGTAGGGATGTGTGCATGTT	CAGACGTGTGCTCTTCCGATCTACTCACCTAGGAATATGGCTTCTGA	141441478	141441591	141441478	141441500	141441567	141441591	141441501	141441566	CGTGTGTGTGTGTGTGTGTGTGTGTGTGTGTGTGTGTAACAGAGAGAGAGAGAGAGATCTCAAATA	141441502	141441537		352_60	60
71074	28514		28514	71074	2912	CTACACGACGCTCTTCCGATCTATAAGGTGTGTGAGACCAACCAG	CAGACGTGTGCTCTTCCGATCTTCAGAGACTGCCATCTTGGTACT	53592966	53593158	53592966	53592988	53593136	53593158	53592989	53593135	GTGCCCACTAACACCAGAGCAGCTCTGCTTTTATCTGCTTTATGTGTGTATTTATGTGTGAGTCTATGTATGTATGTATGTATGTATGTATGTGTGTGTGTGTGTGTATATATATATATATATATATATATATATATGCTCACTAGT	53593053	53593076		352_60	60
71139	28306		28306	71139	2930	CTACACGACGCTCTTCCGATCTAGGTGAAGATAACGTGGCAAGAC	CAGACGTGTGCTCTTCCGATCTCCACAGGTGGCAAGAACTCTTAT	149693401	149693492	149693401	149693423	149693470	149693492	149693424	149693469	ACAAGCACACACACACACACACACACACACACAGAATGATATCTTT	149693429	149693456		352_60	60
28787	29426		29426	28787	767	CTACACGACGCTCTTCCGATCTCATAGTAAGTATGCGGCTGTTGC	CAGACGTGTGCTCTTCCGATCTTGTTCCCTTCTAATAAGACAAAAGAAA	96400247	96400395	96400247	96400269	96400369	96400395	96400270	96400368	TGAACTACTACCAGTAGTAGTAGTAGTAGTAGTAGTAGTAGTAGTAGTAGTAGTGGTAGTAGTAGTAGTATTGATATACCACTAAGGATATTATAGTTC	96400282	96400323		353_64	64
28860	31527		31527	28860	840	CTACACGACGCTCTTCCGATCTGCTTGAGGACAGGAGTTTGGTAT	CAGACGTGTGCTCTTCCGATCTATTGAAGCAGGGTCAGGGTTTTT	47689073	47689275	47689073	47689095	47689253	47689275	47689096	47689252	CAGCCTGGGCAACATAGCGAGACCCCGTCTCTCTCTAGTGTGTGTGTGTGTGTGTGTGTGTGTGTGTGTGTGTGTGTGTGTGTGTGTGTGTGTGTGTGTATACACACATACAGCTACCTAAGCCAAAAGCAAGAACACATATTCCACTTTCCCTCAT	47689133	47689194		353_64	64
28868	26771		26771	28868	848	CTACACGACGCTCTTCCGATCTAATCCACTTCAACTCCTGCTCCT	CAGACGTGTGCTCTTCCGATCTTTTCACTGCTCAATGCTTCCTGA	68527965	68528103	68527965	68527987	68528081	68528103	68527988	68528080	CCCCCAACACACACACACACACACACACACACACACACACACACACACACACACACACACACACCAGATGGAAACGGGCCTTTCCCAAGGGGT	68527994	68528051		353_64	64
28937	30786		30786	28937	917	CTACACGACGCTCTTCCGATCTGAATTCAAAGAGCCCTCTGCTGT	CAGACGTGTGCTCTTCCGATCTACCATTCGCCAATGTCCTTGTTT	99568829	99568991	99568829	99568851	99568969	99568991	99568852	99568968	TAATCACACACACACACACACACACACACACACACACACACACACACACACACAAAGTCTATACAGAATTGTAATGCTGACATAGCTTCCTGAATAAGATGCTTATAGGACACTAAT	99568856	99568905		353_64	64
28938	30816		30816	28938	918	CTACACGACGCTCTTCCGATCTGACCAACCCCCAACATCCTAATG	CAGACGTGTGCTCTTCCGATCTGGGGAGAAAGGCAAGTTATTTGG	14622628	14622790	14622628	14622650	14622768	14622790	14622651	14622767	GAAAGACAAACCAAAGTGTGTGTGTGTGTGTGTGTGTGTGTGTGTGTGTGTGTGTGTGTGTGTGTCATACAAAATCTCATTATCAATACAGCATAGGCAACCTTTCAAAGTAAAATG	14622666	14622715		353_64	64
29062	29810		29810	29062	1042	CTACACGACGCTCTTCCGATCTCCCTCAATCTCTGGGTTCTGGTA	CAGACGTGTGCTCTTCCGATCTACAAACAGCATACTTGAGTTGGGA	29024689	29024855	29024689	29024711	29024832	29024855	29024712	29024831	TCCGTTCCATCCTTTAGCTTTGTCTTGCCCACATTTGTGTGTGTTTATATATATGTGTGTGTGTGTGTGTGTGTGTGTGTGTGTGTGTGTGTGTGTGTGTTATTAAATATTCCTCAAATT	29024765	29024810		353_64	64
29113	34714		34714	29113	1093	CTACACGACGCTCTTCCGATCTTTTCAGGGCTAATCTCTGCCAAC	CAGACGTGTGCTCTTCCGATCTAGAAGCTCAGAAGGCTTTGCTTT	118025868	118026025	118025868	118025890	118026003	118026025	118025891	118026002	TTTTCTTCTCAAACACACACACACACACACACACACACACACACACACACACACACACATAGGGATATGGATGCACCCATAAACAAAAAACTGGGGGCTCGATATATTAACC	118025903	118025948		353_64	64
29139	28347		28347	29139	1119	CTACACGACGCTCTTCCGATCTAGTATCTTGCAAGCACATGGTGT	CAGACGTGTGCTCTTCCGATCTAGTGGTCAGAAAGCACAAGTGAA	111645531	111645752	111645531	111645553	111645730	111645752	111645554	111645729	TTATCAATAAATCCTCACTGACTAGTGAAAAGCCATTCAACTGAGGTTTAGCTCATTTCTTTGCGGAATTATTATTGTGTGTGTGTGTGTGTGTGTGTGTGTGTGTGTGTGTGTGTGTGTAAAAATGCTGTTTTCTAAGACAGTTTGAGACCATGTTTATCCATGTTATGCTGAAA	111645629	111645672		353_64	64
29183	32901		32901	29183	1163	CTACACGACGCTCTTCCGATCTTCATATCGGTTATGGGCAGGGAT	CAGACGTGTGCTCTTCCGATCTTGCATGTCTCCTTATGGGTCTCT	45598421	45598618	45598421	45598443	45598596	45598618	45598444	45598595	GTACCAAGGAAACCTCATTCACTAACACTGGGAACATGGACTGATCAGGCCATTCTGTGTGTGTGTGTGTGTGTGTGTGTGTGTGTGTGTGTGTGTGTGTCCTATGACCCAACAACTCCATTCCTCATTATACATTCCAAATAATTTCCTAC	45598499	45598542		353_64	64
29258	30210		30210	29258	1238	CTACACGACGCTCTTCCGATCTCTACCTCTGTCTCTGTCCCTCTG	CAGACGTGTGCTCTTCCGATCTTTTGCCTAGTATTGCTTTGGGGG	10561780	10561910	10561780	10561802	10561888	10561910	10561803	10561887	ACACACACACACACACACACACACACACACACACACACACACCACTTTTTCTTTTGGGGAGAGGAAGATATCACCAAGTCCTCAT	10561803	10561844		353_64	64
29568	32117		32117	29568	1543	CTACACGACGCTCTTCCGATCTGTCACTTTCCTTTCTCCCAGCAA	CAGACGTGTGCTCTTCCGATCTAGACATCCATTCCCAACAAAGCC	74123617	74123788	74123617	74123639	74123766	74123788	74123640	74123765	GCCTTCATAGTTAAATGCACTTTTGCACTATTACAATTAAACAATGCAACCAAAACTGTAGGCAACAATTCTAATCGTGTGTGTGTGTGTGTGTGTGTGTGTGTGTGTGTGTGTGTGAAGTGGTGT	74123716	74123755		353_64	64
29615	35430		35430	29615	1590	CTACACGACGCTCTTCCGATCTAAGTAAAGCTGCTCCAAAGGCTC	CAGACGTGTGCTCTTCCGATCTCACCAAGAACCATAAACCGAGGA	13305315	13305453	13305315	13305337	13305431	13305453	13305338	13305430	GGGTGACATCTGTTAAAATAACTACCCTTACATACACACACACACACACACACACACACACACACACACACAAACACGCGCGCGCGCGCAGTA	13305371	13305408		353_64	64
29739	35574		35574	29739	1713	CTACACGACGCTCTTCCGATCTTGAGTAGTGCAATGGAGTGATGC	CAGACGTGTGCTCTTCCGATCTTTTTAGCAAGGTCTCTGTGCAGG	45736120	45736257	45736120	45736142	45736235	45736257	45736143	45736234	ATATGGACATTTTTGCAGCTGTTGCTGGTGTGTGTGTGTGTGTGTGTGTGTGTGTGTGTGTGTGTTTAATGCTCATAACTAATCAGACAAGA	45736170	45736207		353_64	64
29769	35606		35606	29769	1743	CTACACGACGCTCTTCCGATCTAACAGGCAGTCCTTTGATTGTGT	CAGACGTGTGCTCTTCCGATCTTGGGACAAATCATGCACCTGTAG	100925439	100925667	100925439	100925461	100925645	100925667	100925462	100925644	CCTCCAATCCAATCATCACATCCATTGTGGCTGGCTTTTACTGGTTTAGCTTTCGGAGGAAAATCTTATTTCTAAATTCTTGAATTGTGTGTGTGTGTGTGTGTGTGTGTGTGTGTGTGTGCATCTCACTGAAACTCCTATCTACCAAAGTTATACATCTACTTTCAGTTCTTAAAAAATTGA	100925547	100925582		353_64	64
29910	35736		35736	29910	1866	CTACACGACGCTCTTCCGATCTCTAGTCACCTTCCCCAGTGAGAG	CAGACGTGTGCTCTTCCGATCTTCTAAGCCGTACGCTCCAAAAC	92001229	92001397	92001229	92001251	92001376	92001397	92001252	92001375	TCTTGAGAGAGGGGTGTGTGTGTGTGTGTGTGTGTGTGTGTGTGTGTGTGTGTGTGTGTGTGTGTGTGTGTGTGTATCAAATGATTAACAAAGTGCTGCCTTATATAGATCTTTTGCAAAGCTG	92001265	92001326		353_64	64
29940	35769		35769	29940	1896	CTACACGACGCTCTTCCGATCTACCTCCAGAAACTTAGATGGGGA	CAGACGTGTGCTCTTCCGATCTGGATCTTCTCTGAGCATGCCTAC	98061895	98062073	98061895	98061917	98062051	98062073	98061918	98062050	GGATTTTCTTCTTGACCTCCTCTTCTCATTTTCTCAATGCTACCATTTAGCAAATAAAAATGGTTACTTTTGGGGTTTCGTTGTTGTTGTTGTTGTTGTTGTTGTTGTTGTTGTTGCTTAATCCTTGGAAAAT	98061997	98062032		353_64	64
29975	35804		35804	29975	1931	CTACACGACGCTCTTCCGATCTCAGAACTCCATGTGTGGGAGAAT	CAGACGTGTGCTCTTCCGATCTGGCTTTTCCTCTCCATACCTCCT	37468524	37468703	37468524	37468546	37468681	37468703	37468547	37468680	AACTAGGAAATCAACTTTCCTTTTCTCTGTGCAACTCTATTTCATCCAGAGGAGGATGTGGGCACACGTACTGCAGGTTGTTGTTGTTGTTGTTGTTGTTGTTGTTGTTGTTATTTTTTCCAACTGGGCAAGGG	37468623	37468658		353_64	64
29983	35812		35812	29983	1939	CTACACGACGCTCTTCCGATCTGCTTGCCTTCTTGCCATTTTTGA	CAGACGTGTGCTCTTCCGATCTACACAGCCAGATTTGGAACCATT	125046146	125046365	125046146	125046168	125046343	125046365	125046169	125046342	AAATTTTTCCCAGGGTTTTCCAGAATTTAGATGCAGATAAAGATTATATCCAGGATAATAGGAAAATGTTAATAGTTTTGTTGTTGTTGTTGTTGTTGTTGTTGTTGTTGTTGTTTGTTTAATGGGCTAGTTCTAAAGGGGATCTAAGTACCAAAATGAAGGGTCGTATAAGCA	125046246	125046281		353_64	64
69950	80556		80556	69950	2624	CTACACGACGCTCTTCCGATCTTGACTTCTCAGCATGCATGTTCTT	CAGACGTGTGCTCTTCCGATCTAGGATGAGTAAGAGTTTTCTAGGCA	28627722	28627844	28627722	28627745	28627820	28627844	28627746	28627819	ACACACACACACACACACACACACACACACACACAACATACCTACCTCTCTGATATATGCTTCCTATTAATTTC	28627746	28627779		353_64	64
70148	32616		32616	70148	2680	CTACACGACGCTCTTCCGATCTTAGCTAACACATCCATTGCCTCAC	CAGACGTGTGCTCTTCCGATCTTGAGATGAATGAGTTCTGGGGGT	142825085	142825256	142825085	142825108	142825234	142825256	142825109	142825233	ATACTTACCATTTTGTGTGTGTGTGTGTGTGTGTGTGTGGTGAAAACATTTAGTGTCGACTCTCTAGACAAATCTCAAGTATATAATGCAGTATTATTGACTATAGTAACCATGCTATAAATTAG	142825122	142825147		353_64	64
70681	30203		30203	70681	2808	CTACACGACGCTCTTCCGATCTCTAAGCCTCCCCTAGTTTCCCAT	CAGACGTGTGCTCTTCCGATCTTTGGACCAAAGGAAACCTAAGCC	117039363	117039542	117039363	117039385	117039520	117039542	117039386	117039519	TGTAACCAGTGTCAAAGGAAAGCAGCATTTTGAAGGAATTATATTTCAGCACTAAACCAGGTGAGCACGTGTGCTAGTGCGTGCACACACACACACACACACACACACACACAGTCTTTTTTTGATGAACAATG	117039469	117039498		353_64	64
70740	29939		29939	70740	2824	CTACACGACGCTCTTCCGATCTCCTCCAATCTGGCAGAAACTTGA	CAGACGTGTGCTCTTCCGATCTCCTGGCTCATGGATGATGACATT	138305338	138305548	138305338	138305360	138305526	138305548	138305361	138305525	TAGGTAGATGACATGAGAGGGAAATATCGAGAAATTGGCAAATCTTTCTGTTTTTTCCCCTCAATTTGTAAACACACACACACACACACACACACACACACACACGTCAGATTCTACAGGCCAAACCCAGGTCTTGGACAGACTTGCCAGAAGGGTCTAGAAAAG	138305432	138305465		353_64	64
70778	29759		29759	70778	2834	CTACACGACGCTCTTCCGATCTCCCCATCAAATCCAGCACTACAT	CAGACGTGTGCTCTTCCGATCTAGCATGATTACTTCTATGGCTCCT	132783220	132783387	132783220	132783242	132783364	132783387	132783243	132783363	AAAAAATGGGCATTCAATAAATAACTCCTAATAAATGACGAGGATATATATATATGTGTGTGTGTGTGTGTGTGTGTGTGTATTTTACTTTTTATTTTGCCTTGTGAATTTCATTTTGAAA	132783297	132783322		353_64	64
71143	28272		28272	71143	2932	CTACACGACGCTCTTCCGATCTAGGGTATTCAGTCAAATCTGTTGT	CAGACGTGTGCTCTTCCGATCTTCAGCATTGAAGTTGCTGGAAGT	121688548	121688711	121688548	121688571	121688689	121688711	121688572	121688688	TCACAAAATAAGATGGATGTGTGTGTGTGTGTGTGTGTGTGTGTGTATATACACAAACATAAAAACTAGTGTGAACACATACACCCACACAAATTCCAACATAAATAAGAATATCAG	121688589	121688616		353_64	64
71458	26909		26909	71458	3000	CTACACGACGCTCTTCCGATCTACAACCATTGCAAAGATGGTTTC	CAGACGTGTGCTCTTCCGATCTGAATGCCGGATGCTTGACTTCTA	9205612	9205780	9205612	9205634	9205758	9205780	9205635	9205757	AGTGTGTGTGTGTGTGTGTGTGTGTGTGTGTGCTCAAGCGTGTGCTATTCCAGAGTAAGCCAAGATTCTGACTACAAACTTTATCCACTAGCTGATGAATAGAGTGGATATGTATTGCCATTC	9205636	9205665		353_64	64
71607	26358		26358	71607	3028	CTACACGACGCTCTTCCGATCTAAACGCAGCTCAATGCAGTTTAT	CAGACGTGTGCTCTTCCGATCTATTGGCAACAAACCATATGTGCG	31774513	31774640	31774513	31774535	31774618	31774640	31774536	31774617	TATGTTTCCACGTATTTATACCATATATGTTATTCGTGTATGTGTACACACACACACACACACACACACACGCGCATGCACG	31774581	31774606		353_64	64
28729	29228		29228	28729	709	CTACACGACGCTCTTCCGATCTCACTGCCATGGTGAATGATCAGA	CAGACGTGTGCTCTTCCGATCTCTAGTCAAGGTAGCGAGACACCC	31302607	31302763	31302607	31302629	31302741	31302763	31302630	31302740	AAGGAAACACAAACTCCTTCTTTAAGAACTGCAATAACGAACTGTTTCTTCTTCTTCTTCTTCTTCTTCTTCTTCTTCTTCTTCTTCTTCTTCTTTTTTTTGGCAGAGGTG	31302675	31302722		354_68	68
28780	33398		33398	28780	760	CTACACGACGCTCTTCCGATCTTCTTGTTCTCTGTTCCAGTGTGC	CAGACGTGTGCTCTTCCGATCTGTGGAAGCCTCCAAAAGCAGTAG	99142741	99142886	99142741	99142763	99142864	99142886	99142764	99142863	CTCGAGAGGTGTAGCAATCTTCCAAAGCTTCTCTTTGGGTATTATTATTAACCCACCTTACATTTATTATTATTATTATTATTATTATTATTATTATTGG	99142827	99142859		354_68	68
28789	32343		32343	28789	769	CTACACGACGCTCTTCCGATCTGTTCAGGAAATGCCTCTTTGGGA	CAGACGTGTGCTCTTCCGATCTTTAGGGCTGGGTTGGAGATTACA	139596828	139597006	139596828	139596850	139596984	139597006	139596851	139596983	GGTGATGCATGTGCCAAAATCTGAAGTGAGTAAGCACTCAAATAATGCCATTCATCATCATCATCATCATCATCATCATCATCATCATCATCATGACCATCACCACCACCATTACCACTGGCTGGCAGTGATT	139596902	139596943		354_68	68
28803	29871		29871	28803	783	CTACACGACGCTCTTCCGATCTCCGAGGGTAATCCTGACAAACAG	CAGACGTGTGCTCTTCCGATCTGATCATGGCCCTAATCCCAACC	48316961	48317136	48316961	48316983	48317115	48317136	48316984	48317114	CTTCAGCCAGGAGGAGGCAGAGAGGACTGGGCTGGGCAAAGGCTCCACCAGGACCTGGCCTCCTCCTCCTCCTCCTCCTCCTCCTCCTCCTCCTCCTCTTCTTCCTCCTCCTCCTCCTCCCATGGGGTTGG	48317042	48317080		354_68	68
28816	35214		35214	28816	796	CTACACGACGCTCTTCCGATCTACTACACTTTCCGGAGGTGATGA	CAGACGTGTGCTCTTCCGATCTCTGACATCCTAGCTCCTGACTGA	110489226	110489396	110489226	110489248	110489374	110489396	110489249	110489373	TGGTGGTGAGTGGTGGTGGTGGTGGTGGTCGTGGTTGGTGGTGGTGGCAGTGGTGTCTGTAAGGGTTGGGGACTTAAAGCCGGCTCTGGCTGCTGGGTGAAATGCTGCTGGGAAGTCTATAGTGT	110489258	110489275		354_68	68
28846	30700		30700	28846	826	CTACACGACGCTCTTCCGATCTGAACAATACAGGTACGTCTCGCA	CAGACGTGTGCTCTTCCGATCTGGAAGGGAATGGGGAGTAGAGG	150151839	150152010	150151839	150151861	150151989	150152010	150151862	150151988	CCGCCCGCTCCCGCCGCCGCCGCCGCCGCCGCCGCCGCCGCCGCCGCCGCCGCCGCCGCCGCCGCAGCGCCCGCACAACTTTCCGGCCCGCGCCGCCGTGAGCGCGCCCTGCCGCCGCCTCCCCCTG	150151872	150151925		354_68	68
28906	28720		28720	28906	886	CTACACGACGCTCTTCCGATCTATGAATGGTGCTAGGATTTGGAG	CAGACGTGTGCTCTTCCGATCTGTATGGCTTCTGGGTCATTGCAT	100735089	100735192	100735089	100735111	100735170	100735192	100735112	100735169	ACACACACACACACACACACACACACACACACACACACACACACACACACACATATAT	100735112	100735163		354_68	68
29042	27729		27729	29042	1022	CTACACGACGCTCTTCCGATCTAGAATAGGCATCTGAGGACAGCC	CAGACGTGTGCTCTTCCGATCTTGTGCTTTGTGACATGATGGTGA	153311321	153311471	153311321	153311343	153311449	153311471	153311344	153311448	AGAAGGAGTGTGTGTGTGTGTGTGTGTGTGTGTGTGTGTGTGTGTGTGTGTGTGCAGGGGGGGGGATGGCTTCCTTCTGGTAGCCACTGCTCTAGGGAGTATTTC	153311351	153311396		354_68	68
29131	27373		27373	29131	1111	CTACACGACGCTCTTCCGATCTACCTTCTGCATGTTTATTTTTCCCT	CAGACGTGTGCTCTTCCGATCTGTCGTTTCATATCTCCACCAACCT	103844246	103844414	103844246	103844270	103844391	103844414	103844271	103844390	TAAGAATATCCTAAACCCAGATCGAATTTAGAAAGGAAAAGGAAACTTTTGATGGATTTAGCACACACACACACACACACACACACACACACACACACACACACACGTAATCATTTAAAA	103844332	103844375		354_68	68
29138	28201		28201	29138	1118	CTACACGACGCTCTTCCGATCTAGGCCAGCTTCATGTGACTAATG	CAGACGTGTGCTCTTCCGATCTGGATGCTGTCGACAAGTTTCTCT	18669282	18669467	18669282	18669304	18669445	18669467	18669305	18669444	AATGGTTTCGGCTGTCCTTGCCCCAGGCAGGAGCAAGTGTGTGTGTGTGTGTGTGTGTGTGTGTGTGTGTGTGTGTGTGTGAGAGAGAGAGAGAGAGAGAGAGACAGAGAGACACAGAGAGAGACAGAGAGGGATGTGAG	18669341	18669384		354_68	68
29146	29114		29114	29146	1126	CTACACGACGCTCTTCCGATCTCACAAATGCACAGATACCACTAGGA	CAGACGTGTGCTCTTCCGATCTAGATTGAGAGGCAATAACTGGCA	21022745	21022910	21022745	21022769	21022888	21022910	21022770	21022887	AAACTCACAGTAGGATTTGCAAAATATATAAAGGATATAAGCATCAGTTTTATTTTCAAAGTTTGGTGTGTGTGTGTGTGTGTGTGTGTGTGTGTGTGTGTGTGTGTGTAGGCTGCAA	21022835	21022878		354_68	68
29426	26523		26523	29426	1406	CTACACGACGCTCTTCCGATCTAACCATTTCTTTTACCAAGAAGCC	CAGACGTGTGCTCTTCCGATCTTGATTGAGTAAGACCCTGCCAGA	18644758	18644908	18644758	18644781	18644886	18644908	18644782	18644885	CTCTCTCTCTCTCTCTCTCTCTCTCTCTCTCTCTCTCTCTCTCTCTCTCTCTCTCTCTCTCTCCCCCCTCTCTCCCCCCCCCTCCCCCCCCTTCTCTCTTTCTT	18644782	18644843		354_68	68
29527	30354		30354	29527	1502	CTACACGACGCTCTTCCGATCTCTCTCCTCTGTCTCCCTACAGTG	CAGACGTGTGCTCTTCCGATCTCAGCCACACAGTCCAAAACAAAT	39596733	39596881	39596733	39596755	39596859	39596881	39596756	39596858	TCTTACACACACACACACACACACACACACACACACACACACACAAATAAAGATAATAATTGCCACACAGTAGCTTGTGACAATTATCAGCTTTATTGGAAGA	39596760	39596799		354_68	68
29593	33770		33770	29593	1568	CTACACGACGCTCTTCCGATCTTGCCTTCAATAAATGGTGCTGGT	CAGACGTGTGCTCTTCCGATCTGGGGTCGGATTTCATTCTTCTGA	119721805	119721956	119721805	119721827	119721934	119721956	119721828	119721933	GTTGTTACATGGATATATTGGGACACCCACACACACACACACACACACACACACACACACACACACACCACAAATAAATGGTCCTGCAAAAATTGGATATTTATAT	119721855	119721894		354_68	68
29761	35596		35596	29761	1735	CTACACGACGCTCTTCCGATCTTTGTCAACAACACCTGTGCTCAT	CAGACGTGTGCTCTTCCGATCTCACTGGATTGCAAGTAGGCTTCA	71200320	71200532	71200320	71200342	71200510	71200532	71200343	71200509	CTAATCATTTAGCTCAGGTGTCTCAAGCACTTTTTACATGCCAAACAGTGTGTGTGTGTGTGTGTGGGGTGTGTGGGGTGTGTGTGTGTGTGTGTGTGTGTGTGTGTGTGTGTGTAGTGTGTGTACATATGTGCATAAGGATAAGTTGAAAGAGTCAATGAACAGAA	71200390	71200407		354_68	68
29822	35642		35642	29822	1778	CTACACGACGCTCTTCCGATCTTGGTGCTTAGTAGCCAGGTGTAT	CAGACGTGTGCTCTTCCGATCTATTGCTCTTTAGCCACACTGCTT	66624780	66624879	66624780	66624802	66624857	66624879	66624803	66624856	GTGTAGAAAAGTTAGGCTTTTGTTGTTGTTGTTGTTGTTGTTGTTGTTTTCTTC	66624822	66624848		354_68	68
33760	40108		40108	33760	1985	CTACACGACGCTCTTCCGATCTTGTATGGAGTGCTTATGTCACCA	CAGACGTGTGCTCTTCCGATCTCATCGGGTTGAGCTGAGAAGAAA	29444757	29444890	29444757	29444779	29444868	29444890	29444780	29444867	TACACACACACACACACACACACACACACACACACACACACACACACACACACACACACGGCAGTTCCAACACTCTGCACCCAGGCTG	29444781	29444838		354_68	68
68760	79493		79493	68760	2518	CTACACGACGCTCTTCCGATCTAACAAAAACCTTTTGCCCCTTCT	CAGACGTGTGCTCTTCCGATCTTGGCTAAACTTTTCTAGGCATGGG	14627359	14627440	14627359	14627381	14627417	14627440	14627382	14627416	AAAACACACACACACACACACACACACACACACAC	14627385	14627416		354_68	68
69734	34553		34553	69734	2557	CTACACGACGCTCTTCCGATCTTTGAGCCACATGTTTCTGGTTGA	CAGACGTGTGCTCTTCCGATCTAGTCTCTGCACCTAATACTGCAC	30336407	30336519	30336407	30336429	30336497	30336519	30336430	30336496	GTTTGTCAAACATGAAACTCTTGGGAGTGTGTGTGTGTGTGTGTGTGTGTGTGTGTGTTTAGAAACT	30336456	30336487		354_68	68
69747	80522		80522	69747	2559	CTACACGACGCTCTTCCGATCTTTCTCCTGTGTGAATTTGCTGCT	CAGACGTGTGCTCTTCCGATCTGAGTAGAGTGACTGTGGGAAAGC	47636499	47636600	47636499	47636521	47636578	47636600	47636522	47636577	GCTGCTGAAGCTAGTGGTGTGTGTGTGTGTGTGTGTGTGTGTGTGTGTGTGTGAAG	47636538	47636573		354_68	68
69761	34429		34429	69761	2564	CTACACGACGCTCTTCCGATCTTTCACTCTTCCAGGTCAGGGAAA	CAGACGTGTGCTCTTCCGATCTACCTCCACCTTCCTGAACACATA	78623542	78623706	78623542	78623564	78623684	78623706	78623565	78623683	CCAGTGTAAAGTCTCAACCCAGAGACTGTTTCTGTTCAGCCACCAGCTGTGAAACCTGCAGGGGGAAAAAAAAAACGTGTGTGTGTGTGTGTGTGTGTGTGTGTGTGTGTATAAGTACT	78623641	78623674		354_68	68
69963	33472		33472	69963	2628	CTACACGACGCTCTTCCGATCTTGAATATCCATGCCCCAAACACC	CAGACGTGTGCTCTTCCGATCTTCCATCCTGATATGTGTGTGTGT	124934208	124934311	124934208	124934230	124934289	124934311	124934231	124934288	CTATATAGCTATTATTGGAATCTCTCTCTCTCTCTCTCTCTCTCTCTCATACACACAC	124934251	124934278		354_68	68
70085	32876		32876	70085	2660	CTACACGACGCTCTTCCGATCTTCAGGCTGAGAGCAAATGGTAAT	CAGACGTGTGCTCTTCCGATCTACATCAGTCAATAGAAGAAAGAAGAAA	67195942	67196085	67195942	67195964	67196059	67196085	67195965	67196058	TCAAACACACACACACACACACACACACACACAAATAAAAAGCACTAATAAATGTAACTATGTAAATAAAAATGATAGTATGAGTGCATATTAT	67195969	67195996		354_68	68
70248	80618		80618	70248	2710	CTACACGACGCTCTTCCGATCTGTGAGTGTACTTTGTGCCACTGA	CAGACGTGTGCTCTTCCGATCTGTCTCCAGTGAGAATGCTTCCAG	44628488	44628667	44628488	44628510	44628645	44628667	44628511	44628644	ACTATACACTCAGAAATGATTAAAATGGTAAATTTTATGTCATGTATATTTGACTACTGTGTGTGTGTGTGTGTGTGTGTGTGTGTGTGTGACTGTATGATGCCCAAAGTCCCATAATGCTTATTGGGAAAACA	44628568	44628601		354_68	68
70288	80624		80624	70288	2724	CTACACGACGCTCTTCCGATCTGGTGACTCTTGGTTGATGCTCTC	CAGACGTGTGCTCTTCCGATCTTTCAGCACTTTTAACACCCACCC	106873884	106874032	106873884	106873906	106874010	106874032	106873907	106874009	TTGAGCAGAGTAGCTTTTCTTCTAACATAAGGATCATCCTTGGCTGTCTGGTTATTTAGGAAACACACACACACACACACACACACACACACACACACGGAGG	106873969	106874004		354_68	68
71001	80741		80741	71001	2888	CTACACGACGCTCTTCCGATCTATGGGCTGTCAATGTTGAAACTG	CAGACGTGTGCTCTTCCGATCTGAAAAGCTCTGTGAGCAGTCTGT	12581256	12581437	12581256	12581278	12581415	12581437	12581279	12581414	AAACTGTGAAGGGTCTGAAATGTTAACCTAGTTTCAAGCTAACAAATTGACCTGTCACAATTTTATGCATGTAAGTGTGTACACACACACACACACACACACACACACACACACATACCAGACCTCTGAATCAGAG	12581359	12581392		354_68	68
71491	26772		26772	71491	3009	CTACACGACGCTCTTCCGATCTAATCCCAACACACACCATAGACG	CAGACGTGTGCTCTTCCGATCTGCCTAAAAGGATGGGGAAGGAAA	150810248	150810359	150810248	150810270	150810337	150810359	150810271	150810336	TGTGCACACGCGTACTTACACACACACACACACACACACACACGCGCGCGCGCGTATACCAGACAT	150810294	150810307		354_68	68
71534	80831		80831	71534	3018	CTACACGACGCTCTTCCGATCTAAGCACTTATTTTCCAAGCCAAT	CAGACGTGTGCTCTTCCGATCTTCAGTGCCAAATCTTCTGTCTGT	33099045	33099163	33099045	33099067	33099141	33099163	33099068	33099140	TAATCAGAGCTCTTTTATAAACATCACACACACACACACACACACACACACACACACAAAAACACATGTAAAT	33099092	33099125		354_68	68
28728	28459		28459	28728	708	CTACACGACGCTCTTCCGATCTAGTGTTACATATAAAAGAATGCTGAGA	CAGACGTGTGCTCTTCCGATCTTTCCTTTCCTTCTATTTTCTTCAGTTT	145434235	145434388	145434235	145434261	145434362	145434388	145434262	145434361	ATTAATGTAGTACACACAAAACATAGAAGAAGTATAGAAGAAGAAGAAGAAGAAGAAGAAGAAGAAGAAGAAGAAGAAGAAGAAGAAGAAGAAGAAAGTA	145434297	145434356		355_72	72
28797	30635		30635	28797	777	CTACACGACGCTCTTCCGATCTCTTTCATTGTTGTGGCTGCTTCA	CAGACGTGTGCTCTTCCGATCTAACATCTAACCAACAGGAAGCCC	110946329	110946504	110946329	110946351	110946482	110946504	110946352	110946481	TGGGCCCTTTCAGTCTCAATATGGATACTCATGTTCTACAGTGCTAGAATTTTTTTATATTGTCATCATCATCATCATCATCATCATCATCATTATCATTTCTTTCCCTCTGCTTTCCTCATTTCACTTC	110946414	110946443		355_72	72
28817	26421		26421	28817	797	CTACACGACGCTCTTCCGATCTAAATATACAGCATCTCCTCCCGC	CAGACGTGTGCTCTTCCGATCTGCCTAGGTCGAGTAGGAATGGAA	48489953	48490199	48489953	48489975	48490177	48490199	48489976	48490176	CCTTAAGCTCTGAAAAAAATGCTGCGGAGCCAGAAAGGCTGCAGAAAGCCGGGTGTGACCACTGGCTCTGTAGCCAACCTGTTCCCTGCTGCTGCTGCTGCTGCTGCTGCTGCTGCTGCTGCAGTCGTTTGGTTTCCTCTTTGAATCTGAGATGATTCTGAGGTCTACACTGCAAACTCTTGGCATATATCATTTCTAGAA	48490061	48490096		355_72	72
28908	30314		30314	28908	888	CTACACGACGCTCTTCCGATCTCTCCCCCAGTCTCTCTTCTCAAT	CAGACGTGTGCTCTTCCGATCTGAGATAGGGACAGGGTGGAAAGA	135742231	135742368	135742231	135742253	135742346	135742368	135742254	135742345	CCCCCTTTCTAACACACACACACACACACACACACACACACACACACACACACACACACACACAGAGTCAGGCCGTTGCTAGTCAGTTCTCT	135742265	135742316		355_72	72
28990	30014		30014	28990	970	CTACACGACGCTCTTCCGATCTCCTGCAGCTCATCTTTGGACTAT	CAGACGTGTGCTCTTCCGATCTTCTTGTACCCATCAGTCTTTGGC	17559815	17559964	17559815	17559837	17559942	17559964	17559838	17559941	TGGACCTGCATTGATCCCAGGATGAAAGAGCCCAAGGTATCTGAGTTTGCGAACACACACACACACACACACACACACACACACACACACACACACACACTTTA	17559890	17559937		355_72	72
28995	30431		30431	28995	975	CTACACGACGCTCTTCCGATCTCTGATCCAAACCCACTGGGAAAA	CAGACGTGTGCTCTTCCGATCTAATCTTTAGCAGGGAAGTGCTGG	106703023	106703212	106703023	106703045	106703190	106703212	106703046	106703189	CAGAGGAACAGATGGCTAGATTGGTGGATGAACACACGTGTGTGTGCGTGCGTGCACGCAAGCATACATACACACACACACACACACACACACACACACACACACACACACACACACTCTGCATAGTCTGTCAATCAGCGGCCT	106703115	106703162		355_72	72
29176	95051		95051	29176	1156	CTACACGACGCTCTTCCGATCTTAACCTCACATCTGGCTTCCAAC	CAGACGTGTGCTCTTCCGATCTTTAACTGGTGTATCCTGCCCTGA	42730665	42730888	42730665	42730687	42730866	42730888	42730688	42730865	TTACTTTTTTTTTTTTTTTAATGTACATTTTCTCATTTTCTCACTTGTTTTTTGCTGTGTGCGTGTGTGTGTGTGTGTGTGTGTGTGTGTGTGTGTGTGTGTGTGTAAAATAAGGCTGTTTTCTGCCTCCCTCCCTCGGCATAAATTTATCCTCAGGAATGAAGAGTGTTGGAATGGG	42730692	42730706		355_72	72
29231	28097		28097	29231	1211	CTACACGACGCTCTTCCGATCTAGGAAAGGACAGTGGGGAGAAAT	CAGACGTGTGCTCTTCCGATCTCTGCAGTTTGGATAAGGCAGGAT	23412441	23412653	23412441	23412463	23412631	23412653	23412464	23412630	GGGCCTGGCATATTTTCAGTCTTTAAAACAAAGGAGTTGTTATGAGAATTCACACACACATAGACACACACACACACACACACACACACACACACACACACACACCCTGGGAGACCTATAGTCTCTTAAACTAAGATCAAGTAGAAGAAAGCTTATTAACAAGCAGG	23412527	23412568		355_72	72
29243	28812		28812	29243	1223	CTACACGACGCTCTTCCGATCTATGGTGCTGTTTTAAGCCCTTCC	CAGACGTGTGCTCTTCCGATCTACCTCCCACCCCTAAAACATACA	76340275	76340376	76340275	76340297	76340354	76340376	76340298	76340353	GGGAAGCCTGGGTGTGTGTGTGTGTGTGTGTGTGTGTGTGTGTGTGTGTGTGTTTG	76340309	76340350		355_72	72
29420	35369		35369	29420	1400	CTACACGACGCTCTTCCGATCTAAAAGGAGTCTGCCACCTAGTGA	CAGACGTGTGCTCTTCCGATCTGCAACATGGGAAGTTGTTTACAAGA	149811916	149812131	149811916	149811938	149812107	149812131	149811939	149812106	GAACCAGTGTTAACACTGTTGGTATATATCCTTTCAGACTTCCTTCTAAGCATATATCTACACACACACACACATATGTATATATATTTGAAAAAAGTGAAATTATTCTATAATTTGTGTCTCAGTCTATAGAAATTATTCTATAATTTGTGTCTTTATCTAGCAATA	149811998	149812011		355_72	72
29583	33391		33391	29583	1558	CTACACGACGCTCTTCCGATCTTCTTGCTTCTTCACCCATCTTCG	CAGACGTGTGCTCTTCCGATCTGGGGTAGAGAGTTGGGGCATTTA	3918762	3918881	3918762	3918784	3918859	3918881	3918785	3918858	TATGTCAAACACACACACACACACACACACACACACACACACACACACTCTCACACACCCTATAGACATTAAAT	3918793	3918832		355_72	72
29596	33836		33836	29596	1571	CTACACGACGCTCTTCCGATCTTGCTTAAGTCTAATGAAACCCATGT	CAGACGTGTGCTCTTCCGATCTGGTGGCTGAAATGGAATGGAAGA	104492184	104492425	104492184	104492208	104492403	104492425	104492209	104492402	CTTTCTTTTTTTACATTCATTAAATTTTACAAAAAGAGACCACTAAATAGAATAGAAGTGTGTGTGTATATATATATATGTGTGTGTGTGTGTGTGTGTGTGTGTGTGTGTGTGTGTGTCTGTATTTAAAAGCTGATTGTTTTGACAAATCGAACAGTGAAGAGGTATATTAATATAAAGTTAGTTTCATCCTC	104492287	104492326		355_72	72
29610	35426		35426	29610	1585	CTACACGACGCTCTTCCGATCTAACATCACTTGTTCCCCAAGACC	CAGACGTGTGCTCTTCCGATCTTGGGGAAAGTCTCATCTTGCCTA	148167988	148168152	148167988	148168010	148168130	148168152	148168011	148168129	TATTGAAATTATACACACACACACACACACACACACACACACACACACACATATATATGTCTTACACGTGTTCTTGCCAAAGAGACTTGCCACTCCAGAGGAGGCCCCTGATAACCTGG	148168023	148168060		355_72	72
29638	35458		35458	29638	1613	CTACACGACGCTCTTCCGATCTAGCATTCCAAAGCTGAGATTTAAC	CAGACGTGTGCTCTTCCGATCTTGAAACTCCTCCACCTACCAAAA	35171033	35171244	35171033	35171056	35171222	35171244	35171057	35171221	TTACTTTAACTTACTTTTCTTTCCAACTTTACCTATGACAATTTTTTTATAAGCAGAACTTCAGGTATTCTTAAACACACATACACACACACACACACACACACACACACACACACACACTGTATTATCATTTTCTTTAATGTATTTGCAAATTTGGTGGATTTT	35171139	35171176		355_72	72
29746	35581		35581	29746	1720	CTACACGACGCTCTTCCGATCTTGGATCGCTGCAGCCTATTTTAG	CAGACGTGTGCTCTTCCGATCTTCCAGGTAGTTCAGTTTCCTCGT	80368798	80368996	80368798	80368820	80368974	80368996	80368821	80368973	CAGCTCAGAAGGCAAGGCGGGAACCCATCCTAGACAGGACTCCAGTCCATCACAGGGAACACACACACACACACACACACACACACACACACACACTCATACTGGGATCATTTAGGCATGCCAGTTAACCTAAAATGCACTTCTTTGGGATGT	80368879	80368916		355_72	72
29764	35600		35600	29764	1738	CTACACGACGCTCTTCCGATCTTTTATCCTTCCCAGACAACAGGC	CAGACGTGTGCTCTTCCGATCTAAACCACATCCACACAGTGACAA	107218783	107218890	107218783	107218805	107218868	107218890	107218806	107218867	ACTGTAGTAGTCAGTGTGTGTGTGTGTGTGTGTGTGTGTGTGTGTGTGTGTATTAGTATTCA	107218819	107218856		355_72	72
29832	35655		35655	29832	1788	CTACACGACGCTCTTCCGATCTACTTTTGCTGGAGCTCTTGACAG	CAGACGTGTGCTCTTCCGATCTAGTGTCCCGTTAAGATAGGTGGC	51872810	51872982	51872810	51872832	51872960	51872982	51872833	51872959	CGTCCATCTTTCCTTGTGTGTGTGTGTGTGTGTGTGTGTGTGTGTGTGTGTGTGTGTGTGTGTGTGTGTGTGTGTGTTTTATAAGAGACCTACAGCAGCTGTAGTGGAATTTCTGTAGTTATTGTTG	51872847	51872908		355_72	72
29897	35722		35722	29897	1853	CTACACGACGCTCTTCCGATCTTCTCATCTGGTGAGGGGTCTTTT	CAGACGTGTGCTCTTCCGATCTATGGTCAGATTGATGGTCTGCAC	25777717	25777875	25777717	25777739	25777853	25777875	25777740	25777852	ATACCCACGGAGGGTATAAAAGTTACAAGATCAGACTCAACAGCAGAAGCCAAAACAACAACAACAACAACAACAACAACAACAACAACAACAACAAAAACCTTACAAACCAG	25777793	25777834		355_72	72
36853	43657		43657	36853	2029	CTACACGACGCTCTTCCGATCTTGACTTGTGGTTTACTTCCCAGAA	CAGACGTGTGCTCTTCCGATCTTCAATGACAAATTTGATCTGGCG	20803976	20804065	20803976	20803999	20804043	20804065	20804000	20804042	TGTTTTGTGTGTGTGTGTGTGTGTGTGTGTGTGTGTGTGTGTG	20804005	20804042		355_72	72
48681	57022		57022	48681	2203	CTACACGACGCTCTTCCGATCTGAGGTCATGGTCAGTGCTACATC	CAGACGTGTGCTCTTCCGATCTAACATCCTGGGTACATGCACTTG	88832461	88832628	88832461	88832483	88832606	88832628	88832484	88832605	CACGGAAGAGCATCCTGGGGAAGGGAGGGCCTCACAGCAGATGGTGTGGGAAACAGTGTGTGTGTGTGTGTGTGTGTGTGTGTGTGTGTGTGTGTGTGTGTGTGTGTGTGTGTGCGTGCATG	88832539	88832596		355_72	72
69689	34788		34788	69689	2541	CTACACGACGCTCTTCCGATCTTTTGTCATCTGTCTCCTCCATGA	CAGACGTGTGCTCTTCCGATCTTGATGCCAGAAGCACAACTTGAT	41939680	41939873	41939680	41939702	41939851	41939873	41939703	41939850	TATGTATGCTTCTTGAGGGTAGAGATTATCTGTTACATTCACTGCTATATTGGCTCAACAAATATTTGCTAAATGAATGTGTGGATGTGTGTGTGTGTGTGTGTGTGTGTGTGTATGAGAGCGTATCATATAGATAGGCAGGCAGTAC	41939788	41939815		355_72	72
69942	33558		33558	69942	2620	CTACACGACGCTCTTCCGATCTTGAGCTGCTTTCATAAGGGTCAC	CAGACGTGTGCTCTTCCGATCTTCTGATCACTCTCACAGGCTAGG	109092755	109092913	109092755	109092777	109092891	109092913	109092778	109092890	TTTTAGAAGCACCAAGGCGGTAAGTAGCAAATGGAAAGACAGAAAGAGGGACTTAGTCTCACCTTGTAACAAACCACACACACACACACACACACACACACACACAGGCAATG	109092852	109092883		355_72	72
69945	33549		33549	69945	2621	CTACACGACGCTCTTCCGATCTTGAGCAGTCCTAGCTCAAAACTT	CAGACGTGTGCTCTTCCGATCTCCCTTGTACCCATTAGCACTCAC	22703287	22703470	22703287	22703309	22703448	22703470	22703310	22703447	ACAAGGAAGTGTTTTTGTACACACACACACACACACACACACACACGTCATTCATTTATCTGTGACAGAATAGGCAAATGCATAGAGACAGAAAGTAGATTAGTGATTGCCAGGGGCTGGAGGAATAGCAAATGGGGA	22703328	22703355		355_72	72
70125	80590		80590	70125	2673	CTACACGACGCTCTTCCGATCTTATGAAAGTCGTTGTGGGGAGTG	CAGACGTGTGCTCTTCCGATCTACTCAGACTATGTCAGGGATTGT	84748039	84748151	84748039	84748061	84748129	84748151	84748062	84748128	GTGCGTGTGTGTGTGTGTGTGTGTGTGTGTGTGTGTGTGCATGCGTAGTAGACTTAGTAAACAAATT	84748066	84748099		355_72	72
70190	80606		80606	70190	2691	CTACACGACGCTCTTCCGATCTTAACAAAAGCATGGGTGTGGTGA	CAGACGTGTGCTCTTCCGATCTAAGTCATGCAGAGTTCCACCATT	55049590	55049722	55049590	55049612	55049700	55049722	55049613	55049699	AGAGAGCAGAGGGTGTGTGTGTGTGTGTGTGTGTGTGTGTGTGTGTAGCCATAGAAAAATATCTGGGAGAAAATATAACAAAAACTT	55049625	55049658		355_72	72
70295	31992		31992	70295	2725	CTACACGACGCTCTTCCGATCTGGTATGTGAGTAGGTGTCATTGGG	CAGACGTGTGCTCTTCCGATCTTTAAAACTTTTGGGGCTGGTGGA	30151441	30151591	30151441	30151464	30151569	30151591	30151465	30151568	AATGTGACATTGTGTGTGTGTGTGTGTGTGTGTGTGTGTGTGTGTACTGCTTTTCCTAACTTTGTATCATGAGTGTCTCCGGTTTTATCAGATTCTCAAGAGGA	30151475	30151508		355_72	72
70727	30006		30006	70727	2822	CTACACGACGCTCTTCCGATCTCCTGAGCTCTTCCTTTTCCCTTC	CAGACGTGTGCTCTTCCGATCTCCACGGTTGTCTCAATCTCTCTC	111325887	111326103	111325887	111325909	111326081	111326103	111325910	111326080	TTTCTGCGCCCGGCTTCCCTCTGCTCCTGTTCTTTATTCCTCCCTTTGGGGTGGCTGCGAGCTGCGGACAACCCGTCGTGGTTGTGATGTGGGGTGTGTGTGTGTGTGTGTGTGTGTGAGAGAGAGAGAGAGAGAGAGAGAGAGAGAGAGAGAAAGAGAGAGAGAGAGAGA	111326003	111326026		355_72	72
70930	29088		29088	70930	2872	CTACACGACGCTCTTCCGATCTCAATCTTATCTGAGCCTGGGGGA	CAGACGTGTGCTCTTCCGATCTTGCTTAGCTTTTGAATATGAACACACA	28785810	28785897	28785810	28785832	28785871	28785897	28785833	28785870	TGTGTGTGTGTGTGTGTGTGTGTGTGTGTGCATGCACA	28785833	28785862		355_72	72
71019	31237		31237	71019	2893	CTACACGACGCTCTTCCGATCTATGCCAATCACACATACATGGGC	CAGACGTGTGCTCTTCCGATCTCCTGAGGATAAGCAGGGAGTACA	84955290	84955398	84955290	84955312	84955376	84955398	84955313	84955375	ACATATAAACAATTTATGTAAGTTATAAATTACGCACACACACACACACACACACACACACAC	84955347	84955374		355_72	72
71347	80794		80794	71347	2983	CTACACGACGCTCTTCCGATCTACCTGACACGTAGTAGACACTCA	CAGACGTGTGCTCTTCCGATCTTGCTTTGTATTTGGCCAAGACTTT	54827737	54827903	54827737	54827759	54827880	54827903	54827760	54827879	AAAAATACTTGTTGAATGAGTGAATACAATAAAAGCATATAATTCAAGGAAAAAAGAAAGGCTTTTAGAAACTCTGTGTGTGTGTGTGTGTGTGTGTGTGTGTGTGTGTAATTATTCAAG	54827834	54827867		355_72	72
71565	26514		26514	71565	3024	CTACACGACGCTCTTCCGATCTAACATTTTAGGGGGACACAAGCA	CAGACGTGTGCTCTTCCGATCTTGGTCCAAAGGTTTTGTAAGTGA	143075993	143076129	143075993	143076015	143076107	143076129	143076016	143076106	TTCAGCCTACAATACTACCAGTCATTATTATATATTATTATATGAATATTTTATATAATTACACACACACACACACACACACACACACACC	143076076	143076105		355_72	72
28801	32549		32549	28801	781	CTACACGACGCTCTTCCGATCTTACCCTTTAGTGGGAGAGGAGGA	CAGACGTGTGCTCTTCCGATCTAACGAATACTGCTCATGGTTGCC	27765319	27765506	27765319	27765341	27765484	27765506	27765342	27765483	GACAGAAAGGGAGGAGGAAGACGAAGAGATACAAGAGGAGGGAGGGGAGGAGGAGGAAGAGGAGGAGGAGGAGGAGGAGGAGGAGGAGGAGGAGGAGGAGGAGGAAGAAGAACAGCCTCGGGCGGGTCCACAAGGCAGTGGC	27765400	27765444		356_76	76
28802	26380		26380	28802	782	CTACACGACGCTCTTCCGATCTAAAGCTCAGTGATGCTCTTGACC	CAGACGTGTGCTCTTCCGATCTAGCTGGCTACAGAATCCTGAAAA	22332238	22332437	22332238	22332260	22332415	22332437	22332261	22332414	ACCAGAGGAGGAGGAGGAGGGAGGAGGAGAGGAGGGAGGAGGAGGAGGAGGAGGAGGAGGAGGAGGAGGAGGAGGCATTTTTCTGTGAGTTTCTAACTTAGGTTTCGTCTTTTCCAGAGTTTGCTTTTTCAATCGTAACATACTTTTCCTGCAA	22332265	22332279		356_76	76
28807	35208		35208	28807	787	CTACACGACGCTCTTCCGATCTAAGATGGAGGAGAGGGATCAAGT	CAGACGTGTGCTCTTCCGATCTATAGGAGGTTTGGAGATCAGGCT	127717985	127718237	127717985	127718007	127718215	127718237	127718008	127718214	AAGAGAGGTTAAGATTAAATATCAGAAATGTTTTACCAGCCAAACAAAATTTATACCTCTACATACAGAGAGAGAGAGAGAGACAGAGAGAAAAAGGAGGAGGAGGAGGAGGAGGAAGGAGGAAAGCTTAAAATGGGATGGAACTTCCACTTGACAATAAACTGAGCTTTTTTAGCCTTTAATCCAATTCTTTCTTCACTTAAGATC	127718074	127718089		356_76	76
28811	30704		30704	28811	791	CTACACGACGCTCTTCCGATCTGAACATTGAAGGCATCCTGGACA	CAGACGTGTGCTCTTCCGATCTAAAGTGGATGGAGCATACACACA	16967106	16967248	16967106	16967128	16967226	16967248	16967129	16967225	TGTGATCCTAAGAGAGTCAAACAAAGTCAGCAACCAGCAGACACCTAATTTTCACCCATCACTTTGGTGGTGGTGGTGGTGGTGGTGGTGGTGGTGG	16967193	16967225		356_76	76
28877	27242		27242	28877	857	CTACACGACGCTCTTCCGATCTACCATGACTAAGTTGACCTGGGA	CAGACGTGTGCTCTTCCGATCTAGAGCTGAAAGACAGAAAGATTGT	5067316	5067488	5067316	5067338	5067465	5067488	5067339	5067464	CATCTTGTGTGTGTGTGTGTGTGTGTGTGTGTGTGTGTGTGTGTGTGTGTGTGTGTGTGTGTCACTCTAGTTCACATGGATGTATCAAATTTTATATGCAAATCCATTTCTTTACATATTCATAAG	5067344	5067399		356_76	76
28976	28421		28421	28976	956	CTACACGACGCTCTTCCGATCTAGTGCATTGACAAGACCAGGAAA	CAGACGTGTGCTCTTCCGATCTTCACTCGAATCTACACGGGATGA	10252445	10252578	10252445	10252467	10252556	10252578	10252468	10252555	TTAACACTGGTACTAATAATGCATTCGTGTGTGTGTGTGTGTGTGTGTGTGTGTGTGTGTGTGTGTGTGTGTGTATTTCTATGAAATT	10252494	10252541		356_76	76
28980	28830		28830	28980	960	CTACACGACGCTCTTCCGATCTATGTGCAACATAATTTGGAGTGACA	CAGACGTGTGCTCTTCCGATCTTATCACCTCCTCCAAACAGACAC	141190792	141190960	141190792	141190816	141190938	141190960	141190817	141190937	ATTGTATAGTAAAGAAAACTAAAGATGCCAAAACCAAAACTACTTAGAAGTGTGTGTGTGTGTGTGTGTGTGTGTGTGTGTGTGTGTGTGTGTGTGTGGTGTGTGTGTGTGTTTGGTGTGC	141190866	141190913		356_76	76
29066	30409		30409	29066	1046	CTACACGACGCTCTTCCGATCTCTGACAGCATGTGCAAGCAAAG	CAGACGTGTGCTCTTCCGATCTGAGAGAGAGGAAGAGAGCTTGGA	39397285	39397417	39397285	39397306	39397395	39397417	39397307	39397394	GCAGCCAGGAGCCTGGGGGCAGAGCCACACACACACACACACACACACACACACACACACACACACACACAAAATCCTACACTCATAA	39397332	39397377		356_76	76
29084	32329		32329	29084	1064	CTACACGACGCTCTTCCGATCTGTTATTCCATCCATTGCCAAGCA	CAGACGTGTGCTCTTCCGATCTTGTCCCAAAAATGTATCATGCAA	5179603	5179736	5179603	5179625	5179714	5179736	5179626	5179713	GAAATGTGTGTGTGTGTGTGTGTGTGTGTGTGTGTGTGTGTGTGTGTGTGTAGTTTCTTTTCTTTTAATTTGAATTATACTCTTAAAA	5179630	5179675		356_76	76
29092	33084		33084	29092	1072	CTACACGACGCTCTTCCGATCTTCCTAGCCCAGTCCTGCATTTAT	CAGACGTGTGCTCTTCCGATCTAGCTTTTGCAATTCTGATTCTTTGGT	55007070	55007250	55007070	55007092	55007225	55007250	55007093	55007224	GTGGGTTTGGGGCTGGGATGTACATTACCCGTGTAGGAAGAAAAAAAGCCAACACACACACACACACACACACACACACACACACACACACACACACGAAAAACCTGTATGAATAAGAATCCACAGAAACAA	55007144	55007189		356_76	76
29101	33789		33789	29101	1081	CTACACGACGCTCTTCCGATCTTGCTATTAGGCTTTGAACCCAGG	CAGACGTGTGCTCTTCCGATCTAGACTGCTTTCGAACTGTAGCTG	24819966	24820183	24819966	24819988	24820161	24820183	24819989	24820160	TAGCCTATATTAGGGTTTTCCAGAGAAACAGAGCCACTAGGAGAGGTGGGTGGGTGTGTGTGTGTGTGTGTGTGTGTGTGTGTGTGTGTGTGTGTGTGTGACATTTATTGTGGAGGCTGTCAAGTCTGAAATCTGTAGGGCAGGCCGGCAGCCCAGGGAATAGTTGATGTTT	24820042	24820087		356_76	76
29201	34207		34207	29201	1181	CTACACGACGCTCTTCCGATCTTGTGAGGGAACTACTGCCAACTA	CAGACGTGTGCTCTTCCGATCTTACCCAGCCAATGAGGACACATA	128811630	128811841	128811630	128811652	128811819	128811841	128811653	128811818	GGAGGCAGGTGGGTGCAGGCTCCAGGGCCAGTGCTGAGCATCCAGGCACAAGACTTTTAAGAGAGAGTGTGTGTGTGTGTGTGTGTGTGTGTGTGTGTGTGTGTGTGTGTAATTTTTTCCCCTAGAGATAGCCTAGAGGGGCCACCTTTGTGCTTTTCTCAGAGGC	128811719	128811762		356_76	76
29284	32000		32000	29284	1264	CTACACGACGCTCTTCCGATCTGGTCACGTCTAGGTTCAAAGCAT	CAGACGTGTGCTCTTCCGATCTGGAGGTGGGGAGGCATATGTATT	116848142	116848341	116848142	116848164	116848319	116848341	116848165	116848318	CTGGTATTGACTCCAGGACTTTGTCCTGTTAGATTTTGGGGTGTGTGTGTGTGTGTGTGTGTGTGTGTGTGTGTGTGTGTGTTGCTCTAGCCTGAAAAGTATATTTTCAAAATTTCCACATAATATAAAAATATAATTTCCAAAGATGTAATGA	116848205	116848246		356_76	76
29300	33105		33105	29300	1280	CTACACGACGCTCTTCCGATCTTCCTCTTCCAGGTATAATGGGGC	CAGACGTGTGCTCTTCCGATCTCTGTCCTTCAACTATTGGCCACC	28097355	28097495	28097355	28097377	28097473	28097495	28097378	28097472	AAGATAGACAAAACACACACACACACACACACACACACACACACACACACACACATATACACACACAATAATATAAGACATCAGAGAACAATAAT	28097390	28097431		356_76	76
29350	26960		26960	29350	1330	CTACACGACGCTCTTCCGATCTACACACAGCCGCACAACATAC	CAGACGTGTGCTCTTCCGATCTTATTAGCATCTTGGTGGGAGGGG	106693735	106693888	106693735	106693755	106693866	106693888	106693756	106693865	CCGGCGCTCAGCCACACAGTCAGCCCCATGCAAAGACCACACACACACACACACACACACACACACACACACACACAGAGAGAGAGAGAGAGAGCGCGAGCTACACTTGC	106693793	106693830		356_76	76
29390	35326		35326	29390	1370	CTACACGACGCTCTTCCGATCTAACAATAGCAACTACCACTGTGT	CAGACGTGTGCTCTTCCGATCTAGTGCCTGCATTCCCTTAGGA	46058129	46058309	46058129	46058151	46058289	46058309	46058152	46058288	ATATATGTGTGTGTATGTGTGTGTGTGTGTGTGTGTGTGTGTGTGGGTATGTATACATGGCTCTCAAACACATAAAAATATTCAAATTCACTCATAATTAGAGCATTGCAAATTTAAAAGTATAGTACCACATTCAT	46058167	46058196		356_76	76
29429	35371		35371	29429	1409	CTACACGACGCTCTTCCGATCTACAAAGGCTTAAAGGTGGGAAGA	CAGACGTGTGCTCTTCCGATCTTACAGCATGGCCTTGATCTCTCT	140880407	140880620	140880407	140880429	140880598	140880620	140880430	140880597	TGATTTTATATATATATATACATATATATATGTAGAGAGAGAGAGAGAGATAATCTATCTAGAGATATAAAGATGTATAATTGTATATATATATATATATATATATATATATATATAGAGAGAGAGAGAGAGAGAGAGAGAGAGAGAGAGAGAGAGAGAGAGAGAGAG	140880436	140880449		356_76	76
29441	28989		28989	29441	1421	CTACACGACGCTCTTCCGATCTCAAAGCCGAATGAATCTCCCTGA	CAGACGTGTGCTCTTCCGATCTAATGTCTTGCTGCTAGGATTGCC	9057567	9057679	9057567	9057589	9057657	9057679	9057590	9057656	GGAACTGGAGAGAGAGAGAGAGAGAGAGAGAGAGAGAGAGAGAGAGAGAGAGAGAGAGGCAGGCCAT	9057597	9057646		356_76	76
29474	35412		35412	29474	1454	CTACACGACGCTCTTCCGATCTAAAGCCAGCAGCATAGCAATTCA	CAGACGTGTGCTCTTCCGATCTGGTGGGTCCAGTCATAAGGATCT	29861829	29862015	29861829	29861851	29861993	29862015	29861852	29861992	ATTCTCTCTCTTTCTCACTTCTCTCTCTCTCTTCAATTCTCTCTCTCTCTCTCTCTCTGTGTGTCTCTCTCTCTCATCTCTACTTCCATCATCACATCTCCTTCCCTGACTCGGACCATTCTGCCTGCCTCCATCTTATAA	29861889	29861908		356_76	76
29487	28095		28095	29487	1462	CTACACGACGCTCTTCCGATCTAGGAAAGGAAAAGAGCGCTATGA	CAGACGTGTGCTCTTCCGATCTACTTATGGGCACCATGTCAACTC	107586327	107586473	107586327	107586349	107586451	107586473	107586350	107586450	AAAAGATTAATGGGAATATATATATATATATATATATATATATATAGTGTGTGTGTGTGTGTGTGTGTGTGTGTGTGTGTGTGTGTATGTACAAAGGCTGG	107586365	107586394		356_76	76
29534	30531		30531	29534	1509	CTACACGACGCTCTTCCGATCTCTGTTAGGACCAGTGATTCTGGG	CAGACGTGTGCTCTTCCGATCTAAGACTGAGAGTGAGGTGGAGAC	70151281	70151441	70151281	70151303	70151419	70151441	70151304	70151418	CAGGAATGGGGAAGGTAGGTGGGGTGTGATGGGGGGGAGTTGGGTGCGTGTGTGTGTGTGTGTGTGTGTGTGTGTGTGTGTGTGTGTCAGGAGTGAAGCGGAACACAGCAGGGGA	70151351	70151390		356_76	76
29550	31147		31147	29550	1525	CTACACGACGCTCTTCCGATCTGCAGATTAAATGTGGAGGCCTGA	CAGACGTGTGCTCTTCCGATCTGATTGGTGGCCTTTGAAACACTG	153828864	153829029	153828864	153828886	153829007	153829029	153828887	153829006	GGGCCCCAAAGAATGCCCTCTCCGAGTTATTACAAAGAAGCACAGAATCCCAGCCCAGTCTCTGTGTGTGTGTGTGTGTGTGTGTGTGTGTGTGTGTGTGTGGTGGCGGGGCAAGGGGAG	153828949	153828988		356_76	76
29620	35437		35437	29620	1595	CTACACGACGCTCTTCCGATCTACACATACCAGTGGACAGAGTCA	CAGACGTGTGCTCTTCCGATCTGGGCATTGACTTTGGTAACCATC	20316531	20316680	20316531	20316553	20316658	20316680	20316554	20316657	TCCCTTTTCAGGGTATCTAACTCTTAGAAATTAAAAACAACAATTGTGAACACACACACACACACACACACACACACACACACACACAACTTATAGTGGTAGAA	20316603	20316640		356_76	76
29634	35453		35453	29634	1609	CTACACGACGCTCTTCCGATCTACTTGCAACTTTGCAGAATTTGTTT	CAGACGTGTGCTCTTCCGATCTTTATCTCTGTCCACTGGTCCCAC	127324447	127324576	127324447	127324471	127324554	127324576	127324472	127324553	AGTAGTTCTAAAAGCTGTGTGTGTGTGTGTGTGTGTGTGTGTGTGTGTGTGTGAAATTTTTGGGGGTTTTACATATAAGAAC	127324487	127324524		356_76	76
29757	35592		35592	29757	1731	CTACACGACGCTCTTCCGATCTTTCCTTCTTTGTTGTTCCCTCCA	CAGACGTGTGCTCTTCCGATCTCCACTAATACAGGCTTGCCCAAT	28562693	28562918	28562693	28562715	28562896	28562918	28562716	28562895	TATTTTGAGACCAACCTTGAACTCTTCTATTGATTACTTTGTTACTGTCCCTTTTTATTCTCCCTTCTTAAACACACGCACACACACACACACACACACACACACACACACACACAGAGACATATAGATTAATGGGCATCTTCCCTCAAGTGCATTTGCATTTTAAAAGATTGTGCCTAA	28562794	28562831		356_76	76
29826	35648		35648	29826	1782	CTACACGACGCTCTTCCGATCTAAGAGCATGGAAGAACCACACTC	CAGACGTGTGCTCTTCCGATCTTCAATCACTGAAACGAGTTACTGC	89576172	89576318	89576172	89576194	89576295	89576318	89576195	89576294	TGTGTCTGTTGTTGTTGTTGTTGTTGTTGTTGTTGTTGTTGTTGTAGAGTAGCTGTTCCATTTTTATAGCATGAGAACAGTACAATCTACTACTTGTTCT	89576201	89576239		356_76	76
29894	35719		35719	29894	1850	CTACACGACGCTCTTCCGATCTCACTGGGAATACAGGCACACAAT	CAGACGTGTGCTCTTCCGATCTCTGGGCAACATAGAGACAAGGTC	121634210	121634341	121634210	121634232	121634319	121634341	121634233	121634318	GCCATGCCAAGCTAAGGTGGTGTGTGTGTGTGTGTGTGTGTGTGTGTGTGTGTGTGTGTGTGTGTGTGTGTGTGTGTGTGTGTAGA	121634252	121634315		356_76	76
29948	35777		35777	29948	1904	CTACACGACGCTCTTCCGATCTCTTCAGTGGATTTCTCCCTGCTG	CAGACGTGTGCTCTTCCGATCTCTCCAGAGTCACAGGTTGAGAAG	40846031	40846249	40846031	40846053	40846227	40846249	40846054	40846226	CTGTCACTGAGCTCCACGCTGCTCGCTCTGGACCCGAGACAGCTGCTCGGCGTGTGTGTGTGTGTGTGTGTGTGTGTGTGTGTGTGTGTGTGTGTGTGTGTGTGTGTGTGTGTAATTTACTGTTCTGCTGCTGCTGGCTTGTCCCCGGCTGCTGGCTCGTCCTCGGCCACTGG	40846105	40846166		356_76	76
31119	37082		37082	31119	1956	CTACACGACGCTCTTCCGATCTTTGGATATCTCCCTGTGTGTGGT	CAGACGTGTGCTCTTCCGATCTACAACAGAAGCAGAGGAACACAC	8398279	8398442	8398279	8398301	8398420	8398442	8398302	8398419	ATTTTGTGTGTGTGTGTGTGTGTGTGTGTGTACCTGTAAGTGGAGTCCGCCTAAAGGAATGTGGCTAACGCACTTCAGCACTTATTTTTTGTCTTCCAACCTTGTGTGGGGAGCCTGT	8398306	8398331		356_76	76
32295	38442		38442	32295	1972	CTACACGACGCTCTTCCGATCTTTATCATGGAAGGGGGATGAGGG	CAGACGTGTGCTCTTCCGATCTTGTGTCAGAGAGAGAGCAAGGAA	47468204	47468409	47468204	47468226	47468387	47468409	47468227	47468386	GGAGAGACACTTTCAGGGCTACTGGTCACTGACACACATACAATCAGGGTCTTGGACAGACACACACACACACACACACACACACACACACACACGGCACAAATGGACCCTGGTGACTTGACTGACATATGCAAGAGACCCCAAGTACAGCTACTTCTTT	47468286	47468321		356_76	76
55343	64531		64531	55343	2330	CTACACGACGCTCTTCCGATCTCATTAATTGTTACCAGGGTCGGC	CAGACGTGTGCTCTTCCGATCTTCATTATCCCCAAAGCAACACCA	5691437	5691636	5691437	5691459	5691614	5691636	5691460	5691613	CATTTGAAAATAAAACAAGATCTAAGTGGAATGATTTTTTTTATTCCTATGTGACAATATAATATTACACACACACACACACACACACACACACACACACCCCCAAGACAGTGTCTGGATGGAGGGGTAATAAGGAGTGACTGCTTAATAGGAA	5691526	5691559		356_76	76
55963	65247		65247	55963	2342	CTACACGACGCTCTTCCGATCTCAGGGCTGGAGCAGAAATACAAT	CAGACGTGTGCTCTTCCGATCTGGGCTTTGAACAGTGTCTACTGA	25959262	25959438	25959262	25959284	25959416	25959438	25959285	25959415	TTGGATTGCTGTGTGTGTGTGTGTGTGTGTGTGTGTGTGTGTGTGTGTGTGTGTGTGTGTGTGTGTGTTGGAGACTGAAAAGAAATCCCAGACCGAGGGCCAGCACATGCTGAAACATTCTCCATATTCAC	25959294	25959351		356_76	76
67779	78408		78408	67779	2506	CTACACGACGCTCTTCCGATCTAAGGAGGGAGTATGCTTGGAAGT	CAGACGTGTGCTCTTCCGATCTTCATCTGGGTTTTCCAAACGTGA	36194440	36194638	36194440	36194462	36194616	36194638	36194463	36194615	CATGGAACAATTTCTGGGTCTAACTACAGAGACATTCACTCAACCTCACCCTCCCCTCAAACACACACACACACACACACACACACACACACACACACACACACACACACACACACACACGCCTTTCCTGCTGGGCCCCCAGAACCTAATTTT	36194523	36194582		356_76	76
69983	80565		80565	69983	2635	CTACACGACGCTCTTCCGATCTTCTTCAAGTGGCTCTCTCTCACA	CAGACGTGTGCTCTTCCGATCTGTTCTGCTCTGGGGTACTCTGTA	131890796	131890945	131890796	131890818	131890923	131890945	131890819	131890922	CGTTCTTGCTCTCCCATTCCCCTGTGCATGGTGTGTGTGTGTGTGTGTGTGTGTGTGTGTGTGTGTCTTTTCAGTACCCGAGAGTCATGAGTAATTTCCCTAAA	131890849	131890884		356_76	76
70312	80630		80630	70312	2728	CTACACGACGCTCTTCCGATCTGGGGTAAGGAAGGTAGGAAGTGT	CAGACGTGTGCTCTTCCGATCTTACTCATTTGGCTCCGCATTTCA	132113440	132113615	132113440	132113462	132113593	132113615	132113463	132113592	GGTGGGGGAAGAAAATTCTTGAGAGCAGACTTGATAGGGGTGTGTGTGTGTGTGTGTGTGTGTGTGTGTGTGTGTGCATGCGCACACCATGCCCAAACTGACAGGGATATTGAACTTGAAATACACTAGC	132113502	132113537		356_76	76
70353	31708		31708	70353	2736	CTACACGACGCTCTTCCGATCTGGCAACACTCACTACCAAAAACG	CAGACGTGTGCTCTTCCGATCTCTTCCCTCTCCCCCTTGATGTAG	13235514	13235634	13235514	13235536	13235612	13235634	13235537	13235611	TGGGGGAGTAGTAGTGGTGATATAAGTGTGTGTGTGTGTGTGTGTGTGTGTGTGCACGCGCGCGCATGCCTGTGC	13235562	13235589		356_76	76
70724	30020		30020	70724	2820	CTACACGACGCTCTTCCGATCTCCTGCTAGCTTGTAAATGGCAGA	CAGACGTGTGCTCTTCCGATCTGGACAGTGCTGAAGAGAAGTGAG	55292134	55292307	55292134	55292156	55292285	55292307	55292157	55292284	CTGTGGGACCCAGTCTTCATAATTGTGTGAATCAATTTTTCACACAATGTTATATATATATATAATACACACACACACACACACACACACACACACAGATAAGGAAAAGGGCCAGGATATCAGCCCTA	55292207	55292220		356_76	76
70817	29601		29601	70817	2845	CTACACGACGCTCTTCCGATCTCCAGCAAAATTGCAGTGAAGGTT	CAGACGTGTGCTCTTCCGATCTGGGTCTCCATCTTGCAGACTATG	65670473	65670692	65670473	65670495	65670670	65670692	65670496	65670669	TCTTCAAGTATAGAAAACGTGACTATATATATATATATTTTTTTTATTATTTTTGTAACATTTATGTGTGTGTGTGTGTGTGTGTGTGTGTTCATTTCTAGGGAGATGAGGAGAAAGAAAGAGATATTCATTTACTACAAGGAATTGGCTTGTATGATTATGGAGGCTATGTCT	65670519	65670532		356_76	76
70831	29555		29555	70831	2849	CTACACGACGCTCTTCCGATCTCCACAGGACCCACTATCATCTCT	CAGACGTGTGCTCTTCCGATCTAGTGAGAGGTCCCCATGTGTATG	43070834	43070987	43070834	43070856	43070965	43070987	43070857	43070964	TCCAGGGCACATGCACACAGGGACCCCTTCCACATCCTGCCAGTGCATGCATGCACACACACACACACACACACACACACAGAGACCTGCCACTGCCCTGGTGGCATG	43070910	43070937		356_76	76
70835	29534		29534	70835	2851	CTACACGACGCTCTTCCGATCTCCAAGAGCAAACAAATACCTCAGC	CAGACGTGTGCTCTTCCGATCTTTTTTCAAGAAGCCATCTCCTGT	146193330	146193478	146193330	146193353	146193456	146193478	146193354	146193455	TAGCAGAGGACAAGAAATAACCAAAATCAGAGCTGAACTGAAGAAGATTCACACACACACACACACACACACACACACACAATGTTCAGAAGATCAACAAAT	146193403	146193434		356_76	76
70937	29051		29051	70937	2875	CTACACGACGCTCTTCCGATCTCAAGCCCCATAACTGCGTAAGAT	CAGACGTGTGCTCTTCCGATCTTGGGATTTGACTTAGGTGATCTGT	124193933	124194161	124193933	124193955	124194138	124194161	124193956	124194137	AATTCCTTATAATCAATTTTTCTCTCTCCCCCAACTTTCGCTCTCTCTCTCTCCTCTCTCTCTCTCTCTCTCTCTCACACACACACACACACACACACACACACACATCCTATTTGTTCTATTTCTCTGTAGAACCCTGACTAATACAAGATTCAATTAGTGTCAGTGTTAGAAAGTACTTT	124194009	124194030		356_76	76
71024	28730		28730	71024	2894	CTACACGACGCTCTTCCGATCTATGAGATACTCGACCACCTGAGC	CAGACGTGTGCTCTTCCGATCTCCCTCATAGAGGACACATCCACA	49115031	49115278	49115031	49115053	49115256	49115278	49115054	49115255	CACGTGGACACTCCTCTGGTCAAAGCAGGCATTGGCTGGGACATGTCCCGAGGGGCCCCATAGTTGCACCCCAGCTCTAGACACACACACACACACACACACACACACACACCAAGAACACAGGTACATGTACATACCCACACATGCCCCACGTGCAGAGGTCCAGCACCTGGCTTGCCTGCCCACGCTAGCACAGCCCTGG	49115134	49115165		356_76	76
71132	80760		80760	71132	2928	CTACACGACGCTCTTCCGATCTAGGTTTCAAAAGCTTATGCATCTGTC	CAGACGTGTGCTCTTCCGATCTAGAGTAGCACCCAGGAATCATGT	82346114	82346348	82346114	82346139	82346326	82346348	82346140	82346325	AAAGATAATACACTACTAGTGGGTCAGGATTTAAAACTAAATCTTCTTGACACTTGAATTATGAGTGTTTTCATGTGTGTGTGTGTGTGTGTGTGTGTGTGTGTGTGTGTACCTCTATGCAATTTAGCACATGTGTATCTTTATATAACCTCCTCCACAATCCAGATACTTAACTCTACCGTTAGT	82346213	82346248		356_76	76
28736	30656		30656	28736	716	CTACACGACGCTCTTCCGATCTCTTTTATTCCAACTGAAAACAAAGCAA	CAGACGTGTGCTCTTCCGATCTCCTCAGGCCCAACATAGACATTC	9604499	9604606	9604499	9604525	9604584	9604606	9604526	9604583	AACAACAACAACAACAACAACAACAACAACAACAACAACAACCATGTATGGTCCAGGG	9604526	9604567		357_78	78
28759	28945		28945	28759	739	CTACACGACGCTCTTCCGATCTATTTCTCTGAAGCGAGCACAGTT	CAGACGTGTGCTCTTCCGATCTTGGGAGTGATGCAACATTAGGTC	16770457	16770617	16770457	16770479	16770595	16770617	16770480	16770594	ATCAATGGATTATTATTATTATTATTATTATTATTATTATTATTATTATTTTGAAACACAAACTTATGGAAAAATTGGAGGTACAACATAAAGAACTTTTCTCCAAATCACTTGA	16770488	16770529		357_78	78
28764	30827		30827	28764	744	CTACACGACGCTCTTCCGATCTGACGGCCTTTTTGTTTGCTTGAT	CAGACGTGTGCTCTTCCGATCTCCTTTCCAAGATGACGGGTTGAT	129197923	129198091	129197923	129197945	129198069	129198091	129197946	129198068	TTTTATTATTATTATTATTATTATTATTATTATTATTATTATACTTTAAGTTCTGGGATACATGTGCAGAACGTGCAGGTTTGTTACATAGGTATACATGTGCCATGGTGGTTTGCTGCACCC	129197948	129197986		357_78	78
28928	27902		27902	28928	908	CTACACGACGCTCTTCCGATCTAGCACTGGAGCAGGTTTTAGAAG	CAGACGTGTGCTCTTCCGATCTATGTAGCTTGCACCATTCACTGT	118119947	118120128	118119947	118119969	118120106	118120128	118119970	118120105	CAAAGTCACCTGCTCTCCTTGTGTTACATGTTTCAGTATATGGAAACACACACACACACACACACACACACACACACACACACACACACACACACAATCCTTGCTAGTACAGGGGAAACTTGGGGCAAGAATGTGG	118120015	118120064		357_78	78
28961	26803		26803	28961	941	CTACACGACGCTCTTCCGATCTAATGCACCCCCAACAGATCAAAT	CAGACGTGTGCTCTTCCGATCTACCTGGTAGTGGGTTTATGTCTGA	48577231	48577359	48577231	48577253	48577336	48577359	48577254	48577335	CTCCAAACCTGGGACATACACACACACACACACACACACACACACACACACACACACACACACACTGCAGAAAGAAACATTC	48577271	48577318		357_78	78
29018	34030		34030	29018	998	CTACACGACGCTCTTCCGATCTTGGGTTAAGATACAAAACAAGTAGGT	CAGACGTGTGCTCTTCCGATCTAAGCAGCTGGGCATCATCTTTTA	22131096	22131226	22131096	22131121	22131204	22131226	22131122	22131203	TTTGTGTGTGTGTGTGTGTGTGTGTGTGTGTGTGTGTGTGTGTGTGTGTGTTTGTGTGTATTTTTAACTGCTACGAATCACA	22131124	22131171		357_78	78
29082	32122		32122	29082	1062	CTACACGACGCTCTTCCGATCTGTCAGGAGCATTACCCTGATACC	CAGACGTGTGCTCTTCCGATCTTATTACATATCGGCCTGCAGTGG	25860795	25860901	25860795	25860817	25860879	25860901	25860818	25860878	AAAACCAGACAAGGACACACACACACACACACACACACACACACACACACACACACACACC	25860832	25860877		357_78	78
29111	34623		34623	29111	1091	CTACACGACGCTCTTCCGATCTTTGGGAGAATGGAAGCTCATTGG	CAGACGTGTGCTCTTCCGATCTAGGAGCAAGGTACAGGGAAGTAA	143412390	143412538	143412390	143412412	143412516	143412538	143412413	143412515	GTTTACTATGTAATATGTGTGTGTGTGTGTGTGTGTGTGTGTGTGTGTGTGTGTGTGTGTGTTTTTAAGTGGTGTCTACATTAGAATTCTTAGTTTAACCCAT	143412428	143412473		357_78	78
29126	26899		26899	29126	1106	CTACACGACGCTCTTCCGATCTACAAATGCAGACTTCTCTAGGGC	CAGACGTGTGCTCTTCCGATCTTAAGTGCTCCAGAAACCTACCCC	55975678	55975902	55975678	55975700	55975880	55975902	55975701	55975879	TTTACTGTTTTTGACCTTGGTAAACCTATGTGTTTTGCCTCAAGTTGGTGGGCAGTTTTCATATGCTGTGTGTGTGTGTGTGTGTGTGTGTGTGTGTGTGTGTGTGTGTGATGCTTTTAAAAGAATTAGTCAAGTTATACAACTTTCGTAGAGGATCCTCTGTTGATAATAATTGGGAA	55975767	55975810		357_78	78
29170	31425		31425	29170	1150	CTACACGACGCTCTTCCGATCTGCTATTCATTTGGTGGTGCCCTA	CAGACGTGTGCTCTTCCGATCTTGTCACTCTAGGGAAAGGGTTCT	154762260	154762431	154762260	154762282	154762409	154762431	154762283	154762408	CAGTTGGAGTTCTTGTCCTAGGGTGTGTGGAATAATATGCAAAATTCGTGTGTGTGTGTGTGTGTGTGTGTGTGTGTGTGTGTGTGTGTGTAGAATTTCTATGGGGTCTATAACCTAAAAATATTG	154762330	154762373		357_78	78
29184	33226		33226	29184	1164	CTACACGACGCTCTTCCGATCTTCTCATGTTTCTGTGTTTTATCATCT	CAGACGTGTGCTCTTCCGATCTTGGCATAAAATGGAAAAGGTCTTGA	55878949	55879110	55878949	55878974	55879086	55879110	55878975	55879085	TCAATAAGACTTCTTAAGTGTTTTGGAAAATACACACACACACACACACACACACACACACACACACACACACACTCTTCATTCTCCCTTTTACTTACCTTTACAGTTTCT	55879006	55879049		357_78	78
29205	34566		34566	29205	1185	CTACACGACGCTCTTCCGATCTTTGCAAGTAGAAGCAAAACTGGC	CAGACGTGTGCTCTTCCGATCTACCTTTGAGCTATTGTACAACCT	28422393	28422576	28422393	28422415	28422554	28422576	28422416	28422553	TTTTTTAGGAGTAGGAATGTAAGGACGTGTGTGTGTGTGTGTGTGTGTGTGTGTGTGTGTGTGTGTGTGTAGGGGATGTTAATTAAATCTCTATTAGAGTGCAGAATTTATTTGTGTATCAGTTATCTACAGTTTACA	28422442	28422485		357_78	78
29282	31863		31863	29282	1262	CTACACGACGCTCTTCCGATCTGGGATGATGAAACTGAGAGTCTG	CAGACGTGTGCTCTTCCGATCTCTTAGTGCTTCTCTTGTCCCAGG	147656363	147656558	147656363	147656385	147656536	147656558	147656386	147656535	AGAAGTCTGTAAGTATAGTATCAGTAACTGCTTTCATTGGAATATTGTGCAGATTCATAAATACATACATAGTGCTGGGGTGTGTGTGTGTGTGTGTGTGTGTGTGTGTGTGTGTGTGTGTGAGAGAGAGACTGAGCACTGGACACTGTG	147656465	147656506		357_78	78
29283	31925		31925	29283	1263	CTACACGACGCTCTTCCGATCTGGGGGTGCAGAGAGAGTTTAATG	CAGACGTGTGCTCTTCCGATCTTGCCCAGTTCTTTCTCAGGGATA	63421235	63421424	63421235	63421257	63421402	63421424	63421258	63421401	CCTATGAAATCTCCAATAGATCGTTAAGCAGAAGAGCAATGGTGGCCAGCTGCTCGCAACTCCTTCCCCCAACACACACACACACACACACACACACACACACACACACACACAAGGTTTAACTATAGCATGACAGGCTCAGAT	63421329	63421370		357_78	78
29314	33746		33746	29314	1294	CTACACGACGCTCTTCCGATCTTGCCCATAGCTGGTTTTGTGATT	CAGACGTGTGCTCTTCCGATCTATCTGCAGAAGAGGGGTGTGTAT	24419200	24419298	24419200	24419222	24419276	24419298	24419223	24419275	CTGCCCAAAACACACACACACACACACACACACACACACACACACACACACAT	24419232	24419273		357_78	78
29352	27062		27062	29352	1332	CTACACGACGCTCTTCCGATCTACAGGGCCAGAGAATAGAGCAT	CAGACGTGTGCTCTTCCGATCTACCGAAGGATGAGAATTCAGACT	121605670	121605879	121605670	121605691	121605857	121605879	121605692	121605856	GCAAGTTGAATCTCTCTCTCTCTCTCTCTCTCTCTCTCTTCCCGTGTGTGTGTGTGTGTGTGTGTGTGTGTGTGTGTGTGTGTGCATCAAAGTAAAGTAACATATGCCTGAATCTTAATAAGAAACAAAATGAATTTTTAAATATTCTCCTATGGGATTTGCTTA	121605702	121605729		357_78	78
29356	27377		27377	29356	1336	CTACACGACGCTCTTCCGATCTACCTTTCACTTGATTCCCCAAATG	CAGACGTGTGCTCTTCCGATCTTGCAGGAGAACGTTTTAGGAAATG	149546021	149546229	149546021	149546044	149546206	149546229	149546045	149546205	TTAACATTTTACCACATTCTATGTTATATCTACCACCCCCTCACACACACACACACACACACACACACACACACACACACAATTTTATTCTGAACTTTATGAGAACAAATTGTAGGTATGATGCTCTTTTATCTCCAAATACTGCATTATATATTTCCTAA	149546086	149546125		357_78	78
29371	35300		35300	29371	1351	CTACACGACGCTCTTCCGATCTAAAAATGCGTTCCCCAAATGTCC	CAGACGTGTGCTCTTCCGATCTAGAGAAGGGGCTGCTGATGATTA	82757210	82757415	82757210	82757232	82757393	82757415	82757233	82757392	TTGCAAATTGGACTTTTCCCCAAACTCTCTCTCTCTCTCTCTCTCTGTGTGTGTGTGTGTGTGTGTGTGTGTGTGTGTGTGTGTATACATTTTGTTGGGTGGGGGGCCACAATCCCCCCATACATACACACACATACACACACACTACACATTATTTTCA	82757257	82757276		357_78	78
29400	35338		35338	29400	1380	CTACACGACGCTCTTCCGATCTAAACATTAACCTCTCTCGCTCGC	CAGACGTGTGCTCTTCCGATCTGATTCCTTTCTCCCTTGCCATGT	22530631	22530795	22530631	22530653	22530773	22530795	22530654	22530772	TCTGTGTGTGTGTGTGTGTGTGTGTGTAGGCCTTTTATTCTATTCCATTAACGTTTGTCTAGCACTTTGTCACTATCATCGAGTTTTGATTAATAGATGTTTATGTAATCAGCCTTGAC	22530656	22530679		357_78	78
29402	35341		35341	29402	1382	CTACACGACGCTCTTCCGATCTAAAGAAGGCAAAACAAACACGCA	CAGACGTGTGCTCTTCCGATCTCCTGACTGGTAGAAAACTCCAGC	120365992	120366218	120365992	120366014	120366196	120366218	120366015	120366195	CACACACACACACACACACACAACACACACACACACAAAACAAACACACACACACACACATACACACACACACACACACACACACCAGCAAAGCAATGTTGAGGGGTTGCTGTGGGCCTGGGGGAAGCTGCAGTGTGAGGAGGGAGTGGGTGGGCTTGTGCATGGCTGCAGGGGCCACCCT	120366037	120366050		357_78	78
29408	35353		35353	29408	1388	CTACACGACGCTCTTCCGATCTAAAAGCTTAGCACACACACACAC	CAGACGTGTGCTCTTCCGATCTAGCTTGTCTGTGAGGAATTGTAGT	148978339	148978456	148978339	148978361	148978433	148978456	148978362	148978432	ACACACATACAGAGAGAGAGAGAGAGAGAGAAGGCAAATCCAAGCACTAAATATCGATTGAGAATTTTAAT	148978372	148978391		357_78	78
29459	35391		35391	29459	1439	CTACACGACGCTCTTCCGATCTACAGAGACCCTCTCTCTCTTCTC	CAGACGTGTGCTCTTCCGATCTACAGGTCCTCTTGGTACAATGTAAT	4253599	4253774	4253599	4253621	4253750	4253774	4253622	4253749	TCAATCTCTTTCTCTCTCTCTCTCTCTCTCTCTCTCTCTCTCTCTCTCTATATATATATATATATATATATATATATATATATGCCCACATTTATATATATATATTTATATATTTGCCCACATTTAAG	4253632	4253669		357_78	78
29467	35402		35402	29467	1447	CTACACGACGCTCTTCCGATCTAACACCTTCACACAACAGGATCT	CAGACGTGTGCTCTTCCGATCTTCTTGTACATGGGAAGAGAGTTCA	127409474	127409675	127409474	127409496	127409652	127409675	127409497	127409651	AAATTGACACATATAGTACACTCCACCCTACAAGAATAGAGTACATATTTTCTCTATCTAGGGATATATATATATATATATATATATATATATAGAGAGAGAGAGAGAGAGAGAGAGAGAGAGATAGGAGTGTTTTTTAATGGTCCAAGAAAATA	127409560	127409589		357_78	78
29506	29297		29297	29506	1481	CTACACGACGCTCTTCCGATCTCAGCAACATGGATGAAGTGTCCT	CAGACGTGTGCTCTTCCGATCTACGATGACTGGATAAAAACAATGTGC	7156072	7156291	7156072	7156094	7156266	7156291	7156095	7156265	CCAGTTTCATCCATGTTGCTGCAAAAGACATGAGCCCATTCTTTTTTATGGCTGAGTAGTATTCCATGGTGTGTGTGTGTGTGTGTGTGTGTGTGTGTGTGTGTGTGTACACACAATGCGTGGTGTAGATAGATAGATAGATAGATAGATAGATAGATAGATAGATAGATA	7156163	7156202		357_78	78
29535	30537		30537	29535	1510	CTACACGACGCTCTTCCGATCTCTGTTGCTTGAAAGCCAATAGCA	CAGACGTGTGCTCTTCCGATCTAGGACAGAACATGGAAAGCCTTG	116168961	116169152	116168961	116168983	116169130	116169152	116168984	116169129	AATCAATATAAATGTATTTACTTCTCTAACCAAAAAAGAAAAACTCTAAACTCTGTGTGTGTGTGTGTGTGTGTGTGTGTGTGTGTGTGTGTGCAATTCTAATGGCTTCCCACTTTGCCAAGTTTAAAATATCTCAGCCTGATATT	116169037	116169076		357_78	78
29537	30582		30582	29537	1512	CTACACGACGCTCTTCCGATCTCTTCTCCTTGGGCCCATATCCTA	CAGACGTGTGCTCTTCCGATCTACATCAAGATAGCCACAGGAGGA	120513380	120513523	120513380	120513402	120513501	120513523	120513403	120513500	CATTTGCTATGCTCATATCTCTTTATTTTAGTGGTGAGGCGTCTGGAGTTATCTTTGTGTGTGTGTGTGTGTGTGTGTGTGTGTGTGTGTGTGTGTTT	120513458	120513497		357_78	78
29549	31103		31103	29549	1524	CTACACGACGCTCTTCCGATCTGCACAGCTTAAGAGTTCTGTTTGT	CAGACGTGTGCTCTTCCGATCTCCTACCCAAATTTCCCTTCCTCA	83393773	83393879	83393773	83393796	83393857	83393879	83393797	83393856	TTACCTGTGTATTTGTGTGTGTGTGTGTGTGTGTGTGTGTGTGTGTGTGTGTGTACATTC	83393810	83393849		357_78	78
29557	31603		31603	29557	1532	CTACACGACGCTCTTCCGATCTGGAAGTACAGGCTATTCCGTTCA	CAGACGTGTGCTCTTCCGATCTGAAGCAAAGCTGACATTGGAACC	14599798	14600010	14599798	14599820	14599988	14600010	14599821	14599987	ATTGCCATTAAGCATAATATACAAAATCTCATTTCAATAATTCTGCCATTCTGTAACATTCAAGCATGCACACACACACACACACACACACACACACACACACACACAAATTCAATAGCTCAGCATAGTCATTAACAACATACTTATAGCTGGATACATGGAAACCT	14599889	14599928		357_78	78
29574	32655		32655	29574	1549	CTACACGACGCTCTTCCGATCTTAGTCTTTGTTTTCCCCTTCCCA	CAGACGTGTGCTCTTCCGATCTTTAGACTTCTGGGCAGCTATGGA	94905094	94905227	94905094	94905116	94905205	94905227	94905117	94905204	ACACACACACACACACACACACACACACACACACACACACTATGGATTTGGGTATTTTTAAATACTCTATACCTTGTTTTGTTGCAAG	94905117	94905156		357_78	78
29579	32886		32886	29579	1554	CTACACGACGCTCTTCCGATCTTCAGTCCTCATGTCTTTGGAGGA	CAGACGTGTGCTCTTCCGATCTATCCCTCACTTCTGCTTCCACTT	95804453	95804621	95804453	95804475	95804599	95804621	95804476	95804598	AACAAAAGAATATCACACACACACACACACACACACACACACACACACACACACTTAAATATCTCTGAGGAAAAAGTATTAATATTTGACAGCACCCACAGCAACGTTCTTTTCCCAATTTAG	95804489	95804528		357_78	78
29700	35533		35533	29700	1674	CTACACGACGCTCTTCCGATCTGCCTGCTAAGAAAACACACACAC	CAGACGTGTGCTCTTCCGATCTCAACCAGTTCAGCCTGGAGTAAG	105936579	105936748	105936579	105936601	105936726	105936748	105936602	105936725	ACACACACACACACACACACACACACACAGAGAGAGAGAGAGAGAGAGAGAGAGAAATTAGAAGAGAAAAAAGCAATAAAATTCATTCTACTAATGCCATAGCAATTAAACTCATGGATCTTAA	105936630	105936655		357_78	78
29707	35541		35541	29707	1681	CTACACGACGCTCTTCCGATCTGGAGGGGGAACAAAACACCTTAG	CAGACGTGTGCTCTTCCGATCTGCTCTTTCAGTTGTGCATTGTCT	44390957	44391110	44390957	44390979	44391088	44391110	44390980	44391087	ACAAACAGGGACTTGGTAGGAAGAAGCTTAAAACACACACACACACACACACACACACACACACACACACAGAAGCTTGATCATTTATGTCCTCAGAGAGCTTAAAAA	44391012	44391049		357_78	78
29721	35556		35556	29721	1695	CTACACGACGCTCTTCCGATCTGTTACCAACTGAGGACTGTAACTG	CAGACGTGTGCTCTTCCGATCTACATGATACAGAAATAAGAGAGGAAAG	86120951	86121094	86120951	86120974	86121068	86121094	86120975	86121067	TCATGAGTATTCCTCCTTATTTGGTTATGAACGTGTGTGTGTGTGTGTGTGTGTGTGTGTGTGTGTGTGTAAAATATATCAAATAACTATTTT	86121007	86121044		357_78	78
29737	35572		35572	29737	1711	CTACACGACGCTCTTCCGATCTTGACTTAATGATACGGATGGAGGA	CAGACGTGTGCTCTTCCGATCTAACTAGGCTAGAGGAGAGCACAA	55422529	55422620	55422529	55422552	55422598	55422620	55422553	55422597	AAAAAAGTGTGTGTGTGTGTGTGTGTGTGTGTGTGTGTGTGTGTA	55422559	55422596		357_78	78
29805	35624		35624	29805	1761	CTACACGACGCTCTTCCGATCTATGATGCACTTGTAGCACATGGT	CAGACGTGTGCTCTTCCGATCTCAACTTCTCCACTCAACCCTCAG	65849265	65849454	65849265	65849287	65849432	65849454	65849288	65849431	GGCAGCCCCAGGGCTCAGCTGTCAAATGCAACCATCTACACACACACACACACACACACACACACACACACACACACACACACACACACACACACACACAGAGTCTTAAAGTTACTGATGTGAATATTTAATGGGTGACCATTA	65849325	65849386		357_78	78
29813	35633		35633	29813	1769	CTACACGACGCTCTTCCGATCTCTTACCCCACTGCTTATGGGTTC	CAGACGTGTGCTCTTCCGATCTTGAGCTCTGCAAAGTGAGTATGG	72008613	72008807	72008613	72008635	72008785	72008807	72008636	72008784	TAATCTAACAGATCCACTGAGGGCAGTTCTAGTTTTGGGGACCAGGTGTGTGTGTGTGTGTGTGTGTGTGTGTGTGTGTGTGTGTGTGTGTGTGTGTGTGTGTGTGTGTGTGACATGTCCAAGCATGTGCATATGACTGTGTGTGTGTT	72008681	72008746		357_78	78
29817	35637		35637	29817	1773	CTACACGACGCTCTTCCGATCTTGACTAATCTTCAGGTCCAGCCT	CAGACGTGTGCTCTTCCGATCTAAGGGCAAGGACTGATATACCCA	53892668	53892818	53892668	53892690	53892796	53892818	53892691	53892795	GCTGTGTGTGTGTGTGTGTGTGTGTGTGTGTGTGTGTGTGTGTGTGTGTGTGTGTGTGTGTGTGTGTGTGTGTGTGTGTGTGTGTGTGTGTGTGTGTGGAGATGG	53892693	53892788		357_78	78
39044	46131		46131	39044	2061	CTACACGACGCTCTTCCGATCTTCCCTCACTGGAAGAGGGTTTTA	CAGACGTGTGCTCTTCCGATCTTGGGTATGAGCACTGTGACTTTG	148326260	148326457	148326260	148326282	148326435	148326457	148326283	148326434	GATGACAGTGATAAGGGGGATAGCATAGCTCTCAGCTGTGGCTGGGCTTCTTTTCAAAGTGTGTGTGTGTGTGTGTGTGTGTGTGTGTGTGTGTGTGTGTGTGTGTGTGTGTGTGTGTGGTCCAGTTCCCACAGGTGCACGGCCCTGAGTCT	148326341	148326400		357_78	78
40649	47936		47936	40649	2076	CTACACGACGCTCTTCCGATCTTATTCGCGGAACGAAAAAGAAGC	CAGACGTGTGCTCTTCCGATCTTGTCTATTCTCCACAGGCTTTGC	6918816	6918953	6918816	6918838	6918931	6918953	6918839	6918930	TTTCCAATAGGAACTAAAAGACATCATGGATACACACACACACACACACACACACACACACACACACAATGTACATATACACATACACTCAA	6918870	6918905		357_78	78
49386	57843		57843	49386	2215	CTACACGACGCTCTTCCGATCTGACATCACACGACAGGCAAAAAG	CAGACGTGTGCTCTTCCGATCTACCAAACACCAAGTCCCTCTTTC	152549367	152549536	152549367	152549389	152549514	152549536	152549390	152549513	TAACTTCTTATACCCACCACGCCCCCACCCAACACACACACACACACACACACACACACACACACACACACACACACACACACACACACCCTGCAATTAGAAATTAGAAAGAGGGATGCAATTA	152549421	152549478		357_78	78
52509	61360		61360	52509	2279	CTACACGACGCTCTTCCGATCTCGCCTGGCCCAAGATTTCTTAAT	CAGACGTGTGCTCTTCCGATCTTGGCAGCTTCTAAAGGTCCTTAC	129772331	129772549	129772331	129772353	129772527	129772549	129772354	129772526	ATGCACGTTTTCATGTACTTCTTTTAAAATAACTGTTAAACAACAATTTGAAACACACACACACACACACACACACACACACACACACACACGAATATAGCATTGACTCGTCTCACAGAGGAAAAGTAAATGTAAAAACTAAGACATAAGATTTCCAGTTTCCAGTCTGGCAT	129772406	129772445		357_78	78
53719	29827		29827	53719	2303	CTACACGACGCTCTTCCGATCTCCCTGATACCAAAATCAGGTAAGGG	CAGACGTGTGCTCTTCCGATCTTGCACTTGGGTTCATCAGGGATA	62337767	62337872	62337767	62337791	62337850	62337872	62337792	62337849	AACACACACACACACACACACACACACACACAAACCAAAAAAACCTCTCATTGGCCAA	62337793	62337822		357_78	78
63245	73428		73428	63245	2449	CTACACGACGCTCTTCCGATCTAGACAGGGTCCCAAATCAAACAC	CAGACGTGTGCTCTTCCGATCTTAGAGGCTGGGGTGTGTTTTACT	10017009	10017187	10017009	10017031	10017165	10017187	10017032	10017164	CACTTCCAGGTCCTCACGGTGGGATTGGTCTCTCTCTCTCACACACACACACACACACACACACACACACAGGCAATTTCCACATCTAGTTCACAAACCACACTAATTTACCCTTTTCACAGTATGCAGTCTG	10017071	10017102		357_78	78
69803	34244		34244	69803	2573	CTACACGACGCTCTTCCGATCTTGTGTAGGTTCGTATATGAGGACA	CAGACGTGTGCTCTTCCGATCTGGATAATTCACCAGAGAGCTGGG	138702082	138702282	138702082	138702105	138702260	138702282	138702106	138702259	TGTATTTGCATAAATGTATACGTGTGAGGTATGTATAGGTATATATACATTTGTGTGTGTGTGTGTGTGTGTGTGTGTGTGTATATATATATAGCAAATATCTAAAACAAAATCTTACCTGAGAATTTTCATCTAAGTGTTTTTTTCATCATTC	138702157	138702186		357_78	78
70180	80602		80602	70180	2689	CTACACGACGCTCTTCCGATCTTAATGTTTGCCCCGTTTGATGCT	CAGACGTGTGCTCTTCCGATCTTGATACCCATTGAAGGATGCACA	103293767	103293960	103293767	103293789	103293938	103293960	103293790	103293937	TCTAAATTGTTATTTACAGCAGTAAACTGTTTCCCTTTGTGTGTGTGTGTGTGTGTGTGTGTGTGTGTGTGTGTAATGTGATTTAATTTATAATATTTCAGGTATGAGTTTTGTAACCAAGTTTATAAATGTTCTCAGATTTTTGTAG	103293827	103293862		357_78	78
70367	80638		80638	70367	2740	CTACACGACGCTCTTCCGATCTGGAGAAAGCACCCTTATAACCCA	CAGACGTGTGCTCTTCCGATCTGCCAAATAAAATAAAAAGCAGTGACCC	145706831	145707048	145706831	145706853	145707022	145707048	145706854	145707021	ATTTGGTAAATCTTACATCAATATATTCAACGTTAAAATCATCTCTATATTATTCTATAATAATTCTAATTTGTACGTAGGGGTTGTGTGTGTGTGTGTGTGTGTGTGTGTGTGTGTGTGAATTTAGTTCGTTTATATTATTTAAGGATTTTGCATCTATATTCATAA	145706938	145706973		357_78	78
70466	80652		80652	70466	2758	CTACACGACGCTCTTCCGATCTGCATGTGGGTATTCGGCTCTAAA	CAGACGTGTGCTCTTCCGATCTCAGTCTGTTTTCTGTGTGTGTGC	97222954	97223127	97222954	97222976	97223105	97223127	97222977	97223104	GTTTGATGAAACTTTTCAGAAATTTGAGAGTATCTCAGGCCAGCCACTGATATCTCACAAGGTTTGGCATTTAACAACACAGATACACACACACACACACACACACACACACACACACATGCACTCAT	97223061	97223094		357_78	78
70853	29439		29439	70853	2856	CTACACGACGCTCTTCCGATCTCATCACACCAGGCACTGAACTAA	CAGACGTGTGCTCTTCCGATCTTTTGTATTTCTCCCACCCAACCC	68022615	68022712	68022615	68022637	68022690	68022712	68022638	68022689	GCATGTGTGTAAGTCTGTGTGTGTGTGTGTGTGTGTGTGTGTGTGTGTTTCG	68022653	68022684		357_78	78
28791	34069		34069	28791	771	CTACACGACGCTCTTCCGATCTTGGTGGTAAGAGTCATGGAAAGA	CAGACGTGTGCTCTTCCGATCTATTCACCCCAGGGGGCTATAAAT	56583947	56584095	56583947	56583969	56584073	56584095	56583970	56584072	TTAAACTGAAGGAAAAGTATTAGCTGCCATCATCATCATCATCATCATCATCATCATCATCATCATCTTCATTTGAAGAAAGTGTTTTCCACAATACAAACAT	56583997	56584035		358_78	78
28795	33519		33519	28795	775	CTACACGACGCTCTTCCGATCTTGACTCCGAGCTTTTATTCTGCC	CAGACGTGTGCTCTTCCGATCTCATCTCTCAGGGAGAAGGAGGAG	84956128	84956278	84956128	84956150	84956256	84956278	84956151	84956255	TAAGGGAAAAATCATCATCATCATCATCATCATCATCATCATCATCTAGTCATTACCAAGCTCATTAGATTTAGGGTTTAAACATAATCAGCTAAGGTTGCTGCC	84956161	84956196		358_78	78
28852	35231		35231	28852	832	CTACACGACGCTCTTCCGATCTCTAAAACAAACAAACCCTGGCGG	CAGACGTGTGCTCTTCCGATCTTGAGAAGTGTGGAGGAAACTTGC	50556119	50556258	50556119	50556141	50556236	50556258	50556142	50556235	CGGCGGCGGCGGCGGCAGTGGCGGCGGCGGCGGCGGCGGCGGCGGCAGCGGCAGCAGCAACAGCAGTAGCTCCAGCACAGCTGCGCTCCATGGC	50556161	50556187		358_78	78
28891	29245		29245	28891	871	CTACACGACGCTCTTCCGATCTCACTTGTGATAAACCGCTCCAGA	CAGACGTGTGCTCTTCCGATCTTCCTGGGCATGACATGAGAAAAC	28678154	28678327	28678154	28678176	28678305	28678327	28678177	28678304	TTCCAAAGCAGAAGCAGAGTGAGGATGGTGTGTGTGTGTGTGTGTGTGTGTGTGTGTGTGTGTGTGTGTGTGTGTGTGTGTTGGAGTTACTGGGTTGCCATTAAACTTAATTGACTCTAGTTATTTCT	28678204	28678257		358_78	78
28930	35243		35243	28930	910	CTACACGACGCTCTTCCGATCTATTAAAGGGCATGCTGTGGATGT	CAGACGTGTGCTCTTCCGATCTAGTAGATAGCACCCCAACACACA	5886358	5886565	5886358	5886380	5886543	5886565	5886381	5886542	GGCTTTGTGTATTTTCAATTTGCCTGTGTGTTCTGGTACTTTTCTCACTTTGTTGCTACCAATTGGATCTAGTATGGCTGTCTTTGATTGTAAGTACCCCTCTCTCTCTCTCTCTCTCTGTGTGTGTGTGTGTGTGTGTGTGTGTGTGTGTGTGTGTGTGTG	5886480	5886497		358_78	78
28936	30743		30743	28936	916	CTACACGACGCTCTTCCGATCTGAAGTAGCACTCACTCCTGTCTG	CAGACGTGTGCTCTTCCGATCTCACACACTCTAGACATTCACCCG	23423700	23423862	23423700	23423722	23423840	23423862	23423723	23423839	CTAAAGTCCTTATTTAGCCCATTTCCATGGAAACTGAAATCAGATCTCTCTCTCTCTCTCTAACACACACACACACACACACACACACACACACACACACACACACACACACGCTGG	23423767	23423782		358_78	78
28943	31653		31653	28943	923	CTACACGACGCTCTTCCGATCTGGAGAAAATAAAGGAAAAAGGCAGCA	CAGACGTGTGCTCTTCCGATCTTTGCTTTCTGAGATGGGACACAA	105194494	105194658	105194494	105194519	105194636	105194658	105194520	105194635	GTGTGTGTGTGTGTGTGTGTGTGTGTGTGTGTGTGTGTGTGTGTGTGTGTGGAGAGAGAGAGAGAGAGACTTAACAATTGCATCAGATATTACTAAGTGTTCCCATTTCCAAAACA	105194520	105194569		358_78	78
28965	27820		27820	28965	945	CTACACGACGCTCTTCCGATCTAGAGGTAGAAGTGTGCTGCCTTA	CAGACGTGTGCTCTTCCGATCTAAATGAACTCACAAGGTTCCAGA	33237337	33237554	33237337	33237359	33237532	33237554	33237360	33237531	TTGCCAGGTGGGAGTGAAGGTCCTGGTTCCCCACTCCATCTATGGTTGATACTTTAGAGATTATTGTGTGTGTGTGTGTGTGTGTGTGTGTGTGTGTGTGTGTGTGTGTGTGTTCTGTAAATAAATTTTACTTGACACCATCTTAATTCCCTTTAAAATTAGTAAGTAGATA	33237424	33237471		358_78	78
28981	28926		28926	28981	961	CTACACGACGCTCTTCCGATCTATTGGCTACCACTGCTCTTGAAC	CAGACGTGTGCTCTTCCGATCTGCTAATATGGAAGCCCTGCACAA	138368115	138368270	138368115	138368137	138368248	138368270	138368138	138368247	GTGTGTGTGTGTGTGTGTGTGTGTGTGTGTGTGTGTGTGTGTGTGTGTTTTAGGGTACCTGTTTAAACGTTCCAGCAGTTGGCAACTCTGCCTTAGCTTTTACTTCCTGC	138368138	138368185		358_78	78
28993	30239		30239	28993	973	CTACACGACGCTCTTCCGATCTCTATAGTACAAGGCAGGCACAGG	CAGACGTGTGCTCTTCCGATCTTAAACCAGTTTCCATGTGGGTCC	13849227	13849379	13849227	13849249	13849357	13849379	13849250	13849356	CTTACGGTCCAATATATGGTGAGTAAAGGGATGTAGAAGAGCTCAGTACACACACACACACACACACACACACACACACACACACACACACACACAAATGGCTTGGG	13849297	13849344		358_78	78
29016	33818		33818	29016	996	CTACACGACGCTCTTCCGATCTTGCTGCTCCCATCCACTAATACT	CAGACGTGTGCTCTTCCGATCTCAGTGTGTAAGTCTTTTACCTGTGC	139236660	139236825	139236660	139236682	139236801	139236825	139236683	139236800	GAACTATCGAAAAGGAAATTGAGAAAACAATCCCATTTACAATGACACACACACACACACACACACACACACACACACACACACACACACACAAAGAATAAAATACTTAGGAAAAAGA	139236727	139236774		358_78	78
29022	34369		34369	29022	1002	CTACACGACGCTCTTCCGATCTTTACTAGATGTCACGTGGGAGGG	CAGACGTGTGCTCTTCCGATCTGAAGGCCTGGAGGTATGAAACAG	68374599	68374727	68374599	68374621	68374705	68374727	68374622	68374704	TCTTTCTTTAACTCAGGGTCTCACATGCACAACACACACACACACACACACACACACACACACACACACACACACACACGGTA	68374653	68374700		358_78	78
29104	33974		33974	29104	1084	CTACACGACGCTCTTCCGATCTTGGCTTTCTTTCCTACACCTCAG	CAGACGTGTGCTCTTCCGATCTTTTTGGAGTCAAAGGAGGGAGGA	141859568	141859776	141859568	141859590	141859754	141859776	141859591	141859753	ATAAGCCATTCTCCATCTTACTTATTTTGTATTTATTTATTTGTTTATTTATTTATTTATGTGTGTGTGTGTGTGTGTGTGTGTGTGTGTGTGTGTGTGTGTGTGTAGAAATGGGGTCTACCTATGTTGTCCAGGTTGGTCTTGAACTCCTGGGCTCAAGCAA	141859634	141859649		358_78	78
29141	28792		28792	29141	1121	CTACACGACGCTCTTCCGATCTATGGGAGAATCACTTAAGCCCCT	CAGACGTGTGCTCTTCCGATCTCCCCAGAAACCCAGGGAATTTTT	142357272	142357492	142357272	142357294	142357470	142357492	142357295	142357469	GAAGTCGAGGCTGCAGTGAACTGTGATTGTGCTAGTAGACTCTAGCCTGGGCCACAGAGACGTATACATATGCGTGTGTGTGTGTGTGTGTGTGTGTGTGTGTGTGTGTGTGTGTGTGCGCGCGCAAAGTTCTCCTTTCTTTAGCCTAACTAAAGAAAAGGAAGATTTTTTTTTA	142357368	142357411		358_78	78
29264	35282		35282	29264	1244	CTACACGACGCTCTTCCGATCTCTTCTAGGAAATGGCGCCTACC	CAGACGTGTGCTCTTCCGATCTACAGTGACACAACACACACATCA	68160753	68160986	68160753	68160774	68160964	68160986	68160775	68160963	AGCTCAGCTGTGCTCTGGAGCCAGGGTCCTAAGGCAGGCATGGCATGGCCCAGCAGCAAAGACATGGGGAGGGGAGGAAGGGTGAGGAGGGAGAGCTCTTTTCTCTCTCTCTCTCTCTGTGTGTGTGTGTGTGTGTGTGTGTGTGTGTGTGTGTGTGTGTAGCAGGGGTGGTGAGTGGGGGGCTGGTGG	68160876	68160891		358_78	78
29306	33470		33470	29306	1286	CTACACGACGCTCTTCCGATCTTGAATAAGCCTAGAGAATGCCAA	CAGACGTGTGCTCTTCCGATCTATCTGGATGGCTTCAAGCTCTTT	154164230	154164333	154164230	154164252	154164311	154164333	154164253	154164310	AGTAACACACACACACACACACACACACACACACACACACACACACAAAAATCAAAGT	154164257	154164298		358_78	78
29409	35354		35354	29409	1389	CTACACGACGCTCTTCCGATCTAAAATGTTAAGGGGACAGGCAGG	CAGACGTGTGCTCTTCCGATCTCTCACCACTGCTCCAGAATTCAA	77323081	77323333	77323081	77323103	77323311	77323333	77323104	77323310	GATGAGGGAAGGACCAATGAGGGGAGACTACCTACATTTGCCAATGTTTAAGATGCACAAGACAGTAAAACTATCTCCATTACACAGTGAATTTGTGTGTGTGTGTGTGTGTGTTGGTGGGGGGGGTCTCAACTCTTTATCATACTTGTTTTAAAAGTGATTTAATAGTGTTTTTCAGGGGCAAAATTTAGTTCATTCATTTAAATA	77323197	77323216		358_78	78
29421	31481		31481	29421	1401	CTACACGACGCTCTTCCGATCTGCTGAGAAGGTCATCAGTAAAGCA	CAGACGTGTGCTCTTCCGATCTTAAATCGCCCCTTCAGAAGTCAC	31205775	31205938	31205775	31205798	31205916	31205938	31205799	31205915	ACATGTTAATCAGCTCTGGAATCTTCCCAGATTCTCAGAGAGAGAGAGAGAGAGAGAGAGAGAGAGAGAGAGAGAGAGAGAGAGAGAGAGAGAGAGAGAGAGAGAGAACAAGCAAGA	31205835	31205904		358_78	78
29428	35370		35370	29428	1408	CTACACGACGCTCTTCCGATCTAACATTCTCCACACCTATCCCCA	CAGACGTGTGCTCTTCCGATCTAAATCTTCTCTTCCCCCACTGGA	11095789	11095976	11095789	11095811	11095954	11095976	11095812	11095953	GCCATCACAGGCTGCTGTCCAGTGTCCAGTTGCTTGCTGCTTGGGAAGGGCAAGCAGTGGGTCTCGGGTCTCTCTCTCTCTGTCTCTCTCTCTCTCTCTCTCTCTCTCTCTCTCTCTCTCTCTCTCTCTCTCTCTCTCTCGA	11095894	11095951		358_78	78
29496	28724		28724	29496	1471	CTACACGACGCTCTTCCGATCTATGACAGTGCTCTGGTTCAGTTG	CAGACGTGTGCTCTTCCGATCTAGCACTCCCTTATCTGCTTTGTG	21103150	21103261	21103150	21103172	21103239	21103261	21103173	21103238	TAAATAAAGTTTTTACATCACACACACACACACACACACACACACACACACACACACACGCACGCA	21103191	21103230		358_78	78
29513	29541		29541	29513	1488	CTACACGACGCTCTTCCGATCTCCAAGGTGGTGGTAATGTCTCAA	CAGACGTGTGCTCTTCCGATCTGGCATCTTTTGAGTGGGAACTCT	123597597	123597831	123597597	123597619	123597809	123597831	123597620	123597808	CATTTAACAGTGAAACCAGACACTGATAATAATGTGATTTATTTTTCTTTGCTTTATAGAGGTTGGGGTGTGTGTGTGTGTGTGTGTGTGTGTGTGTGTGTGTGTGTGGAGAGAGAGAGAGAGAGATTGGGGTAAGTAGATGGTGCTAGTTCAAGTTGAAATGCACATGTCTTGTTTTATTTTTGTGTT	123597687	123597726		358_78	78
29519	29817		29817	29519	1494	CTACACGACGCTCTTCCGATCTCCCTCCTTGTCCCGGCTGAG	CAGACGTGTGCTCTTCCGATCTGTTCCAGCCACCTCCATTATGC	39873585	39873766	39873585	39873604	39873745	39873766	39873605	39873744	CGCACCCACCCCCGGCCTCGGCCGGGGCGAATTCGTGTGTGTGTGTGTGTGTGTGTGTGTGTGTGTGTGTGTGTGCGCGCGCGCGCGCGCGCTCGAGTGCCGGGAGGGCAGTTGCGAAACGGGCTCTTGGCTGCAGCGCG	39873639	39873678		358_78	78
29621	35438		35438	29621	1596	CTACACGACGCTCTTCCGATCTACAGGGCAATATCTAGGCTTTATT	CAGACGTGTGCTCTTCCGATCTCTTCTGGAGAGGCAAGAACTGAG	35535957	35536168	35535957	35535980	35536146	35536168	35535981	35536145	ACATAACTTTGATCAGATTATTGTGTATTATAAATTTTAAACTCTTCATCTCTATTGAAAATACACAATAAATTAGCTTTAAACACACACACACACACACACACACACACACACACACACTCTGACATTGTTACTGGCAGTGAATCCATATGGGTCTGCAGCAAC	35536063	35536100		358_78	78
29648	35468		35468	29648	1623	CTACACGACGCTCTTCCGATCTAGTTTGCTATCCAAACACAAGGA	CAGACGTGTGCTCTTCCGATCTATTATTGTTGACCAACGGGGCTT	105784528	105784669	105784528	105784550	105784647	105784669	105784551	105784646	AATGAATCTAGAAATCAAATGCCAGAAGAAATAGGAAAAATTCCCAAATATGTGTGTGTGTGTGTGTGTGTGTGTGTGTGTGTGTGTGTATTCTAA	105784601	105784638		358_78	78
29660	35484		35484	29660	1635	CTACACGACGCTCTTCCGATCTCCAGGACAAAATAGGTCAGAAGGT	CAGACGTGTGCTCTTCCGATCTTAAATGCTAGAGAACTGGAGCCG	93581748	93581885	93581748	93581771	93581863	93581885	93581772	93581862	TGTGTGTGTGTGTGTGTGTGTGTGTGTGTGTGTGTGTGTTTGTATACCTCTTTTTTTGGTGGCTTCTTTAATCACTCAGGTGCAAAATCTG	93581772	93581809		358_78	78
29698	35530		35530	29698	1672	CTACACGACGCTCTTCCGATCTGCACTGTGAATAGACTTAATGCCAC	CAGACGTGTGCTCTTCCGATCTAGTGTCTGACAACTGATGTGTGT	109132057	109132200	109132057	109132081	109132178	109132200	109132082	109132177	TGAATTATATACTCAGAAATGATTAGAATGGTACATTTTATGTTATGTATACTTTAACACACACACACACACACACACACACACACACACACACAT	109132138	109132175		358_78	78
29976	35805		35805	29976	1932	CTACACGACGCTCTTCCGATCTCTCACAAGGTGCAGGAAAAGTCT	CAGACGTGTGCTCTTCCGATCTGTATACCTGGTGAAAGCAGCACA	70080470	70080691	70080470	70080492	70080669	70080691	70080493	70080668	AGATTTTTCTCAGTTGACTTTCAGGCTTAGAAAAAAAAAACCTCTAGAAGATTTATGGCTTGTTGTTGTTGTTGTTGTTGTTGTTGTTGTTGTTGTTGGAAAAGCATTTATTCTCTTTAGGAGCCATCACACACCAACATGTATGTGGCCCTTAGTTGGCGTAGGTAGAGGTCAAC	70080552	70080590		358_78	78
31093	27723		27723	31093	1954	CTACACGACGCTCTTCCGATCTTTGGCCACAAGTTGATAATTGTTGAG	CAGACGTGTGCTCTTCCGATCTTAACGAGAGATTGGGGCAAAACC	123332463	123332659	123332463	123332488	123332637	123332659	123332489	123332636	AACGAGGATTCATTATACTATTCTCTCTCTGTCTCTCTCTCTCTTTCTGTGTGTGTGTGTGTGTGTGTGTGTGAATTTTCTACAATAAAATGTTTCTAAAAAAAAACACACACACAAAAAACAAAGAAATAAAGAAGACTTACATGCA	123332536	123332561		358_78	78
42342	49860		49860	42342	2103	CTACACGACGCTCTTCCGATCTGTTGACAGAGAAACATCCCACCA	CAGACGTGTGCTCTTCCGATCTAAGAGGGCAAACCAAACAGGAAA	176241007	176241153	176241007	176241029	176241131	176241153	176241030	176241130	GGGAACTGAAGTGAGTGAAAGACAGGACATGTAGCTTTACACACACACACACACACACACACACACACACACACACACACACACACACACACACACACAGC	176241068	176241127		358_78	78
69695	34754		34754	69695	2544	CTACACGACGCTCTTCCGATCTTTTCTTGTCTTGTCTCTCCTGCC	CAGACGTGTGCTCTTCCGATCTCCATTTGGGAGAGTGTCTCATGG	139333265	139333454	139333265	139333287	139333432	139333454	139333288	139333431	CCCTGCCTCTAACCATTTCCCCACGTGCACACACACACACACACACACACACACACACACATCGTTATATTCAAGCCCTAAGCCAAAAAATTAGAAACCTTACATGTACAAGTAAAGATAAATTTCAAGTGCTTTCCAGCAGCA	139333315	139333348		358_78	78
69832	80534		80534	69832	2586	CTACACGACGCTCTTCCGATCTTGTATGCCCATATACCTAAACCCA	CAGACGTGTGCTCTTCCGATCTACCTGGAAACTCTCCCTAGTTCC	5711806	5711961	5711806	5711829	5711939	5711961	5711830	5711938	TATATGTGTGTGTGTGTGTGTGTGTGTGTGTGTGTGTGTATGCATATATTTTATTGGCTCTATGTCTGTATATCTCTGGAGTACTCCTACTAATACAACCAGGAGATAT	5711834	5711867		358_78	78
69872	80542		80542	69872	2598	CTACACGACGCTCTTCCGATCTTGGAACAGTGTACTCACTATGCT	CAGACGTGTGCTCTTCCGATCTAGCCCTTTCAGTGGTTCTTGATG	46750457	46750578	46750457	46750479	46750556	46750578	46750480	46750555	ACCTTATGTGTTAAGAAAGGGGAGATTGTGTGTGTGTGTGTGTGTGTGTGTGTGTGTGTGTGTATGCTTAATTTTA	46750506	46750541		358_78	78
69886	33822		33822	69886	2601	CTACACGACGCTCTTCCGATCTTGCTGGTAGAGAAGGGAAGACAA	CAGACGTGTGCTCTTCCGATCTACGATGACCTCCAACATTGCTTT	57356032	57356116	57356032	57356054	57356094	57356116	57356055	57356093	GGTCCACACACACACACACACACACACACAAGTACCAAT	57356059	57356084		358_78	78
69916	33697		33697	69916	2611	CTACACGACGCTCTTCCGATCTTGCAGTAGTACCTCAGACTGTGT	CAGACGTGTGCTCTTCCGATCTTGACATTCCCAACTAGGATCGGT	65856754	65856862	65856754	65856776	65856840	65856862	65856777	65856839	GTAAAACACACACACACACACACACACACACACCCCACATACTTCTAAATGTCTTGTGGAAAT	65856782	65856809		358_78	78
70159	80598		80598	70159	2682	CTACACGACGCTCTTCCGATCTTACTGTGGCTCCAATGTTTTGGT	CAGACGTGTGCTCTTCCGATCTTGCAGTGATTCATTGGCTGTCTT	4435006	4435139	4435006	4435028	4435117	4435139	4435029	4435116	GTGGGCACATGCACACACACACACACACACACACACACACACACACAATATCATGATCCTACTCATTCCACATCTCCTTGTCTCCAGA	4435040	4435075		358_78	78
70166	32547		32547	70166	2684	CTACACGACGCTCTTCCGATCTTACCCTGTCCCATACTCTGATGC	CAGACGTGTGCTCTTCCGATCTCCCCCAAAAGCAAGGGAAATACA	49842149	49842332	49842149	49842171	49842310	49842332	49842172	49842309	CTTTGTTTACTCTCTCCTAGATTAGGAGAACTTAGGTAGAAAAGTTTGAGAAGTCCTACAACTTAGGGTGGGTGTGAAAGAGAGAGAGAGAGAGAGAGAGAGAGAGTGTGTGTGTGTGTGTGTGTGTGTGTGTGTGTG	49842250	49842275		358_78	78
70208	32404		32404	70208	2701	CTACACGACGCTCTTCCGATCTGTTTCTAACCCAATGGAACCCCT	CAGACGTGTGCTCTTCCGATCTAGGACTCCATCTCTCCCTCTCTC	86762640	86762853	86762640	86762662	86762831	86762853	86762663	86762830	ATTACATCCAAATACACCCCACTCTTATTCCTAACTTCTGGAAACCACTAATCTGCACTCTCTCTCTCTCTCTCTCTGTGTGTGTGTGTGTGTGTGTGTGTGTGTATGCGTATATATATGTGTGTGTGTATATATGCATATATATATATACACAGAGAGAGAGAGAAA	86762720	86762737		358_78	78
70241	32235		32235	70241	2708	CTACACGACGCTCTTCCGATCTGTGCTGTTCAAGTTGTCTGTTGG	CAGACGTGTGCTCTTCCGATCTTCCCAATGTTTCAGGAACTGACC	69721223	69721317	69721223	69721245	69721295	69721317	69721246	69721294	GGTGTCTGTCTGTCTGTCTGTGTGTGTGTGTGTGTGTGTGTGTGTGTAA	69721248	69721263		358_78	78
70505	80659		80659	70505	2767	CTACACGACGCTCTTCCGATCTGATTGTGAGTAGTTGCTGCCTCA	CAGACGTGTGCTCTTCCGATCTTTCTTTGCAAAAACCCACTTAACA	36874717	36874835	36874717	36874739	36874812	36874835	36874740	36874811	AAGGCATTTAAAGACACACACACACACACACACACACACACACACACTCTCACATCTAATCTGTTGCTTTAA	36874753	36874786		358_78	78
70720	30031		30031	70720	2818	CTACACGACGCTCTTCCGATCTCCTGGCAAACATACAGAGGCATA	CAGACGTGTGCTCTTCCGATCTAGAAAACGGTAGCATGACAGCAA	136708896	136709046	136708896	136708918	136709024	136709046	136708919	136709023	CGTAAATTCACATTTGATATAGTCTTTACCGTGTGTGTGTGTGTGTGTGTGTGTGACTTTTTTGTGAATGAGCTATTCACTGATGATTGGTTAGTCAACCTTATA	136708949	136708972		358_78	78
70815	29606		29606	70815	2844	CTACACGACGCTCTTCCGATCTCCAGCACTGGAGTAAGCCTTTTA	CAGACGTGTGCTCTTCCGATCTCCAGTCTTGCTGAGAGAGAGAGA	107088687	107088799	107088687	107088709	107088777	107088799	107088710	107088776	TCATGGGAAAGTAACACACACACACACACACACACACACACACACACTCTCTCTCTCTCTCTCTCTC	107088723	107088754		358_78	78
70887	29280		29280	70887	2862	CTACACGACGCTCTTCCGATCTCAGAGTAAGCACACAGTAGGCAG	CAGACGTGTGCTCTTCCGATCTTAGCACACACTTTTCCACCACAA	40235023	40235162	40235023	40235045	40235140	40235162	40235046	40235139	CAATAGATAACTATAGCAGTGTGTGTGTGTGTGTGTGTGTGTGTGTGTACACGCATGTGTGTGGGACAGAGAGAGACAGACACAGAGTGTGTAT	40235064	40235093		358_78	78
71106	28390		28390	71106	2921	CTACACGACGCTCTTCCGATCTAGTCTCAGTCGACATGCTTTGAC	CAGACGTGTGCTCTTCCGATCTGCAGGCAGTTTTACAGATGAGGA	138383370	138383569	138383370	138383392	138383547	138383569	138383393	138383546	CAAATGCCAAGGATGGTGCCCAAAAGTATGGTAATTGTCAACCCCTACTTGCCTAGTCACCATTTGTGTGTGTGTGTGTGTGTGTGTGTGTGGTGAGAACACTTAGGATCTACTTTCTCAGCAAATTTCAAGTTTTACAGTTCAGAACTTAGTT	138383457	138383484		358_78	78
71438	80808		80808	71438	2995	CTACACGACGCTCTTCCGATCTACACATGCATAAGTCTCTCTCCC	CAGACGTGTGCTCTTCCGATCTTCTCTCTCTCTAGACAAATGATTAGG	5844775	5844909	5844775	5844797	5844884	5844909	5844798	5844883	TACAGAGAGATATATTCTACCTCTAGAGAGCATACACACACACACACACACACACACACACACACACACGTTCTTATAGACTGTTT	5844831	5844866		358_78	78
28768	34028		34028	28768	748	CTACACGACGCTCTTCCGATCTTGGGTGATGAGAGAGAAACTTCG	CAGACGTGTGCTCTTCCGATCTTCTCTTCCCAAACACAGTTCTGC	48789399	48789499	48789399	48789421	48789477	48789499	48789422	48789476	TCTCAAAAAAAAGATGATAATAATAATAATAATAATAATAATAATAATAATAATA	48789438	48789476		359_78	78
28866	29269		29269	28866	846	CTACACGACGCTCTTCCGATCTCAGAGAGATAAGGGGGTGAGAGG	CAGACGTGTGCTCTTCCGATCTTCAACTCATTCTCGGTAAAGGTCA	143846169	143846343	143846169	143846191	143846320	143846343	143846192	143846319	ATCTCTGGAAGGTGTGTGTGTGTGTGTGTGTGTGTGTGTGTGTGTGTGTGTGTGTGTGTGTGTGTGTGTGTATATATATATATATATATATATATATATATATATATATATAAAATCCAGATGAATTT	143846203	143846260		359_78	78
28920	32706		32706	28920	900	CTACACGACGCTCTTCCGATCTTATGCAGTGGAAGAGTCCCTCAG	CAGACGTGTGCTCTTCCGATCTCCCGATTTCCTCTAAAACAGTGTG	17977156	17977319	17977156	17977178	17977296	17977319	17977179	17977295	AGCACTCCCCCGACCCCCAACACACACACACACACACACACACACACACACACACACACACACACACACACCCCACTATATTGCTAGAAGGAGAAGGCTTATTGTTAAATTTTGAAA	17977198	17977249		359_78	78
28939	31016		31016	28939	919	CTACACGACGCTCTTCCGATCTGATGGCAACAATGGGTATGGAGA	CAGACGTGTGCTCTTCCGATCTCTCCAGTGCCTAGCACATCTCTT	123559774	123559935	123559774	123559796	123559913	123559935	123559797	123559912	AAAGCAGATGGATTTGAGACATGTTAAAGAGTTGGAAGCAAAAGGACTGGTGTGTGTGTGTGTGTGTGTGTGTGTGTGTGTGTGTGTGTGTGTGTGTGTTTGGTGTGCCTTGTGCC	123559846	123559895		359_78	78
28958	26507		26507	28958	938	CTACACGACGCTCTTCCGATCTAACATAGTGCCATGCAAGGTGAG	CAGACGTGTGCTCTTCCGATCTGCACTTTTCTAGGTCCTTTTCGT	41677328	41677504	41677328	41677350	41677482	41677504	41677351	41677481	GACTACCTGTATTCAACATAATCCCAATAAAAATCCCAGGAGGCCTTCTGTGTGTGTGTGTGTGTGTGTGTGTGTGTGTGTGTGTGTGTGTGTGTGTTTGCTGAAATGGACAAACTAATTCTAAAATTCAT	41677399	41677446		359_78	78
28970	28118		28118	28970	950	CTACACGACGCTCTTCCGATCTAGGACCCACACTTTTGGGAGTAT	CAGACGTGTGCTCTTCCGATCTATATCTGCCCAGTGCCATCTTCT	42042953	42043118	42042953	42042975	42043096	42043118	42042976	42043095	TCATATACACTGAAAAAGGACCCAAAGATGTTATGTAGGAAGTTCAACAAGATGACCGATTAATGTGTGTGTGTGTGTGTGTGTGTGTGTGTGTGTGTGTGTGTGTGTGTGGAAGTGCAG	42043039	42043086		359_78	78
28986	29776		29776	28986	966	CTACACGACGCTCTTCCGATCTCCCCGTGGAGCTGAATTAAAGAA	CAGACGTGTGCTCTTCCGATCTTTTCTTTGCACTACGGTCTCTCC	92775598	92775821	92775598	92775620	92775799	92775821	92775621	92775798	TTGGGAGTATAAGTAAGAACTAATATGGGGTAGATTTAGAAATGATATATAATCTCTGTGTGTGTGTGTGTGTGTGTGTGTGTGTGTGTGTGTGTGTGTGTGTGTATTTGCTACAGTAAAGGGTCCCGATTCAGGCCCCAAGAGAGGGTTCTTGAATCTTACACAAGAAAGAATTCAG	92775677	92775724		359_78	78
29008	32360		32360	29008	988	CTACACGACGCTCTTCCGATCTGTTCTCTCTCCTGACTTTTCCCC	CAGACGTGTGCTCTTCCGATCTGGTGGAGGCTATGAGGGTACTTA	84672882	84673006	84672882	84672904	84672984	84673006	84672905	84672983	ATACTAACTGTGTGTGTGTGTGTGTGTGTGTGTGTGTGTGTGTGTGTGTGTGTGTGCTGGTATTCAGGGAGGAATGAAA	84672913	84672960		359_78	78
29013	33108		33108	29013	993	CTACACGACGCTCTTCCGATCTTCCTGAATAGGAGCTCCATGACC	CAGACGTGTGCTCTTCCGATCTCTGGGTTGCTGTTGAAGTTTTCC	128905978	128906106	128905978	128906000	128906084	128906106	128906001	128906083	AAACACACACACACACACACACACACACACACACACACACACACACACACAAAACCTGGTGCAGTCCTTTCAGTGTACAGATG	128906003	128906050		359_78	78
29055	29188		29188	29055	1035	CTACACGACGCTCTTCCGATCTCACCTGTTACCTATCTCGTTGGG	CAGACGTGTGCTCTTCCGATCTCAGAACAGCTTGGAATGGCTTTG	23292860	23293041	23292860	23292882	23293019	23293041	23292883	23293018	ACAAGAAGTCTAATTCCTAGGCTTAGGATTCAACTCCAAATGTGCAGAGAAAAGGAAAAAAAAAAACCACACACACACACACACACACACACACACACACACACACACACACAAGTGAAGAAATCAATCAAGGTCA	23292950	23292995		359_78	78
29180	32690		32690	29180	1160	CTACACGACGCTCTTCCGATCTTATCTGCAACCAAAGCTAGCAGG	CAGACGTGTGCTCTTCCGATCTTGCCAGTTTAAAACCTCTCTCTCT	122212795	122212911	122212795	122212817	122212888	122212911	122212818	122212887	AGGCATCTTCTCACTGCCTGTGTGTGTGTGTGTGTGTGTGTGTGTGTGTGTGTGTGTGTGTGTCCATGTG	122212836	122212879		359_78	78
29198	34092		34092	29198	1178	CTACACGACGCTCTTCCGATCTTGTAAAGTGTGCTGCACCAAGAT	CAGACGTGTGCTCTTCCGATCTGATTTTCTCTCCCCCAAGAAGCA	86168662	86168810	86168662	86168684	86168788	86168810	86168685	86168787	AATAAATAGCTCTAGTTTTTATTAAATTCTTCTCAGTGTGTGTGTGTGTGTGTGTGTGTGTGTGTGTGTGTGTGTGTGTGAAATCTTATTTATTTAAGAAGGC	86168720	86168763		359_78	78
29272	31467		31467	29272	1252	CTACACGACGCTCTTCCGATCTGCTCTTTGTCTTTCATAAGAAACTCTG	CAGACGTGTGCTCTTCCGATCTAGGCCTCATGTTTTTAAAATGCC	21451682	21451852	21451682	21451708	21451830	21451852	21451709	21451829	ATAATATACATTACCAGAATTCTTTCTTGAATAATTGTCAGTAGGATATTCATATGTGTTCCTACACACACACACACACACACACACACACACACACACACACACGCCAGTATTACATTTT	21451772	21451813		359_78	78
29291	32303		32303	29291	1271	CTACACGACGCTCTTCCGATCTGTGTTACAAAATGTGTGCTGGGG	CAGACGTGTGCTCTTCCGATCTTCTCAGACTTAGACTTCTTCCTGC	127458409	127458502	127458409	127458431	127458479	127458502	127458432	127458478	AGCTAGTGTGTGTGTGTGTGTGTGTGTGTGTGTGTGTGTGTGTGTGT	127458437	127458478		359_78	78
29299	33027		33027	29299	1279	CTACACGACGCTCTTCCGATCTTCCCACAATTAGCAATCGTGCTT	CAGACGTGTGCTCTTCCGATCTAGGGCTCAGAAGACCTACTCTTG	77377852	77378016	77377852	77377874	77377994	77378016	77377875	77377993	AGATACAATTAGCAATCTTGATGCTCTGAATTTGTGTGTGTGTGTGTGTGTGTGTGTGTGTGTGTGTGTGTGTGTTGGGGAATGTGCAAAATAGATGTGGAACCCATAGTTTCCTTAGA	77377907	77377948		359_78	78
29303	33242		33242	29303	1283	CTACACGACGCTCTTCCGATCTTCTCCTACCGGGTTTCCTTCAAT	CAGACGTGTGCTCTTCCGATCTAGGTAGGCATTGGTATGTGGTCT	6058461	6058566	6058461	6058483	6058544	6058566	6058484	6058543	AGCATTCACACACAGACACACACACACACACACACACACACACACACACACACACACCAC	6058499	6058540		359_78	78
29331	34554		34554	29331	1311	CTACACGACGCTCTTCCGATCTTTGAGCTCACACACAGACAAACC	CAGACGTGTGCTCTTCCGATCTTTGCTCTGATTTTACTGACTGGC	26394816	26394945	26394816	26394838	26394923	26394945	26394839	26394922	AGAACAGAAAATCACAAAGACAAAAACCACAAACACAAAATACACACACACACACACACACACACACACACACACACACACACG	26394880	26394921		359_78	78
29346	26810		26810	29346	1326	CTACACGACGCTCTTCCGATCTAATGCTAGCAGCTGTTTGGTTCA	CAGACGTGTGCTCTTCCGATCTGGTTTCCATATTGAGTTCCTGTGC	84322546	84322697	84322546	84322568	84322674	84322697	84322569	84322673	GCAGATTAACCTGACATAAGAAACAACCAGTTGATAGATTGGTTTCAGTGGTTTCTGAAGGTAAAACACACACACACACACACACACACACACACACACACACAC	84322634	84322673		359_78	78
29423	30612		30612	29423	1403	CTACACGACGCTCTTCCGATCTCTTGCTGCATCCACATCTACTCA	CAGACGTGTGCTCTTCCGATCTGAGGCTCTGACCACTCTTGGATA	14154724	14154887	14154724	14154746	14154865	14154887	14154747	14154864	ATAGTATGGTAGATCTTAAAAATGAGGGAGGGAGAGAGGGGGAGAGAGAGAGAGAGAGAGAGAGAGAGAGAGAGAGAGAGAGAGAGAGAGAGAGAGAGAGAGAGACCGAGACCAAGTA	14154788	14154851		359_78	78
29526	30300		30300	29526	1501	CTACACGACGCTCTTCCGATCTCTCCAGAGTCGAGTCTTACCTCC	CAGACGTGTGCTCTTCCGATCTTCCTGGTCACGTTGCAATTCTTT	10327432	10327657	10327432	10327454	10327635	10327657	10327455	10327634	TACCTCAATGAGAGGAGGCAAATCAGAATAATAAAGGAAAAGCAGATGCTAACAAGCTGAAAACTAGCCCAGCGTGTGTGTGTGTGTGTGTGTGTGTGTGTGTGTGTGTGTGTGGTGGTATTTAAAATGTAAGCCACTTTAAACCAATTTAGTAATTGTCAGATATAAATATATCCTACA	10327528	10327567		359_78	78
29563	31825		31825	29563	1538	CTACACGACGCTCTTCCGATCTGGCTTGTCCTTTGAAATCCCTGA	CAGACGTGTGCTCTTCCGATCTACGAGACAAATAGCCACACACAA	70613046	70613148	70613046	70613068	70613126	70613148	70613069	70613125	ATGATTTGTGTGTGTGTGTGTGTGTGTGTGTGTGTGTGTGTGTGTGTATATTTATAT	70613075	70613114		359_78	78
29588	33607		33607	29588	1563	CTACACGACGCTCTTCCGATCTTGATGATGGGAGGAAGTGAGCAT	CAGACGTGTGCTCTTCCGATCTTCACTTGCCATCAAGCTGATTCT	16794534	16794687	16794534	16794556	16794665	16794687	16794557	16794664	CTGTGTGTGTGTGTGTGTGTGTGTGTGTGTGTGTGTGTGTGACTGTGAGTGAAAAAGCATAGACCCTCTTCCCTAGAAGCAAATCTATATATATCTTTCTGTGATTTC	16794558	16794597		359_78	78
29651	35473		35473	29651	1626	CTACACGACGCTCTTCCGATCTATGCCATCTCATAGCAGGTCTCT	CAGACGTGTGCTCTTCCGATCTGAGTTGGGGTGTCTACATTGTCC	34166813	34166941	34166813	34166835	34166919	34166941	34166836	34166918	CTCTCTCTCTCTCTCTCTCTCTCTCTCTCTCTCTCACACACACACACACACACACACACACACACACACACACTCTTACACTG	34166870	34166907		359_78	78
29668	35492		35492	29668	1643	CTACACGACGCTCTTCCGATCTCTATTAAAGGGTGGTGGGGGAGA	CAGACGTGTGCTCTTCCGATCTGCAATCATCCCCCAACCAAAAAG	26823974	26824164	26823974	26823996	26824142	26824164	26823997	26824141	AGAAGACCACAGAGCAATAAGATACCACTTAGCATAAACTGTGAGTGTCCGTGTGTGTGCGTGTGTGTGTGTGTGTGTGTGTGTGTGTGTGTGTGTGTCTGGCTGGAAGAACATAACCCCAAACTTAATGGTTAAGTTCAAGATA	26824057	26824094		359_78	78
29669	35493		35493	29669	1644	CTACACGACGCTCTTCCGATCTCTCCCTTTTGGGTTATCAGCAGG	CAGACGTGTGCTCTTCCGATCTCATGTAACTCCAGGCAGCAATCT	149251869	149252102	149251869	149251891	149252080	149252102	149251892	149252079	TACTGCCCCCTTCTCTCCCCTTCCTCCCCCCATGCTCTCTCATGCTCTCTCTCTCTCTCTCTCTCTCACACACACACACACACACACACACACACACACACACACCAAACAAGATGATAGGCCCAGTCAATCAGCCACTTGCTCAAAAATCACATTGCAAGCATCATCCATTTTCTCCATTCTCTGGG	149251936	149251957		359_78	78
29743	35578		35578	29743	1717	CTACACGACGCTCTTCCGATCTTGCCACAGACTCCCACTATTCTA	CAGACGTGTGCTCTTCCGATCTATGAGCTCTATGGACCATTCCCT	28832362	28832582	28832362	28832384	28832560	28832582	28832385	28832559	ACTGAATTTTAGTATGTTTTCTTGAATAAATGTTTCGTTCACTTACTATATTCCTTTGGGGCAATTTTCAGGTTTGTGTGTGTGTGTGTGTGTGTGTGTGTGTGTGTGTGTGTATGTGTATGTGTGTGTGTGTAGTTTTTAAAAAACTGATTTCACAAGTTTTGCTTGTTTCACT	28832459	28832496		359_78	78
29758	35593		35593	29758	1732	CTACACGACGCTCTTCCGATCTTTCTCCAGAGAACAGAACTGATAA	CAGACGTGTGCTCTTCCGATCTCAAGCCTTTGTAATGGTGAGACC	124590533	124590661	124590533	124590556	124590639	124590661	124590557	124590638	GGTGTGTGTGTGTGTGTGTGTGTGTGTGTGTGTGTGTGTTATGTATATATGTATAAATGAAGAGATTTATTTTAAGGAATTT	124590558	124590595		359_78	78
29901	35726		35726	29901	1857	CTACACGACGCTCTTCCGATCTTCAACCTGAAGTTGTGATTCCCC	CAGACGTGTGCTCTTCCGATCTTAATAATGGGAGAGAGCCTGCCC	73907263	73907425	73907263	73907285	73907403	73907425	73907286	73907402	CTTGCAAGAATGTTGCATACACACACACACACACACACACACACACACACACACACACACACACACACACACACACACACCCCTCCACTGACCTAAAGCCAGACACCTGCCGTGACT	73907304	73907365		359_78	78
29915	35741		35741	29915	1871	CTACACGACGCTCTTCCGATCTTCTGGAGATGGGAGTAGAAAGAGA	CAGACGTGTGCTCTTCCGATCTCCAATGCTACTAGATAGGGGGCT	133180923	133181081	133180923	133180946	133181059	133181081	133180947	133181058	AATTGAGGATAATGAATATGTGTGTGTGTGTGTGTGTGTGTGTGTGTGTGTGTGTGTGTGTGTGTGTGTGTGTGTGTGTGTTTGCAGAGGAGTTGTGGCTGGGCACAGAGAG	133180965	133181026		359_78	78
29930	35758		35758	29930	1886	CTACACGACGCTCTTCCGATCTGGGAACAGTAAACGTGTTATGGC	CAGACGTGTGCTCTTCCGATCTAGCTCTTGCTGGAATGGATAGGA	18722714	18722924	18722714	18722736	18722902	18722924	18722737	18722901	AAGTTTGAAACTGTCTATCCCCTAATCCTTTTTTCTACCATCAAAACTATTGTCTTAAATCAGATTTTGTTGTTGTTGTTGTTGTTGTTGTTGTTGTTGTTGTTGTTTTAATAGCTTGGAACTTCTTGGAACACAATTGTGTTAGAACATACTGTGCTACAGTAT	18722803	18722841		359_78	78
45024	52877		52877	45024	2148	CTACACGACGCTCTTCCGATCTGGCGAGAGGACCGTATTTACTTG	CAGACGTGTGCTCTTCCGATCTAATATCCTCTGTGTCCCTCTCCC	117480392	117480518	117480392	117480414	117480496	117480518	117480415	117480495	CTTCTATTTAGTGAAGTGTGTGTGTGTGTGTGTGTGTGTGTGTGTGTGTGTGTGTGTGTGTGTGTGTGTGTGTCTTATGGG	117480430	117480487		359_78	78
47446	55636		55636	47446	2186	CTACACGACGCTCTTCCGATCTGCATTTCAGTATGCTCTCCTCCC	CAGACGTGTGCTCTTCCGATCTTCCCAACTTTTCCTTTGTCCCTC	43013100	43013263	43013100	43013122	43013241	43013263	43013123	43013240	CCACTCTCCAAGCTGGGAGGAAGCCTCTGTGTGTGTGTGTGTGTGTGTGTGTGTGTGTGTGTGTGTGTGTGTGTGTGTGTGTGTGTGTCTAGGGACCTTTCACAGTGAGGGAAGGGAG	43013150	43013209		359_78	78
70017	80573		80573	70017	2643	CTACACGACGCTCTTCCGATCTTCTACCCACTGCAGAAATGTGTC	CAGACGTGTGCTCTTCCGATCTACTTCCCATGTCCAGACTAGGTT	117770754	117770885	117770754	117770776	117770863	117770885	117770777	117770862	TGTGTATTTGTGTGTACACACACACACACACACACACACACACACACACACGTGTATATGTATGTATTCCAAGACTCTTGGGGGGA	117770792	117770827		359_78	78
70100	32805		32805	70100	2664	CTACACGACGCTCTTCCGATCTTCACAGTTCTTAGGCAAACAGCA	CAGACGTGTGCTCTTCCGATCTAAAAGGAGAGAGAGCGGCAAAAA	108780694	108780922	108780694	108780716	108780900	108780922	108780717	108780899	GTGAATATTTACGCAATGTGGGAAAGTTTCCTAAGTGGAGCTGCCGGTTTTTCAAGTAGTTGAACTACTTTCGTGTGTGTGTGTGTGTGTGTGTGTGTGTGTTTCCCATTCATCAACTTTGGAGTTTGGCTCTAACACCTCACTTGAAAACAGAAAACAATTTCCTAGCTTATTCAGTGGCAG	108780789	108780818		359_78	78
70229	32271		32271	70229	2706	CTACACGACGCTCTTCCGATCTGTGGGTGTCAAATTTCCTTCCCT	CAGACGTGTGCTCTTCCGATCTTTTCAAGGAAGAGCAACCTCTCG	66940666	66940862	66940666	66940688	66940840	66940862	66940689	66940839	TTCTGCACACGCTGCACAATCAATTTCTGTCTTACACACACACACACACACACACACACACACGATTTTTGAAGTGCTGAAAACTGGAAGGCCTACTAGCATGAGGATGCTGTGTCTTCTCTTAGAGGTATGCCATGGTCAGCCATGGAAC	66940722	66940751		359_78	78
70271	32110		32110	70271	2721	CTACACGACGCTCTTCCGATCTGTATTGACCCGGAAAACAGACCA	CAGACGTGTGCTCTTCCGATCTAAGAGAGGGAAGGGTAGTTGGTT	136601642	136601770	136601642	136601664	136601748	136601770	136601665	136601747	ATAAATTGAGCACTCAGAAACAGTCATACATGCACACACACACACACACACACACACACAGTTTCAGCTATGTATTGCTATGT	136601697	136601724		359_78	78
70325	31870		31870	70325	2732	CTACACGACGCTCTTCCGATCTGGGCAAAAATGCAAGGATGAAGG	CAGACGTGTGCTCTTCCGATCTAGGCATCAATCCAAATGACTTGC	138271169	138271357	138271169	138271191	138271335	138271357	138271192	138271334	ATCATAGAGGCTATCACAGAGGAAGTTCATTGTTTCCACACACACACACACACACACACACAAAATCACTATAAAAAAGTAACATAATAGACCCAAGAGGACCTAAAAAAGTCCTATTTACTCTACTCATGGTTCTCAAACTT	138271228	138271253		359_78	78
70459	31247		31247	70459	2754	CTACACGACGCTCTTCCGATCTGCCACTATGTGTCTATATGCCAGG	CAGACGTGTGCTCTTCCGATCTACAGATAAGAAGACTGAGTTCCATGA	113641702	113641795	113641702	113641725	113641770	113641795	113641726	113641769	GATATACGTGTGTGTGTGTGTGTGTGTGTGTGTGTGTGTGTATC	113641733	113641766		359_78	78
70883	80720		80720	70883	2860	CTACACGACGCTCTTCCGATCTCAGATGTGCTCTGCTCATGTAAAC	CAGACGTGTGCTCTTCCGATCTTGTCAACAAAGCACAGTTTGGAA	27136442	27136626	27136442	27136465	27136604	27136626	27136466	27136603	TATAGTGAAAAAAATAAATATTTTTGTGAATTATATACTTCTTTCAGTACTTCCAAAGATGAAAATATGTTGTTAGAAACTACACACACACACACACACACACACACACACACACACATTTATGTATGTATTTTACAT	27136547	27136582		359_78	78
28734	35190		35190	28734	714	CTACACGACGCTCTTCCGATCTAAAGGCTTCTCCCCATTCCAAAG	CAGACGTGTGCTCTTCCGATCTGGAAGTAGTGTGTGCTTGGACTT	54384674	54384829	54384674	54384696	54384807	54384829	54384697	54384806	AGAAAATCTCTTAGAGGAAGCACGCGCGACATCTCCTGTGTGTTCCGAAGCGCTCTCGCTCTCTCTCAGCTGCTCTACCCTCTCCCCTCAGAGAAGAAGAAGAAGAAGAA	54384788	54384805		360_78	78
28798	35201		35201	28798	778	CTACACGACGCTCTTCCGATCTAGAATTCAACCTGCCATACAACT	CAGACGTGTGCTCTTCCGATCTGATTACAGTGCCTGGCCATAGTC	24589558	24589759	24589558	24589580	24589737	24589759	24589581	24589736	TTTAGACAATATCATCATCATCACCTTCTTATTTACTATCATCATCATCATCATCATCATCATCACTACTTTCTACTCAGAGATAGCATGTAAGGGCTTCAATTTTATATTGGCATCCTTAATGTCAAATATGAGGTCACTTGGGGAGACTTAAAA	24589618	24589644		360_78	78
28885	31109		31109	28885	865	CTACACGACGCTCTTCCGATCTGCACATGCCCAGTTAGGTTATGA	CAGACGTGTGCTCTTCCGATCTCAGTAGCCTTGTTTGGGAAGGAG	122479228	122479369	122479228	122479250	122479347	122479369	122479251	122479346	CCTGTGCTCCTTTGTCTCTGAGTGGGAGCCCCCCTTCACAACACACACACACACACACACACACACACACACACACACACACACACACACACACAC	122479291	122479346		360_78	78
28907	28825		28825	28907	887	CTACACGACGCTCTTCCGATCTATGTCCAGATGGAAATCAGGGGA	CAGACGTGTGCTCTTCCGATCTTGTCCCCAGTATCTGTTTTGTGC	45386659	45386763	45386659	45386681	45386741	45386763	45386682	45386740	GCTATCACACACACACACACACACACACACACACACACACACACACACACACACACAAA	45386687	45386738		360_78	78
28966	27856		27856	28966	946	CTACACGACGCTCTTCCGATCTAGATGTGGTTTTTGGCATCCTGA	CAGACGTGTGCTCTTCCGATCTGAGTTCACACAAGCCGTTCACTA	11843267	11843422	11843267	11843289	11843400	11843422	11843290	11843399	GCTGCAGGATGTGTCTTCTTTGTGTGTGTGTGTGTGTGTGTGTGTGTGTGTGTGTGTGTGTGTGTGTGGTCTCTTCACTCATCTCGTGCCTAATTGTAGTAAAAAAAAAA	11843310	11843357		360_78	78
28968	27885		27885	28968	948	CTACACGACGCTCTTCCGATCTAGCAAGCTACCATAAATTGGGGA	CAGACGTGTGCTCTTCCGATCTCATCCTGGTGGGTACAGAGTTTG	127732472	127732692	127732472	127732494	127732670	127732692	127732495	127732669	AATCAAAAGACTAATAAGAATTATGCCACCACTCATTGATTATAGTTTTTATAGATGAAGTGTGTGTGTGTGTGTGTGTGTGTGTGTGTGTGTGTGTGTGTGTGTGTGATTTTTATTCCACAACATTTGGATTTAATATCTTACTCTATTACATTTCCAGATTGTGAAATCTGCC	127732554	127732601		360_78	78
29034	26888		26888	29034	1014	CTACACGACGCTCTTCCGATCTACAAAGAACACTCTTACACCCTT	CAGACGTGTGCTCTTCCGATCTAATTATTTGGGGGTAAAGGGCCA	49736636	49736835	49736636	49736658	49736813	49736835	49736659	49736812	TACTCAGATTTCAGATTTACCTGTTTTTAGCATTTTACCCTATTTGCTTTATCATATGCATTCTCTGGTGTGTGTGTGTGTGTGTGTGTGTGTGTGTGTGTGTGTGTGTGTGTACATATTTCTGAGACACTTGGGGATAAAGGTACATACCTCA	49736726	49736771		360_78	78
29048	28370		28370	29048	1028	CTACACGACGCTCTTCCGATCTAGTCAGTAACCCTGATAGCATGT	CAGACGTGTGCTCTTCCGATCTCCATAATCATGAGAGCCAGGTCC	79421392	79421584	79421392	79421414	79421562	79421584	79421415	79421561	ATCCATGAATGATGCAATAAGAATGGACTTGTATTAGTTAGGATTCTTAAGATAAACAGAATCAATAGGCTGTGTGTGTGTGTGTGTGTGTGTGTGTGTGTGTGTGTGTGTGTGTGTACATGTGCTTGTATGTGTAATTTATTATAA	79421485	79421530		360_78	78
29054	28958		28958	29054	1034	CTACACGACGCTCTTCCGATCTATTTGTGCCCTCACTGAACTCAA	CAGACGTGTGCTCTTCCGATCTAACTGCTTGGTGTTTTCAGTCCT	15568759	15568861	15568759	15568781	15568839	15568861	15568782	15568838	AGTCTTTACACACACACACACACACACACACACACACACACACACACACACACAAAT	15568789	15568834		360_78	78
29165	30883		30883	29165	1145	CTACACGACGCTCTTCCGATCTGAGCCAAGAGGAGTCTACGTCTA	CAGACGTGTGCTCTTCCGATCTTTTCTAAAAGTGGGCACCAAGCA	17579600	17579832	17579600	17579622	17579810	17579832	17579623	17579809	TACTCCTCAAGCCACTGGATAGAGTTACTTTGAGTTCTTCACACATGCAAGTGCATGCGCGCGCGCGCGCGCGCACACACACACACACACACACACACACACACACACACACACACACATCATGCCTTCCCAAGGTACTGGCTTGGCTTGGCAGGAATGCTGGATTTGGGCTTGGAGAGCCGTCCAC	17579679	17579694		360_78	78
29166	30894		30894	29166	1146	CTACACGACGCTCTTCCGATCTGAGCCATCTAGCTGCAGGAATTT	CAGACGTGTGCTCTTCCGATCTTCAATCTTTGCATGTTCCCACCA	143695727	143695887	143695727	143695749	143695865	143695887	143695750	143695864	GGCATGAAGTTCAGGGTTGAGGTTGGGATTCAGGGACAGGGTTCCAGACCTATATGTGTGTTTCTGTGTGTGTGTGTGTGTGTGTGTGTGTGTGTGTGTGTGTGTGTGTATGGGG	143695814	143695857		360_78	78
29189	33677		33677	29189	1169	CTACACGACGCTCTTCCGATCTTGCACTTAACATTTACACATTGTACT	CAGACGTGTGCTCTTCCGATCTTGTTGGATGTTCTGTACTGCTGG	23382428	23382602	23382428	23382453	23382580	23382602	23382454	23382579	GTATATAAATCATACCTTAATTATGAAGAGTGTAGACACACACACACACACACACACACACACACACACACACACACACCGTATTCAGTGACCCTGTCAGTAAGGTGGAAGAGTTAGACTACCATC	23382489	23382532		360_78	78
29196	34066		34066	29196	1176	CTACACGACGCTCTTCCGATCTTGGTGCCAAGTAGAGGATAGGAG	CAGACGTGTGCTCTTCCGATCTGCTCCCAAGTCAAGGATCTGTTT	13456999	13457190	13456999	13457021	13457168	13457190	13457022	13457167	TTTTAAGGATGAGGTGTTCTAATATTACATTTTAAGTTGTTTGCTCTACTGGTCTGTGATGTAACCAACACACACACACACACACACACACACACACACACACACACACACAGCCATTGCCTATAGCATTCAGTAAAATCTATTAT	13457089	13457132		360_78	78
29259	35281		35281	29259	1239	CTACACGACGCTCTTCCGATCTCTCAGCTGTCAGATAGGTGTGTG	CAGACGTGTGCTCTTCCGATCTGGAGGCCAGCATTCATACATTCA	49956247	49956384	49956247	49956269	49956362	49956384	49956270	49956361	TGTGTGTGTGTGTGTGTGTGTGTGTGTGTGTGTGTGAGAGAGAGAAAGAGAGAGAGAGAGAGAGAGAGACAGAGAGAGAATGTGCATCTATA	49956316	49956337		360_78	78
29278	31677		31677	29278	1258	CTACACGACGCTCTTCCGATCTGGAGGGCGAGAAACATCAGAAAA	CAGACGTGTGCTCTTCCGATCTATCATCCAGAGTCAACTACCCCC	136487477	136487667	136487477	136487499	136487645	136487667	136487500	136487644	ATGCAGCATTTTAGATCTATTTAGTGTGTGTGTGTGTGTGTGTGTGTGTGTGTGTGTGTGTGTGTGGTGGAGAGAAGATGCACAAAAATCTCTGTTAATTAAGTAGTGGCTGAGCCCAGGAAGTTCCAGAAATGAAGGTAGGCAT	136487523	136487564		360_78	78
29289	35284		35284	29289	1269	CTACACGACGCTCTTCCGATCTGTGGCAGTGTATTTGTCAGGAGT	CAGACGTGTGCTCTTCCGATCTGACTTCCCAAGCCTCCACAATAA	146003934	146004114	146003934	146003956	146004092	146004114	146003957	146004091	TCTCTAGAAAATCAGAACCAACAGTATACACACACACACACACACACACACACACACACACACACACACCCATGAGAGAGAGAGAGACAGAGACAGAGAGAGAGAGATTGTTTCATTTTAAGAAATTAGTTTTCA	146003984	146004025		360_78	78
29309	35286		35286	29309	1289	CTACACGACGCTCTTCCGATCTTGACTATGCATCAGGTTCAGCAG	CAGACGTGTGCTCTTCCGATCTAAGATCAACCTGGGAAGCGTTTT	119569954	119570144	119569954	119569976	119570122	119570144	119569977	119570121	GGGAGCTTACACACACACACACACACACACACACACACACACACACACACTCTCTCTCTCTCTCTCTGTCTCTCTCTCTCTCTGTCTCCTCATTAGACCTACTACGTTAAATCCTCTAAGGATGCAGCCTGGAATCTATTTTTAT	119569985	119570024		360_78	78
29333	34672		34672	29333	1313	CTACACGACGCTCTTCCGATCTTTGTTAGAACACAGAGCATGGAT	CAGACGTGTGCTCTTCCGATCTTTGTTATGGGGCACAACACTGTA	144956523	144956695	144956523	144956545	144956673	144956695	144956546	144956672	AATTATAACTCTCTCTATATAATACACATGATATATGTAACTAGTTACAGTTATATGTATATAGCTATAGATGAGTGTGTGTGTGTGTGTGTGTGTGTGTGTGTGTGTGTGTGTGTATAGTTTTATA	144956620	144956661		360_78	78
29404	35347		35347	29404	1384	CTACACGACGCTCTTCCGATCTAAAAGAAACTTCCACTGTAGCCA	CAGACGTGTGCTCTTCCGATCTAAGCCACCTGATGCACAGATAAG	142746875	142746992	142746875	142746897	142746970	142746992	142746898	142746969	CATACACACACACACACACACACACAAAATCAATCCACTTAAAGCCTTAAAATGTAGGACTTGCATATGTAA	142746901	142746922		360_78	78
29509	29359		29359	29509	1484	CTACACGACGCTCTTCCGATCTCAGGCAAGCCATTTAACCTTTCTG	CAGACGTGTGCTCTTCCGATCTCACTGCACCTAGCTCTGTTCATC	138213443	138213642	138213443	138213466	138213620	138213642	138213467	138213619	AGCCTATTAGATCAGCTGTAAACTGGTTTTACTAATGGTACCCATATATAATTGTTGTATGGATTAGAATATAGAGGGGTGTGTGTGTGTGTGTGTGTGTGTGTGTGTGTGTGTGTGTGCAAAGGATTAAATTTACAGTAGGCAGTCAAAAAT	138213545	138213584		360_78	78
29538	30619		30619	29538	1513	CTACACGACGCTCTTCCGATCTCTTGTCCAATTGGCTGGCAAAAA	CAGACGTGTGCTCTTCCGATCTAGCTTCACCCAGGAGAGCTAAAT	46112647	46112801	46112647	46112669	46112779	46112801	46112670	46112778	CCAGTGATTGGTAGACACACACACACACACACACACACACACACACACACACACATACAAATATTAATCCCATGGGGGCTTCAGGGTAAAAAACAGTCGTACTTTTATC	46112684	46112723		360_78	78
29539	30642		30642	29539	1514	CTACACGACGCTCTTCCGATCTCTTTCTGCAGGAGGCACATAGTA	CAGACGTGTGCTCTTCCGATCTGGCATACTTGTTTGTTCCGCATC	31368616	31368813	31368616	31368638	31368791	31368813	31368639	31368790	TATGGTAGCAAATATTTGTTTAATGACTAGTTGACCAAACAAATGGATGAGTAAATGAGTAAATGTGGTACGTGTGTGTGTGTGTGTGTGTGTGTGTGTGTGTGTGTGTGTGAGAGAGAGAGAGAGAGAGAGAGAGAGAAGAGAAGAGAAGC	31368710	31368749		360_78	78
29565	31890		31890	29565	1540	CTACACGACGCTCTTCCGATCTGGGCTGCAGTATTGAAAGGACTA	CAGACGTGTGCTCTTCCGATCTCCCTCTTGATAGGGACATCCTGT	57940782	57940930	57940782	57940804	57940908	57940930	57940805	57940907	CATGAACCTGGTCGTGTGTGTGTGTGTGTGTGTGTGTGTGTGTGTGTGTGTGTGGCTGCGGAGCAAGTGAGCAGAGGGAAGCAGTGGGCAGATGACTTGGAGT	57940818	57940857		360_78	78
29624	35442		35442	29624	1599	CTACACGACGCTCTTCCGATCTACATTGAATTTAGAGTTTTTCTCATGC	CAGACGTGTGCTCTTCCGATCTGCTACGAGTGAATACTTGGGTGA	15221373	15221570	15221373	15221399	15221548	15221570	15221400	15221547	TTTTCTAAAAATAGATCTTGAGTCTCTCTATCTACACACACACACACACACACACACACACACACACACACTACATCTTTTAAATTCTTTCACCCTCATCAGGGACCAGTAAAAGATTTTCTAAAACTCAACAAATACCTTTGACATT	15221433	15221470		360_78	78
29653	35475		35475	29653	1628	CTACACGACGCTCTTCCGATCTATTCACCCAGCCTTTTCTTCCAC	CAGACGTGTGCTCTTCCGATCTTGGGAAATGTTCCTCATGTATTAAGTG	140359016	140359164	140359016	140359038	140359138	140359164	140359039	140359137	TGAGAATGATGTATATGGCTGTGTGTGTGTGTGTGTGTGTGTGTGTGTGTGTGTGTGTTTTAAAATCGATATCATATTCCAAAAACAAATCTCTTTTTT	140359058	140359095		360_78	78
29706	35540		35540	29706	1680	CTACACGACGCTCTTCCGATCTGGACTTGCATACCTGCATAACCA	CAGACGTGTGCTCTTCCGATCTGGCAAGTGGTCCCTTTATGTGTT	137958097	137958280	137958097	137958119	137958258	137958280	137958120	137958257	TGAAAGTCTGATTTATTATTATCTCCCTATCGGCTTGTACACACACACACACACACACACACACACACACACACACTTTATTGGTTCTGTTTCTCTGGAGAACCCTGATTGAAGCAAACGCACACTATGGGAAGCTGA	137958158	137958195		360_78	78
29809	35629		35629	29809	1765	CTACACGACGCTCTTCCGATCTCACACACCCCCAACTGGTCTA	CAGACGTGTGCTCTTCCGATCTGTGACAATCCTCAACCCTTTCCA	119517807	119517970	119517807	119517827	119517948	119517970	119517828	119517947	GGCCTGTGCAGGCCTCAAGATGAGGGGCCAGAGCTTGCGGCGCATGTGTGTGTGTGTGTGTGTGTGTGTGTGTGTGTGTGTGTGTGTGTGTGTGTGTGTGTGTGTGACTGTGACCCCCTT	119517872	119517933		360_78	78
29904	35730		35730	29904	1860	CTACACGACGCTCTTCCGATCTGACTCAGAATTGGAGTGACTGGG	CAGACGTGTGCTCTTCCGATCTGGGGTCTCTTAGCATCTCCCTTT	150699433	150699574	150699433	150699455	150699552	150699574	150699456	150699551	CAGGAACCTCTGCCCAACACACACACACACACACACACACACACACACACACACACACACACACACACACACACACACACACACACGCCAGGATGG	150699472	150699541		360_78	78
29969	35798		35798	29969	1925	CTACACGACGCTCTTCCGATCTGAGGAATCCTGGGGTTCTGTAGT	CAGACGTGTGCTCTTCCGATCTCTTAGCAAGTGGCTTCCAACTCT	148360117	148360330	148360117	148360139	148360308	148360330	148360140	148360307	GCTTCCTAGGTTCAGCAAACAGTGATGTTTCTTTCCAGGAAGAATTCAATGGCCTAAATAAGCTATTTGTTGTTGTTGTTGTTGTTGTTGTTGTTGTTGTTTTGCCATTTTCTGTTATGGAGTTCCACTGAAAAGTTCACATGTAAAGTAGGTTCCACTGCTCAAGAA	148360206	148360238		360_78	78
37797	44738		44738	37797	2044	CTACACGACGCTCTTCCGATCTTCTGTCTCTCTCTCAGTCCTCCC	CAGACGTGTGCTCTTCCGATCTGGCCCTGAAGAGAAAAGATCCAA	122128750	122128886	122128750	122128772	122128864	122128886	122128773	122128863	CCCACCACCGTGTGTGTGTGTGTGTGTGTGTGTGTGTGTGTGTGTGTGTGTGTGTGTGTGTGTGTGTCTTTCGGGAATAGTGATTGAGGCA	122128782	122128839		360_78	78
37856	44804		44804	37856	2045	CTACACGACGCTCTTCCGATCTTCTGGGCACATCTATTGGCATTT	CAGACGTGTGCTCTTCCGATCTTCTCCTTCTCCCCTAGGCAATTC	96584844	96585002	96584844	96584866	96584980	96585002	96584867	96584979	TTTCTGCCCTCCCTGCATTCTTAGACACACACACACACACACACACACACACACACACACACACACACACCCCACATGCTTTCTCTGGGCTCTAATCAAAGCCTTTGTATAAT	96584891	96584936		360_78	78
41848	32483		32483	41848	2091	CTACACGACGCTCTTCCGATCTTAAGCCACTATGACGTTTTCCCC	CAGACGTGTGCTCTTCCGATCTGTTCAAGCCACAACAAAAGTGCT	45376262	45376459	45376262	45376284	45376437	45376459	45376285	45376436	AAAACATAGATAACCTAAACACTGTGACACTTTACACACACACACACACACACACACACACACACACACGAGAGAGAGAGAGACAGTGAGAGAGAGATCAAGTGGCTAAACAGTAACTGATTAGCAGATTATGTTAAAACTTAGTAGTTGGA	45376318	45376353		360_78	78
67458	78056		78056	67458	2499	CTACACGACGCTCTTCCGATCTAATAAACCCAGTGAAACCCAGCC	CAGACGTGTGCTCTTCCGATCTGATTGGGACCTCAAAGTGAGACC	21621394	21621554	21621394	21621416	21621532	21621554	21621417	21621531	ACCCCCACTCCATGCTGGCTCCTGAGCAGCCAAAGGTCACTAGGTAACACACACACACACACACACACACACACACACACACACACACACACACACACACACACACCAGCTGACT	21621463	21621522		360_78	78
69692	80517		80517	69692	2543	CTACACGACGCTCTTCCGATCTTTTGCCAGTCTGATAACCAGAGA	CAGACGTGTGCTCTTCCGATCTTCCAGGACACTAAGCAAAACATCA	95801923	95802148	95801923	95801945	95802125	95802148	95801946	95802124	TGGTATCTTAGTGCTTAAATTTGCATTCCCTTGATTACTAGTGAGCTTGAACATTTAAATACACACACACACACACACACACACACACACACACACATATATATATAAAATTTGCTATTGTTTTTCCTTTTTTGGAATATTTTCTGTTTGTGTCCTTTGAAGACATTTCAATTGGTTAT	95802006	95802041		360_78	78
69743	80520		80520	69743	2558	CTACACGACGCTCTTCCGATCTTTCTGGGTGAGTTCACTTTTCGG	CAGACGTGTGCTCTTCCGATCTGACAAGTTCCATAGCTTGAGGCA	136830622	136830812	136830622	136830644	136830790	136830812	136830645	136830789	CTTTAGAAATTGGGTAATTTGGGGGCCTGAGATAAGCAGCTTCATAATGTGTGTGTGTGTGTGTGTGTGTGTGTGTGTGTGTGTTTAAAATTTATATGGTATTTGCCTTTTTTGAAACAAATCTATTGATGCATCTCTTGGCTGC	136830692	136830727		360_78	78
69829	34141		34141	69829	2584	CTACACGACGCTCTTCCGATCTTGTCAAGCAAGCTGACACATTCA	CAGACGTGTGCTCTTCCGATCTTATTGTTCTGTGGGACGAGGGAT	100520605	100520770	100520605	100520627	100520748	100520770	100520628	100520747	GCTGGGGGAAACACACACACACACACACACACACACACACACGAGATCCAGAGAGATCCAGACAGTTTATTCCTTATAGAGACAGAAAAAGCAAGATCAGCAATCGTATCAGCTCCCTGC	100520638	100520669		360_78	78
69839	34105		34105	69839	2590	CTACACGACGCTCTTCCGATCTTGTACCAACTGAGGGTCTTGGAA	CAGACGTGTGCTCTTCCGATCTCTGGGCTAAGTTCAAGGTGTGTT	114170483	114170674	114170483	114170505	114170652	114170674	114170506	114170651	TTTCTTAGCCTCCATAATTGTATAAGCCAATTGCGTGTGTGTGTGTGTGTGTGTGTGTGTGTGTGCGCCCCCATTTGGTTCTGTTTCTCTGAGGAACTCTAATACATATCCCTCACAACCTCCAGAAAGAACCAATCCTGCCTACC	114170540	114170569		360_78	78
69915	33698		33698	69915	2610	CTACACGACGCTCTTCCGATCTTGCAGTATTTCCAAACCTTGCAG	CAGACGTGTGCTCTTCCGATCTTCAAAATGAGGGTGTCTGCTGAG	19223968	19224098	19223968	19223990	19224076	19224098	19223991	19224075	AATCTACCTTGTTCAGGAGGATGCACACACACACACACACACACACACACACACATAACAGCCCTTGGCCATTCACACCAGGGCC	19224014	19224045		360_78	78
69955	80557		80557	69955	2626	CTACACGACGCTCTTCCGATCTTGACAGGAAAATATGGAACGTGA	CAGACGTGTGCTCTTCCGATCTGGGAATTTCTAGGGTGTCTTTTTGC	98276148	98276284	98276148	98276170	98276260	98276284	98276171	98276259	TAATGGATAGTATTTTGTTTTTAAAATATCTTTCATCAGAACATTTCTAATTACACACACACACACACACACACACACACACACACAAA	98276223	98276256		360_78	78
70032	80576		80576	70032	2645	CTACACGACGCTCTTCCGATCTTCCCTTCCATGCTCTCCTAAACA	CAGACGTGTGCTCTTCCGATCTGCCTTCAGTGCTGAGATGTCATA	147391965	147392148	147391965	147391987	147392126	147392148	147391988	147392125	TGTGTGCACACTCATGCTCATACACACACACACACACACACACACACACACACACAGGAAAGGCTGCAAGCTGTCTTTATAGACTTTCTATTGCTTCAGAAGCCACTTCCTGGCCTGGTCTTTCATCTGAAATCTCAG	147392009	147392042		360_78	78
70118	32734		32734	70118	2670	CTACACGACGCTCTTCCGATCTTATTTACCTGGGGGTTTGCAGTG	CAGACGTGTGCTCTTCCGATCTTCAACATGAGCTCTCTCTCCCAA	109674467	109674663	109674467	109674489	109674641	109674663	109674490	109674640	ATCATGGGGACAGGGCTCCAACATGAAGTGAAGGTTCATGAGAAGGAAAATGAGGGGAAGGCTGTGTGTGTGTGTGTGTGTGTGTGTGTGTGTGCTGGCTGAGGGATGAAGGTGGGAGGAATACCAGGATTCTGAAGCAATGAGAGTGGGA	109674552	109674583		360_78	78
71080	28492		28492	71080	2915	CTACACGACGCTCTTCCGATCTAGTTGTCCATCACTGCTCATTCT	CAGACGTGTGCTCTTCCGATCTGACCTACAATTCTGAGGCACCAT	151974380	151974559	151974380	151974402	151974537	151974559	151974403	151974536	TACTCTCTTCCTCTCTCTCTCTCTCTCTCTCTCTCACACACACACACACACACACACACACACACACCCCAGAATGTAGAATCCTTGAGGGCAGGGACTTTATCTTCTTCACTTGCTGTGTCCTAATATCTAGA	151974413	151974436		360_78	78
71099	28418		28418	71099	2920	CTACACGACGCTCTTCCGATCTAGTGCAAAAGGCAGAGTGAGTAG	CAGACGTGTGCTCTTCCGATCTTGAAAAAGCAAGGCTAGGGGAAG	138775613	138775720	138775613	138775635	138775698	138775720	138775636	138775697	GGGAGGAACACACACACACACACACACACACACACACATGTCCCCCCTACAAGCACACACCT	138775643	138775672		360_78	78
71158	28216		28216	71158	2938	CTACACGACGCTCTTCCGATCTAGGCTAACCTTATGGAAGTGAAGA	CAGACGTGTGCTCTTCCGATCTGCAACTGTGAGAACAAAAGGGTG	131556096	131556216	131556096	131556119	131556194	131556216	131556120	131556193	TTGACTCATATAAATGTGAAATGTCTGAATATACTATGTGTGTGTGTGTGTGTGTGTGTGTGTGTACATATACA	131556156	131556183		360_78	78
28774	34085		34085	28774	754	CTACACGACGCTCTTCCGATCTTGGTTCCACAGATAGCTAACCCA	CAGACGTGTGCTCTTCCGATCTGGGGTTATTGTGAGGACTGAGTG	71267824	71268047	71267824	71267846	71268025	71268047	71267847	71268024	GACCTGTCTGTCCACACTGGTTCAGTGCCATTAAGAGTTCACTGCCCTTAACTGTGCCTTTCACACTCATGATGATAACAATAATAATAATAATAATAATAATAATAATAATAATAAAGCAACATTTTGAGTGCCTACTATATGGCAGGCATTACACTAAACATTTATTGGATTAACT	71267926	71267961		361_78	78
28804	31292		31292	28804	784	CTACACGACGCTCTTCCGATCTGCCATTCTGCTATTCCTCATGCT	CAGACGTGTGCTCTTCCGATCTGAAGTCTCTCCCACATCAAGAGC	110987920	110988058	110987920	110987942	110988036	110988058	110987943	110988035	GGTGCCTCTCTACCACCACCACCACCACCACCACCACCACCACCACCACCACCACCTCCTCCTCCTCCTCCTCCTCCTCCTCCTCCTCCTCCT	110987954	110987995		361_78	78
28863	28512		28512	28863	843	CTACACGACGCTCTTCCGATCTATAAGGACCCTTGCATACTGGAT	CAGACGTGTGCTCTTCCGATCTACAGTCTTTCTGAAACATTCAAGGTC	36930151	36930314	36930151	36930173	36930289	36930314	36930174	36930288	GCACTGTATGTGTGTGTGTGTGTGTGTGTGTGTGTGTGTGTGTGTGTGTGTGTGTGTGTGTGTGTGTGTATGTTGATCATAACTATATATTGAAGAAAGAATAATGAAAAAAGGA	36930182	36930241		361_78	78
28983	29304		29304	28983	963	CTACACGACGCTCTTCCGATCTCAGCAGTGAGCTCTTATCCACAG	CAGACGTGTGCTCTTCCGATCTTCTGTACTAGACTGCACACCAGC	119807815	119807950	119807815	119807837	119807928	119807950	119807838	119807927	TTATAATTCTCATTTATGTGTGTGTGTGTGTGTGTGTGTGTGTGTGTGTGTGTGTGTGTGTGTGAGACAGGATCTCACTCTGCCACCCAG	119807854	119807901		361_78	78
29010	32571		32571	29010	990	CTACACGACGCTCTTCCGATCTTACTCTAGAGCAACTGCAGTCCA	CAGACGTGTGCTCTTCCGATCTGGCCCCTTCCTTCCAAGATTTTA	138011955	138012105	138011955	138011977	138012083	138012105	138011978	138012082	CAGCATTCACCCTGGTCCATTGTTGTGAACTGCCTTAGCTGTGTGTGTGTGTGTGTGTGTGTGTGTGTGTGTGTGTGTGTGTGTGTGCTTGATATCAAAAGATTA	138012017	138012064		361_78	78
29038	27491		27491	29038	1018	CTACACGACGCTCTTCCGATCTACTCCAAGCGCTTTTACTTTTCC	CAGACGTGTGCTCTTCCGATCTGCTGATCTGCTCCTTGATGTGTA	13179504	13179660	13179504	13179526	13179638	13179660	13179527	13179637	TCACTCAACAACAATGCAGAAAACTTCTGTGACCAAATATGTGTGTGTGTGTGTGTGTGTGTGTGTGTGTGTGTGTGTGTGTGTGGCGGGTGGGGGGGTGGGGCATTTCTC	13179566	13179611		361_78	78
29076	31785		31785	29076	1056	CTACACGACGCTCTTCCGATCTGGCCTCATAGCACCAAAGATCAA	CAGACGTGTGCTCTTCCGATCTTGATACAAAGCTACCCTGCCTCT	128868755	128868891	128868755	128868777	128868869	128868891	128868778	128868868	ATGCCATGAAATGAGCTCTTTCCCCCTGCTGTGTGACCACACCCTACACACACACACACACACACACACACACACACACACACACACACAC	128868823	128868868		361_78	78
29106	34213		34213	29106	1086	CTACACGACGCTCTTCCGATCTTGTGCAGATTTGACCTTGTTACC	CAGACGTGTGCTCTTCCGATCTTTACCAGCCAATGACAAACACCT	86189528	86189692	86189528	86189550	86189670	86189692	86189551	86189669	ATGTTGTGAACTGTTTGTTATGTAGATTTGATTGTGTGGTTCCTTTATAATGTCAACTGTCTATGTACTTTGTGTGTGTGTGTGTGTGTGTGTGTGTGTGTGTGTGTGTGTGTGTGTAT	86189621	86189666		361_78	78
29218	27102		27102	29218	1198	CTACACGACGCTCTTCCGATCTACATCACTTGGTACAAGGCACAC	CAGACGTGTGCTCTTCCGATCTGTGCCTGAACTGGGATGTCAATA	127472719	127472875	127472719	127472741	127472853	127472875	127472742	127472852	CAGACAAACACACACACACACACACACACACACACACACACACACACACCAGTTCTTTTGCTTCCAACTCTTTAACGTGTCTCAAATCCATCTACTTTTCTCCATGTTCAC	127472749	127472790		361_78	78
29246	29138		29138	29246	1226	CTACACGACGCTCTTCCGATCTCACACTGCTCTGTGGACTTAACA	CAGACGTGTGCTCTTCCGATCTCTAGAGAGACAGAGCCACAAGGA	43463728	43463848	43463728	43463750	43463826	43463848	43463751	43463825	TTCTAACATCAGATACAAAGAAACACAGACATACACACACACACACACACACACACACACACACACACACACACA	43463783	43463824		361_78	78
29281	31835		31835	29281	1261	CTACACGACGCTCTTCCGATCTGGGAAAGGTGATTAGTTTGGCCT	CAGACGTGTGCTCTTCCGATCTGAGCGATTAGCTCACAGAGTCAA	31293173	31293380	31293173	31293195	31293358	31293380	31293196	31293357	CTTGGGATTAGAGAATATGCACTTCAATTAAAAACTAAGTAGGCTTTAATCACCTAGTTAGTTCTTAAATCAGGTTTTGTGTGTGTGTGTGTGTGTGTGTGTGTGTGTGTGTGTGTGTGTTCTTTTTGCTAGAATATGAAGAGTTGAAACAAGTTTCTTACA	31293273	31293314		361_78	78
29330	34537		34537	29330	1310	CTACACGACGCTCTTCCGATCTTTCTTCAGTCCCTGGTTCCTACC	CAGACGTGTGCTCTTCCGATCTGCCCTAGAGGAAGTTGGAAAACA	120725101	120725272	120725101	120725123	120725250	120725272	120725124	120725249	TCATGGGTTGTTTATGCATGTGTGTGTGTGTGTGTGTGTGTGTGTGTGTGTGTGTGTGTGTCTGGCCTAAAAAATATTATAGCATTTTAATTAATCTTTTTTCTTTGAGTTTATTTCTTTGCAATA	120725142	120725183		361_78	78
29355	27364		27364	29355	1335	CTACACGACGCTCTTCCGATCTACCTGGGATAGTGGGACTTCTTC	CAGACGTGTGCTCTTCCGATCTGGGGTGAAGAGATGGATATGGGA	39855667	39855765	39855667	39855689	39855743	39855765	39855690	39855742	ATTCACACACACACACACACACACACACACACACACACACACAACCTTGGTTC	39855693	39855732		361_78	78
29377	35308		35308	29377	1357	CTACACGACGCTCTTCCGATCTAAACTCTGATCCCATAAACCACA	CAGACGTGTGCTCTTCCGATCTTGAGGGGCATGTATGAGTGGATA	99273777	99273965	99273777	99273799	99273943	99273965	99273800	99273942	TTTTAATACACTAGAGGAAAAGTGTGTGTGTGTGTGTGTGTGTGTGTGTGTGTGTGTAAAACACTTATATAAACAAAGAAAGTCTTCCAAGTAGACTCAAATGGTGATTTCTCAGCAAGGCAATGTGAGAGGCAGTAGACCAA	99273821	99273856		361_78	78
29455	26951		26951	29455	1435	CTACACGACGCTCTTCCGATCTACACAACCTGGGCACTTGAAATA	CAGACGTGTGCTCTTCCGATCTCTCTTTGGTAGGACTCTGGGGTT	68008025	68008238	68008025	68008047	68008216	68008238	68008048	68008215	AGTACATATGATAAATGACCTGGTTTCTCTAATAACAAATATATATATATATATATATATATAGAGAGAGAGAGAGAGAGAGAGAGAGAGAGAGAGAGAGAGACAGACAGACAGAAACATTTAACAGTTTGTGTAGTGCTTTCACATAAATTATCTTATCTGATCACC	68008086	68008109		361_78	78
29518	29766		29766	29518	1493	CTACACGACGCTCTTCCGATCTCCCCCTCCTTTCAGCATCTTAT	CAGACGTGTGCTCTTCCGATCTGCATGGACGAACCTTGTAAGCAT	63454987	63455161	63454987	63455008	63455139	63455161	63455009	63455138	AAACTTCTGTCTCTATGAATTTGCCTATTCTAGGTACTTCATGTGAGTGGAATAATACAATAATTTGGTTGTGTGTGTGTGTGTGTGTGTGTGTGTGTGTGTGTGTGTGTAGCTTATTTCACATAGAATA	63455078	63455117		361_78	78
29623	35441		35441	29623	1598	CTACACGACGCTCTTCCGATCTACATACATACTACCTCGCATAGTTCC	CAGACGTGTGCTCTTCCGATCTAATTTGCTAGCAGGGTAGATCCG	15941356	15941455	15941356	15941381	15941433	15941455	15941382	15941432	GTGTGTGTGTGTGTGTGTGTGTGTGTGTGTGTGTGTGTGGTGAGAACACTC	15941382	15941419		361_78	78
29736	35571		35571	29736	1710	CTACACGACGCTCTTCCGATCTTGAAATAGAAAATGCTTGTGTGTGC	CAGACGTGTGCTCTTCCGATCTTTATTGCCTGCTCTCTCTCCTGT	85152287	85152425	85152287	85152311	85152403	85152425	85152312	85152402	GTGTGTGTGTGTGTGTGTGTGTGTGTGTGTGTGTGTGTCTGTGTCTGTTTAAAAAAAATGTTGCCAGCAGCAGTGGGGAGAGGCTGAAGAT	85152312	85152349		361_78	78
29854	35678		35678	29854	1810	CTACACGACGCTCTTCCGATCTATCAGGTATATTAGCCTGCACCT	CAGACGTGTGCTCTTCCGATCTAGAGATTGCATGGGTAGAGCAGA	23939270	23939373	23939270	23939292	23939351	23939373	23939293	23939350	AAGGTGGGACCTTTCATTGTTGTTGTTGTTGTTGTTGTTGTTGTTGTTGTTACCTGGA	23939309	23939341		361_78	78
29881	35705		35705	29881	1837	CTACACGACGCTCTTCCGATCTCACCTCTTCCCCCTTCTAACAGA	CAGACGTGTGCTCTTCCGATCTTGTCCAGTATGAACAGAACTCAAA	80435591	80435741	80435591	80435613	80435718	80435741	80435614	80435717	AACCCCTCCCCCAACACACACACACACACACACACACACACACACACACACACACACACACACACACACACACACTCTGGCTATACCCATGGTATGTACCCTTA	80435627	80435688		361_78	78
29911	35737		35737	29911	1867	CTACACGACGCTCTTCCGATCTTGGGAGCCAAAATAGAATGTACG	CAGACGTGTGCTCTTCCGATCTACTAAGGTAACCAAATATCCCTCCA	100833296	100833422	100833296	100833318	100833398	100833422	100833319	100833397	TTGTCATTACAAAACACACACACACACACACACACACACACACACACACACACACACACACACACACACACACACACCA	100833332	100833395		361_78	78
29916	35742		35742	29916	1872	CTACACGACGCTCTTCCGATCTAGAGCCTCAAACCCTTCTCATCA	CAGACGTGTGCTCTTCCGATCTCAGCTGGAGGAATTGTGCTCAG	143718236	143718421	143718236	143718258	143718400	143718421	143718259	143718399	TCTTCCTGGCTCTGGGCCCCAGCTTCCTCTGTCTGAGGCCTGTGGGGTGCCAACACACACACACACACACACACACACACACACACACACACACACACACACACACACACACACCAAATCGCCTGCTCACCAGGGCCCCAG	143718311	143718372		361_78	78
29926	35754		35754	29926	1882	CTACACGACGCTCTTCCGATCTGAAACCCTGCTATCAGGTTAGGC	CAGACGTGTGCTCTTCCGATCTGAGCTCTGCCCATGAGAGACTAT	134131604	134131732	134131604	134131626	134131710	134131732	134131627	134131709	CTGCATCCCATTCTCTGTACACACACACACACACACACACACACACACACACACACACACACACACACACACACACACACACC	134131645	134131708		361_78	78
29981	35810		35810	29981	1937	CTACACGACGCTCTTCCGATCTAGGAAGTTTCTCAATGGGTCTTGG	CAGACGTGTGCTCTTCCGATCTTCAGTTGGATGTAGTGGTCCAGG	66679151	66679296	66679151	66679174	66679274	66679296	66679175	66679273	AAAAGTATTAATGCCAACATTTTCAGTTTAAATATTTGTCAGAAATAAGTCTGCTCATTCAAAACAACAACAACAACAACAACAACAACAACAACAACG	66679237	66679272		361_78	78
67290	77865		77865	67290	2495	CTACACGACGCTCTTCCGATCTAATCTACCCAGACTAGCACCTCC	CAGACGTGTGCTCTTCCGATCTAAGGAAACCTCCAGCTTTGTCTG	35354599	35354753	35354599	35354621	35354731	35354753	35354622	35354730	GTTTTTTTCCAGATGACTCCGTGTGTGTGTGTGTGTGTGTGTGTGTGTGTGTGTGTGTGTGTGTGTGTGTGTGTGTGTGTCTTGGGCAGGGCAGGAAAATCACCTCCAT	35354642	35354701		361_78	78
67995	78632		78632	67995	2510	CTACACGACGCTCTTCCGATCTAAGCAACTAAGCAAGACCCCATT	CAGACGTGTGCTCTTCCGATCTTCATGGAAGACTTCTTCAAGCCC	92881621	92881784	92881621	92881643	92881762	92881784	92881644	92881761	TCAAAAAAAAAAAAAAACATAAGTGTGATCCAACGAGTATATTAGCATGACCCCAAAACCGTGTGTGTGTGTGTGTGTGTGTGTGTGTGTGTGTGTGTGTGTGTGTGTGTGTGTGTTA	92881704	92881759		361_78	78
69681	34815		34815	69681	2538	CTACACGACGCTCTTCCGATCTTTTTGAAATGCCCTAGCAAAGCC	CAGACGTGTGCTCTTCCGATCTCCTGGTTGCATTCATGGAGATTG	5583915	5584021	5583915	5583937	5583999	5584021	5583938	5583998	ATCTCTTGTGGCGGTGCGTGTGTGTGTGTGTGTGTGTGTGTGTGCAATTTGCATCTATAGA	5583955	5583980		361_78	78
69729	34570		34570	69729	2555	CTACACGACGCTCTTCCGATCTTTGCAGTTGATTCTTTGTGCGTG	CAGACGTGTGCTCTTCCGATCTAGCAAAGATAGAGGGGTGTCAGA	6128247	6128369	6128247	6128269	6128347	6128369	6128270	6128346	CGTGTGCGCCCGTTTGTGTGTGTGTGTGTGTGTGTGTGTGTGTGTGTATGTATGTAATGGTGCAACAAAAGCTACCT	6128284	6128315		361_78	78
69815	80528		80528	69815	2576	CTACACGACGCTCTTCCGATCTTGTGAGGGATAGCTTACAGAAAA	CAGACGTGTGCTCTTCCGATCTAGCCATAGTTGAAGGTTTAGGTCA	126226518	126226665	126226518	126226540	126226642	126226665	126226541	126226641	TATAGTATTTGGAAGCCAAAATATACATACATAGATGTATACACACACACACACACACACACACACACACACACACAGTCTATTAAATTTATCATTTTATT	126226581	126226616		361_78	78
69908	80545		80545	69908	2606	CTACACGACGCTCTTCCGATCTTGCCCTAGAAATTTGTGTCTCCT	CAGACGTGTGCTCTTCCGATCTGGCTGAAAACTAGCCTTGGATGT	127703773	127703903	127703773	127703795	127703881	127703903	127703796	127703880	AGTGTGTGTGTGTGTGTGTGTGTGTGTGTGTGTGTGTGAGAGAGAGAGAAATGAAATTTTCAAAGAGATCTACCACCAAATATGT	127703797	127703832		361_78	78
69949	80555		80555	69949	2623	CTACACGACGCTCTTCCGATCTTGAGAACTCACTGTGCTCAAAGC	CAGACGTGTGCTCTTCCGATCTTCCTGCCTCTGCATTCTCATTTC	38625288	38625440	38625288	38625310	38625418	38625440	38625311	38625417	TGTGTTGCTTATGAACAAAGAGGACACACACACACACACACACACACACACACACACACTACAAGACCAAGGTGAATATAGTAGCTGCTATCAGGAAGGTCCAAATG	38625334	38625369		361_78	78
70465	31204		31204	70465	2757	CTACACGACGCTCTTCCGATCTGCATTACAGCAGGAGAGAGATGG	CAGACGTGTGCTCTTCCGATCTCTTGAATGAGTTTACACGGCTGC	9218735	9218858	9218735	9218757	9218836	9218858	9218758	9218835	TAAAGTTGACATATAGAAGGATGTATGTGTATTCATATGTATGCATACGTGTGTGTGTGTGTGTGTGTGTGTGTGTTG	9218806	9218833		361_78	78
71210	80770		80770	71210	2951	CTACACGACGCTCTTCCGATCTAGCCTCTAACAAAGCTGGCAAAA	CAGACGTGTGCTCTTCCGATCTTAGTCGTTTAAATGGCTGCAGGA	34413294	34413420	34413294	34413316	34413398	34413420	34413317	34413397	TGAAACACCGACACACACACACACACACACACACACACACACACCCAATATCAGGGTTGAAAATGAGAATATCACTAAAGA	34413327	34413360		361_78	78
28842	35226		35226	28842	822	CTACACGACGCTCTTCCGATCTAGACTTAAGCCTAAGCCCTCAAT	CAGACGTGTGCTCTTCCGATCTGTTTTGATTGCCTGAGCTTGTGA	66384288	66384437	66384288	66384310	66384415	66384437	66384311	66384414	ATATGAAACTACTACTACCACTACTACTACTACTACTACTACTACTACAAAAATAGGGGAAAATACTCAAGATATTGGTGTGGGAAAATTTCTTAGGCAATCCC	66384330	66384356		362_78	78
28847	30717		30717	28847	827	CTACACGACGCTCTTCCGATCTGAAGAAGGCCAGTTGTATGGACC	CAGACGTGTGCTCTTCCGATCTCACATCAGGTGCGGTGAAGTC	66766312	66766494	66766312	66766334	66766474	66766494	66766335	66766473	GTGTGGTGGTGGTGGGGGTGGTGGCGGCGGCGGCGGCGGCGGCGGCGGCGGCGGCGGCGGCGGCGGCGGCGGCGAGGCGGGAGCTGTAGCCCCCTACGGCTACACTCGGCCCCCTCAGGGGCTGGCGGGCCAGGAAAGC	66766357	66766407		362_78	78
28869	27023		27023	28869	849	CTACACGACGCTCTTCCGATCTACAGAGGATCTCTAAACCAGCCC	CAGACGTGTGCTCTTCCGATCTCACCCACTGCTCTAGATTTGGAC	151987619	151987790	151987619	151987641	151987768	151987790	151987642	151987767	CCACCCCCCCACACACACACACACACACACACACACACACACACACACACACACACACACACACACACAGAGCTATGGCACAATGCTATGGGTTTGCATATTTTTCTCCATGCCCCCCAGAATGAT	151987651	151987710		362_78	78
28880	28852		28852	28880	860	CTACACGACGCTCTTCCGATCTATTAAATGTGGGTGGCTTGGGAG	CAGACGTGTGCTCTTCCGATCTAACCATCCTGTTAACATGCCCTC	152604093	152604255	152604093	152604115	152604233	152604255	152604116	152604232	GACTGTGTGTGTGTGTGTGTGTGTGTGTGTGTGTGTGTGTGTGTGTGTGTGTGTGTGTGTAAGAGACAGAGAGAGACGAAGAAAGAGAGAGAGGAATGGCATGTCTCGTTGTGCAGT	152604119	152604174		362_78	78
28895	30423		30423	28895	875	CTACACGACGCTCTTCCGATCTCTGAGCTACAGAGTGCTTTTCCA	CAGACGTGTGCTCTTCCGATCTCACAATTCCATAACTCCCCCACA	136635471	136635583	136635471	136635493	136635561	136635583	136635494	136635560	TAGCTAGCCTTCTGTGTGTGTGTGTGTGTGTGTGTGTGTGTGTGTGTGTGTGTGTGTGTGTGTGTGT	136635506	136635559		362_78	78
28934	29665		29665	28934	914	CTACACGACGCTCTTCCGATCTCCATGACTCACATTCTGTCCAGG	CAGACGTGTGCTCTTCCGATCTGCACCAACCTAGGCTCTTAAAGT	132461639	132461751	132461639	132461661	132461729	132461751	132461662	132461728	AAAGTGTGTGTGTGTGTGTGTGTGTGTGTGTGTGTGTGTGTGTGTGTGTGTGTTTATGCTAGCGTGT	132461665	132461714		362_78	78
28941	31181		31181	28941	921	CTACACGACGCTCTTCCGATCTGCATCACTACCACCTCACAGAAT	CAGACGTGTGCTCTTCCGATCTAAATGTTCTTACCACCCCTCTGC	5122784	5122883	5122784	5122806	5122861	5122883	5122807	5122860	TACGTGTGTGTGTGTGTGTGTGTGTGTGTGTGTGTGTGTGTGTGTGTGTGTGTG	5122810	5122859		362_78	78
28950	33401		33401	28950	930	CTACACGACGCTCTTCCGATCTTCTTTATCATAGCTCCCCAAGCCT	CAGACGTGTGCTCTTCCGATCTAGGAAGCAAACTCTTCTCACAGC	27587029	27587156	27587029	27587052	27587134	27587156	27587053	27587133	TTGGAACTCAAACACACACACACACACACACACACACACACACACACACACACACACACACAGAGTTAATTTTTAACCTTT	27587064	27587113		362_78	78
28985	29681		29681	28985	965	CTACACGACGCTCTTCCGATCTCCATTAGAATGCATCTCCAGGACC	CAGACGTGTGCTCTTCCGATCTTGGCACTACTCAAAAAGCCACTT	138195045	138195243	138195045	138195068	138195221	138195243	138195069	138195220	TGGAACAGTGCCTCATACATAGTAAGCACAATATTTATTTAGTGAATTAATTACTTGATTATGTAGTGTGTGTGTGTGTGTGTGTGTGTGTGTGTGTGTGTGTGTGTGTGTGTTTTCATTTAGACCAGGTTCTATTCCAGAAAATAAAATTA	138195134	138195181		362_78	78
29155	30122		30122	29155	1135	CTACACGACGCTCTTCCGATCTCGAGTGGAGGGTGTAGGAATGTA	CAGACGTGTGCTCTTCCGATCTTACCAGTCTTGACCCCAAACAAT	77258206	77258427	77258206	77258228	77258405	77258427	77258229	77258404	TATGAAATAAGATTAGCCAAGTATTATGAAGCAAGGTGATAGGTACGTCAAGTTTATTATGTTCTTATACACACACACACACACACACACACACACACACACACACACACACATAATTGAAAATTTCCATAATAAAAAGTTTAAGAAAAATCAGGCTATGTTTTGGAATAGTTCTA	77258297	77258340		362_78	78
29156	30324		30324	29156	1136	CTACACGACGCTCTTCCGATCTCTCCTCTGGAAGGAAGGAGACAA	CAGACGTGTGCTCTTCCGATCTCAGGAAGGGAAAACCAATGGGAA	62925164	62925332	62925164	62925186	62925310	62925332	62925187	62925309	AAAGATTCAATGCAGAGTTTTCCGAGTCAAGAAGAAAGATATAAGAGAGAATGTGTGTGTGTGTGTGTGTGTGTGTGTGTGTGTGTGTGTGTGTGTTTAATCCTTTTAAAACGCTGCCTTCAT	62925238	62925281		362_78	78
29175	32411		32411	29175	1155	CTACACGACGCTCTTCCGATCTGTTTGCATGGCTTTCATTCCTCC	CAGACGTGTGCTCTTCCGATCTTGCTGAAGAGAGAGAGGATGAGG	49458575	49458742	49458575	49458597	49458720	49458742	49458598	49458719	TGTTCCTGGTATGTGACAATGCATGAGACACACACACACACACACACACACACACACACACACACACACACCCCAACAGGCATTCTTCTTCCCTTTCCCTTCACCTTGAGCTGCAGATGCTC	49458625	49458668		362_78	78
29185	85497		85497	29185	1165	CTACACGACGCTCTTCCGATCTTCTCTCTGTCTCCCTTCGTTCTC	CAGACGTGTGCTCTTCCGATCTCTATGGCTCGCATCTTTCACACT	74743277	74743400	74743277	74743299	74743378	74743400	74743300	74743377	TTTCTCTCCCCCTGCTACCCCCCCCCACAGTTACACACACACACACACACACACACACACACACACACACACACACGC	74743317	74743325		362_78	78
29315	33929		33929	29315	1295	CTACACGACGCTCTTCCGATCTTGGCAACCAACTTGGAATGAAAG	CAGACGTGTGCTCTTCCGATCTTAGGATTGCTCACTGTTGGGATG	64629353	64629573	64629353	64629375	64629551	64629573	64629376	64629550	AAGTAGTATTATTTTTGTTTGCAGACAATATGATCATATATTTGGAAAAACCTAAAGACTCCACACACACACACACACACACACACACACACACACACACACAATTAGAACTGATAAATTCAGTAAGGTAGGAGGTTACAAAATTAACATACAAAAAAAATCAATTGCATTTCTA	64629437	64629478		362_78	78
29376	35307		35307	29376	1356	CTACACGACGCTCTTCCGATCTAAACCTTGAAACCCCACTCAAAA	CAGACGTGTGCTCTTCCGATCTGAGAGTTTCTTTCCCAAGGCCAA	32966189	32966333	32966189	32966211	32966311	32966333	32966212	32966310	TTGACAGTGAGAGAAACAGACACACACACACACACACACACACACACACACACACCAGGGACGGAGGGAGAGAAAGTGTATTAATAGCTAAAACCCCTC	32966231	32966266		362_78	78
29425	34401		34401	29425	1405	CTACACGACGCTCTTCCGATCTTTATGTACCCTATGTTGCCTCGC	CAGACGTGTGCTCTTCCGATCTAGGAAGGAGAAGGACCTATCCAAC	104031532	104031697	104031532	104031554	104031674	104031697	104031555	104031673	AGGATGAGTAAGAATTCCCTCTCTCATTCTCATTCTCATTCATATTCTCTCTCTCTCTCTCTCTCTCTCTCTCTCTCTCTCTCTCTCTCTCTCTCTCTCTCTCTCTCTCGTATCCCTAT	104031600	104031663		362_78	78
29427	33967		33967	29427	1407	CTACACGACGCTCTTCCGATCTTGGCTGGGATTGTCAGAGAAGTA	CAGACGTGTGCTCTTCCGATCTAGGCCCACATCATTCATTTCCAT	19447802	19448015	19447802	19447824	19447993	19448015	19447825	19447992	AGTGTGGATGGAGAGAAGGTGGGGAGGACAGAGCCTCCTGTGTGTATGAAAGGAAGAGAGAGAGAGAGAGAGAGAGAGAGAGAGAGAGAGAGAGAGAGAGAGAGAGAGAGAGAGAGGAAGCAGTTAGAATTGAATGAAAGCAGAACAGCAATGTCAAGAGCTCTTATG	19447879	19447940		362_78	78
29434	28014		28014	29434	1414	CTACACGACGCTCTTCCGATCTAGCTAAATACTCAGAGAGGTATGGC	CAGACGTGTGCTCTTCCGATCTCCCCACCCCAGTTTAGGAGATTA	7867643	7867764	7867643	7867667	7867742	7867764	7867668	7867741	GAGAGAGAGAGAGAGAGAGAGAGAGAGAGAGAGAGAGAGAGAGAGAGAGAGAGAATGAATGACAACCAGCTTGA	7867668	7867721		362_78	78
29448	35383		35383	29448	1428	CTACACGACGCTCTTCCGATCTAATTCATCGCATCACGTTTCGAC	CAGACGTGTGCTCTTCCGATCTCTCTTCTCGCTCCGTCTATCTCT	80065116	80065362	80065116	80065138	80065340	80065362	80065139	80065339	CCATAGATATTCTAGCCCAAGAGCTGAGGAGGCGGAGGAGGAAGGAGAGGAGAGGGAGAGGGAGAGAGAGAGTGAGTGAGTGAGAGAGAGAGAGAGAAGAGAGAGAGAGAGAGAGGAAAAAGAGAGAGAGAGAGAGAGAGAGAGAGAGAGAGAGAGAGAGAGAGACGCGGGGGGTGGGGGGGCGGAGAGAGAGAGAGAGAG	80065208	80065219		362_78	78
29499	28890		28890	29499	1474	CTACACGACGCTCTTCCGATCTATTCCTCTCCCTCTGCTTCTCAG	CAGACGTGTGCTCTTCCGATCTTTCAGGATCACACAGCAAGTCAG	68521477	68521689	68521477	68521499	68521667	68521689	68521500	68521666	TCGGGGGGCCCTCCCTGGTCCCCCAGTACCCCACCCCACCACACATACACACACACACACACACACACACACACACACACACACACTCCCTACAGCCAGCTCTCCATCTCCTGTCCCTCTCCTTTCCTCCTTTTCCAAGACAAATCCAAACGTCTTGGTTCCTGTGC	68521546	68521585		362_78	78
29541	30772		30772	29541	1516	CTACACGACGCTCTTCCGATCTGAATCTCAGGATCTTGGCTTCGT	CAGACGTGTGCTCTTCCGATCTAACTCCTGCTTCAACAAGCCTTC	50568234	50568421	50568234	50568256	50568399	50568421	50568257	50568398	ATTAGATTTGAGACTAGATTCAAAGCCTCTTCATCCTTCTTGAGTTAATAAATCTAGACAGCATTCGTGTGTGTGTGTGTGTGTGTGTGTGTGTGTGTGTGTGTGTAAAAGGCTGCTATCTGTGGTGGTTGGTGCTCTCAGA	50568323	50568362		362_78	78
29570	32346		32346	29570	1545	CTACACGACGCTCTTCCGATCTGTTCATAATTTGGGGCCTTTGCC	CAGACGTGTGCTCTTCCGATCTGAATCCACCAAGGCAATTTACCA	147782449	147782634	147782449	147782471	147782612	147782634	147782472	147782611	CTTTGTATTCTGTGAGAACTTTTTGGTAGGTATGATGGGAGAGAGAGAGAGAGAGAGAGAGAGAATGTGTGTGTGTGTGTGTGTGTGTGTGTGTGTGTGTGTGTGTTTTGTGCCCATGTGCACATGTGCCCACACCATTA	147782510	147782535		362_78	78
29687	35515		35515	29687	1661	CTACACGACGCTCTTCCGATCTGAAAAGCAGTTGGGAGATGCCTA	CAGACGTGTGCTCTTCCGATCTACAACACTACCCTCCTCTCTTCC	48045767	48045971	48045767	48045789	48045949	48045971	48045790	48045948	TACTGGTACTTGGTGTGTGTGTGTGTGTGTGTGTGTGTGTGTGTGTGTGTGCGCGCGCGCGCGCATGTGTGTCTGTGTGGCATGTGTGTGTGTTTGTGTAAATGCAGAGGAAAAAATCTGAAATTAAACACTCAGAACTGCCCTCAGTGGTCACATCTG	48045802	48045839		362_78	78
29708	35542		35542	29708	1682	CTACACGACGCTCTTCCGATCTGGCATCCATTTTTGGTCTTCTGC	CAGACGTGTGCTCTTCCGATCTTTGTCCCACATGGTCTAAGTCCT	110813447	110813631	110813447	110813469	110813609	110813631	110813470	110813608	TAGCACACCCACACTCCTTCTTGGAGGGACTTAGATTCTCTCTTTCTCTCTCTCTCTGTGTGTGTGTGTGTGTGTGTGTGTGTGTGTGTGTGTGCTTTGAAATGTGGATTACTATCCTGTTTTTTTCTGAGACTTGGTG	110813526	110813563		362_78	78
29732	35567		35567	29732	1706	CTACACGACGCTCTTCCGATCTTCCCCATAAATTAACTCAAAGTTTGCT	CAGACGTGTGCTCTTCCGATCTCAATAACAGCTTCCTCCCACCTC	81840905	81841064	81840905	81840931	81841042	81841064	81840932	81841041	TAGTTTAGAAAAGAACATGACTAATTTAAGTTTATTGCTGACAATGGCCATTACCATGGAGTGTGTGTGTGTGTGTGTGTGTGTGTGTGTGTGTGTGTTTGTGTGTGGTG	81840992	81841029		362_78	78
29771	35607		35607	29771	1745	CTACACGACGCTCTTCCGATCTAACTAGGTTACAGAGTGGGGTGA	CAGACGTGTGCTCTTCCGATCTATCTTCAGGCCTTTGCTCAACTG	107138036	107138143	107138036	107138058	107138121	107138143	107138059	107138120	GTGTGTGTGTGTGTGTGTGTGTGTGTGTGTGTGTGTGAAAGAGAGAGAGAGAGAGAGAACGC	107138059	107138094		362_78	78
45885	53843		53843	45885	2161	CTACACGACGCTCTTCCGATCTGGAAGGAGAAGTGTATCCCACCT	CAGACGTGTGCTCTTCCGATCTAGGGCCCAGCTAGAAAAACAAAA	18638976	18639120	18638976	18638998	18639098	18639120	18638999	18639097	CCAGCTTTAGGAGGAAGACAGTGTGTGTGTGTGTGTGTGTGTGTGTGTGTGTGTGTGTGTGTGTGTGTGTGTCTGTCTGTCTGTATTTTTTTCGGCCTT	18639019	18639066		362_78	78
49306	57742		57742	49306	2214	CTACACGACGCTCTTCCGATCTGACCTCTGAAGAGAACCAGCAAG	CAGACGTGTGCTCTTCCGATCTATCTTGGGGATCAGCAAGGTTTG	50505777	50505916	50505777	50505799	50505894	50505916	50505800	50505893	TTCATCAGAATAGTGTGTGTGTGTGTGTGTGTGTGTGTGTGTGTGTGTGTGTGTGTGTGTGTGTGTGTGTGTGGCTTTAGGAAACTTTCACAGA	50505812	50505871		362_78	78
52785	61685		61685	52785	2285	CTACACGACGCTCTTCCGATCTCCTTCTTGGGCTCAGGCTTATAC	CAGACGTGTGCTCTTCCGATCTATCCCTCTTCCCATCAAGAGCAT	111889607	111889739	111889607	111889629	111889717	111889739	111889630	111889716	TGCAGAGTGTGTGTGTGTGTGTGTGTGTGTGTGTGTGTGTGTGTGTGTGTGTGTGTGTGTGTGTACGTGCACGTGTGTGTTTACGAG	111889636	111889693		362_78	78
54187	29705		29705	54187	2309	CTACACGACGCTCTTCCGATCTCCCACCTTCTCCAGTCTGTCTAA	CAGACGTGTGCTCTTCCGATCTGCTGAGTCAGGGGAAAGAGAAAG	66915558	66915713	66915558	66915580	66915691	66915713	66915581	66915690	ACACACACACACACACACACACACACACACACACGCTCTCTCTCTCTCTCCCCCCCCAACACACACACACTCTCTCTCTCTCTCACACACACACACATACACACACACTT	66915581	66915614		362_78	78
61679	28064		28064	61679	2429	CTACACGACGCTCTTCCGATCTAGCTGTGAAATCCTTCACTGTAT	CAGACGTGTGCTCTTCCGATCTCGTTCTGGATGACATTAGGAGGT	63033839	63033955	63033839	63033861	63033933	63033955	63033862	63033932	AAGAAATTAAAGGTGTGTAGGTGTGTGTGTGTGTGTGTGTGTGTGTGTGTGTGTAAAAGAGAGAGAGAGAG	63033882	63033915		362_78	78
67976	26622		26622	67976	2509	CTACACGACGCTCTTCCGATCTAAGCACCAAGTAGTCCTGGAAAC	CAGACGTGTGCTCTTCCGATCTTGTCCACGGACCAACATAGAGAT	134526162	134526309	134526162	134526184	134526287	134526309	134526185	134526286	CCCTCTGCATTTCCCCTCCCTAACACACACACACACACACACACACACACACACACGCGCGCTTGACCAAAAGAGTCGGCTTTGCATGAATATATTTCTAGA	134526207	134526240		362_78	78
69193	79970		79970	69193	2524	CTACACGACGCTCTTCCGATCTAAAGACTCTCCACCAACACACAC	CAGACGTGTGCTCTTCCGATCTGCTCAGTCACTCTTGACCTGAAT	81664609	81664827	81664609	81664631	81664805	81664827	81664632	81664804	ACCCCCAACACAGACACACAACTCTTTATACTCTCTCTTTCTCTGTATCTGTCTCTCTGACACACACACACACACACACACACACACACACACACACACACACACACACACACACACAGAGGAACTGGCTTCTGGACCAGCTAGACCTCTCAGATATCTTTGTGACTTTGCTA	81664691	81664748		362_78	78
69723	34591		34591	69723	2552	CTACACGACGCTCTTCCGATCTTTGCTCAGAAAGAAAGAGGCACA	CAGACGTGTGCTCTTCCGATCTCCTAGGACATGCCTTCCAAAGAC	68336011	68336141	68336011	68336033	68336119	68336141	68336034	68336118	TATCTCCCTACCGCTAACACACACACACACACACACACACACACACACACTCAAACACATTCACATACTCACACACCCTATTAGA	68336050	68336083		362_78	78
70063	80580		80580	70063	2654	CTACACGACGCTCTTCCGATCTTCCAACCACAGCTAATTTTGGTCA	CAGACGTGTGCTCTTCCGATCTCCCTCCTTTCCTAGCTGTCTCTT	11647018	11647246	11647018	11647041	11647224	11647246	11647042	11647223	TCTGCTTACAGTAAGTGTTTAATTATTATTACTGTCATATGATCATCCCCATGCTTCAGATACGTGTGTGTGTGTGTGTGTGTGTGTGTGTGTGTGTGTATACACGAGCTAGAGCTCGAGTCTTACAGATCTTCTATCTTTACTATCTTTACACATCTATACAAAATTACTTAGTTCATTCC	11647105	11647140		362_78	78
70200	80611		80611	70200	2696	CTACACGACGCTCTTCCGATCTGTTTTGGCACTATTCACTGTGCT	CAGACGTGTGCTCTTCCGATCTCCAGGAAAAGAGCAGGATGAGTC	147904135	147904369	147904135	147904157	147904347	147904369	147904158	147904346	TATTATCACTGTGATCACAAGAAAAGAGCTTCCACAAGATGTGTTTTCTTCCCTAAAGTGATTCCTCCAGGGTGTGTGTGTGTGTGTGTGTGTGTGTGTGTGTGTGGCTGATAGCCTGTAAGTTGCTTCCATTAAACACTCCATTCCCCAAAGCCTTTCATTATTGGAATGAACACACTAACACGAACA	147904229	147904262		362_78	78
70313	31929		31929	70313	2729	CTACACGACGCTCTTCCGATCTGGGGTAAAAGGACAGAGATGAAGG	CAGACGTGTGCTCTTCCGATCTCTAGGGAAAAGCTGGTGTCACTC	84768128	84768275	84768128	84768151	84768253	84768275	84768152	84768252	AAAGAAAATAGGAGGAAGAGAGGAAAGTTTATCATTCAAATCTGGGTGACAAAGTATGTGTGTGTGTGTGTGTGTGTGTGTGTGTGTAGGGCATAAATCTG	84768208	84768237		362_78	78
70324	31877		31877	70324	2731	CTACACGACGCTCTTCCGATCTGGGCCAAACAATGAGCTAGGATT	CAGACGTGTGCTCTTCCGATCTCAGAGGAGTCCTGGCTAAAACAC	13578165	13578311	13578165	13578187	13578289	13578311	13578188	13578288	CAACTGCTGGGGACTTTTTGGTGTGTGTGTGTGTGTGTGTGTGTGTGTGGTTTTTTGTTTGTTTGACATTTATGCAAAAAGCTGGGAGGTAAAATGGAATG	13578208	13578235		362_78	78
70659	30311		30311	70659	2800	CTACACGACGCTCTTCCGATCTCTCCCAAGCTCAAGAAGCAATCT	CAGACGTGTGCTCTTCCGATCTTATCCCTGGGAGAAAGCCAGAAA	103384892	103385066	103384892	103384914	103385044	103385066	103384915	103385043	TCCCACCTCAGCCTCCCAAGCAGCTGGGACTACAGGCATGTGCCACCACACCCTGATAATTTTTGTCTTTTTTGTAGAGACAGGATTCCGTGTGTGTGTGTGTGTGTGTGTGTGTGTATCACAGCATAG	103385004	103385031		362_78	78
70750	80698		80698	70750	2827	CTACACGACGCTCTTCCGATCTCCTAAAACACAGATGGGAACGGT	CAGACGTGTGCTCTTCCGATCTATGCTGAGACTGCCTTCTAGTTG	34933520	34933698	34933520	34933542	34933676	34933698	34933543	34933675	ATCTCTGTCTCTGTCTCTCTCTTTCTCTCTCTCTCTCTCTCTCACACACACACACACACACACACACACACACACAAAAGCACACACATACATCTCTACCTTCATTATCCGTATCATTTCTGATTATATCCGG	34933566	34933583		362_78	78
71078	80754		80754	71078	2914	CTACACGACGCTCTTCCGATCTAGTTTGCAAATCTGCCCCTTCTT	CAGACGTGTGCTCTTCCGATCTCTCACCAGGAAAGTATGTGGTGG	114301619	114301747	114301619	114301641	114301725	114301747	114301642	114301724	GAGTGTGTGTGTGTGTGTGTGTGTGTGTGTGTGTGTGTACATTTAGGTATTGTCCTCCCTCCTGCAACCCCCCACACACTTAT	114301644	114301679		362_78	78
71155	80765		80765	71155	2936	CTACACGACGCTCTTCCGATCTAGGGAAACACAAAGCCAGATTGA	CAGACGTGTGCTCTTCCGATCTAGTCCCTGTTGACTTCCCAGTTT	16219249	16219436	16219249	16219271	16219414	16219436	16219272	16219413	TTCCTAATTGGAGAGAAGACCTGTGTGTGTGTGTGTGTGTGTGTGTGTGTGTGTGTGTATCTAAAGGCACTCTCCATTCTTACTTCAGAGCAAAGTAAATATGTCCTCAATGACCTGGATTTTCTACTGTGACCTGTACTCT	16219293	16219328		362_78	78
71173	80766		80766	71173	2941	CTACACGACGCTCTTCCGATCTAGGATGGGTAGGATGAGTGGATT	CAGACGTGTGCTCTTCCGATCTCTCAGTATCTCCAGCTTGCCAAC	109752077	109752208	109752077	109752099	109752186	109752208	109752100	109752185	ACACACACACACACACACACACACACACACACACACATTGAATTAATTCACACAATTATGGAGGCTGACAAGTTCCAAGATCTGTA	109752100	109752135		362_78	78
71511	26706		26706	71511	3013	CTACACGACGCTCTTCCGATCTAAGTCCTACCTCAGCTTCCCAAT	CAGACGTGTGCTCTTCCGATCTGGCAACAGCATCTGGACTATCTT	103035298	103035453	103035298	103035320	103035431	103035453	103035321	103035430	GCTTGCACATAAATTGGAATGTGTACATCATTCATTCTGTCTCTCTCTGTGTGTGTGTGTGTGTGTGTGTGTGTGTGCGCGTCTGAAGAGGAGTGGGGAGTATAGGAAAC	103035368	103035397		362_78	78
28814	35212		35212	28814	794	CTACACGACGCTCTTCCGATCTATAAACATTCCCCACCAACTTCA	CAGACGTGTGCTCTTCCGATCTACAGGGAGATAGGACTTGAACAGT	83409643	83409756	83409643	83409665	83409733	83409756	83409666	83409732	TCACCACCACCACCACCACCACCACCAATCTATTAACAGTTCCTTCTAGTTTTTCTCTCCTCAGAAC	83409667	83409690		363_78	78
28822	35217		35217	28822	802	CTACACGACGCTCTTCCGATCTAGGTCTCAAGTATCCAGGGTCAC	CAGACGTGTGCTCTTCCGATCTCAAAAGGAGACACTCATGGCAGA	20693285	20693498	20693285	20693307	20693476	20693498	20693308	20693475	ATACTGTCATATGCTGTTGCCACTGCTGTCAAGGGAACCAAACATGTCGTTCCAGGAATCCTTGGTTGCTTGCTTGCTGCTGCCACCATTGCTGCTGCTGCTGCTGCTGCATGCTGCTGCATGCTGCCCTAGCAGCAGAATGGTCTCTACCTTCTTCCTAATTCCTAA	20693397	20693417		363_78	78
28829	26779		26779	28829	809	CTACACGACGCTCTTCCGATCTAATCTAGAGCAATGGGTGTCACG	CAGACGTGTGCTCTTCCGATCTCCTGGAGAACTTGTTCAAAGCAG	19603764	19603935	19603764	19603786	19603913	19603935	19603787	19603912	GTGTGGATTCCACCACCACTACCAGCAGCAGCAGCAGCAGCAGCAGCAGCAGCTTTTAAAAATGTAAATTCTCAGGCCCACCCAAGACCTACTGAGTCAGCAACTGTGGGGATAGCACCCAGCCAT	19603809	19603838		363_78	78
28876	34209		34209	28876	856	CTACACGACGCTCTTCCGATCTTGTGAGTGCCAAGAGAAGAGGTA	CAGACGTGTGCTCTTCCGATCTACGCCTCTTAGACCTCAACACTA	109351214	109351402	109351214	109351236	109351380	109351402	109351237	109351379	AAGTTCTAGAGAGTCTTCAACATGTGGACTGTTTTCCCAGCCAGGGCATAGGAGGTATGCTGTGTGTGTGTGTGTGTGTGTGTGTGTGTGTGTGTGTGTGTGTGTGTGTGTGTGTGTGATTGAGATTGACATCAACCCCCATC	109351297	109351354		363_78	78
28882	29205		29205	28882	862	CTACACGACGCTCTTCCGATCTCACTACTGTACCACTGTGTGCAA	CAGACGTGTGCTCTTCCGATCTGCTGAGTATTTCCTGTGGACCAG	11220071	11220192	11220071	11220093	11220170	11220192	11220094	11220169	ACTGAGCATCTGGATCTGTGTGTGTGTGTGTGTGTGTGTGTGTGTGTGTGTGTGTGTGTGTGTGTGTGTGTGTAGC	11220110	11220165		363_78	78
28919	32551		32551	28919	899	CTACACGACGCTCTTCCGATCTTACCGTCATTATGCCAAAGGAGC	CAGACGTGTGCTCTTCCGATCTCCTGGCCCATGTGAAGGTTTTAT	29239698	29239854	29239698	29239720	29239832	29239854	29239721	29239831	AATGTATACACACACATACACACACACACACACACACACACACACACACACACACACACACACACACACATATGACAGACTTCTCCAGCTCTCTGAACTACAAGATGCTTT	29239738	29239789		363_78	78
28946	35247		35247	28946	926	CTACACGACGCTCTTCCGATCTTATCTGGGGCTATAGGCACACTC	CAGACGTGTGCTCTTCCGATCTACCCCTAGGAAGACTGAAACACA	69130107	69130289	69130107	69130129	69130267	69130289	69130130	69130266	CATTGCACCCACCTACTAATAGGTTTTAACTTTGGTTTTCAGTGGGTTATCTATAATATGCTAGGTAAAGGAGAGAGAGAGAGAGAGAGAGAGTGTGTGTGTGTGTGTGTGTGTGTGTGTGTGTGTGTGTGTGTGTG	69130200	69130221		363_78	78
28969	28111		28111	28969	949	CTACACGACGCTCTTCCGATCTAGGAATTCAATTGGCAACAAGCA	CAGACGTGTGCTCTTCCGATCTGCACTCAGTAATCGTTTGGGAAC	102532382	102532535	102532382	102532404	102532513	102532535	102532405	102532512	AAATATACATTAGAAATTTTTCATAAATAGCTGGTTCTCTCACGTTCTATTTAACACACACACACACACACACACACACACACACACACACACACACACACATTTAAT	102532458	102532505		363_78	78
28978	28698		28698	28978	958	CTACACGACGCTCTTCCGATCTATCTGGTATGGAGAGTGGATGGG	CAGACGTGTGCTCTTCCGATCTGCCCAGGGTCAAAATCAAACCAT	106618400	106618581	106618400	106618422	106618559	106618581	106618423	106618558	AGCTGAAAGGATTCTAAGACCCTCTCACACCAGAACTCAATCTAAATTATTTCCCCCAACACACACACACACACACACACACACACACACACACACACACACACACGATGGTTATCTTTCCCCTGAATAAAACTGA	106618481	106618528		363_78	78
29025	35252		35252	29025	1005	CTACACGACGCTCTTCCGATCTTTGCTCCCCATTTCCTCATTTCC	CAGACGTGTGCTCTTCCGATCTTTTAAGAACTGGCTGAAGGGGTG	70365896	70366149	70365896	70365918	70366127	70366149	70365919	70366126	TCTGAGCCCCCACCCCTTTAGCCACTTTACCCGCCCTCCCTCCTCTTCCTTTTTCTTCTCTCTCTCTCTCTCTCTCTCTCTCTCTCACACACACACACACACAGACACACACACACACACACACACACACACACACACACACACACACACACATTCTCATTCCCCTCTCGTGGTGGCTGATTGCCGGGCGTTCCCAATCTCCCTCCCC	70365975	70366002		363_78	78
29089	32763		32763	29089	1069	CTACACGACGCTCTTCCGATCTTCAACAATTCTGGTGGCTACAGG	CAGACGTGTGCTCTTCCGATCTCAGCAGTTTGACAATGATGTGGT	113501683	113501838	113501683	113501705	113501816	113501838	113501706	113501815	GGAAAAAAAATCAGGCAATAGAACAATCAACATCTGTGTGTGTGTGTGTGTGTGTGTGTGTGTGTGTGTGTGTGTGTGTGAACCTCTATCTATCTATCTATCATCTATCT	113501740	113501785		363_78	78
29132	27498		27498	29132	1112	CTACACGACGCTCTTCCGATCTACTCCTATGTCCTCGGTAACACA	CAGACGTGTGCTCTTCCGATCTAATCCCGGAAGCAAATATGCCAA	21694543	21694723	21694543	21694565	21694701	21694723	21694566	21694700	GATAACTGGTTTTGAAAATTTAAAACACACACACACACACACACACACACACACACACACACACACACGAAACTGTAAAGGATAAAATAAAAATTGCCCACATTTACACATTCAGAACAAAGCACTGATAATATC	21694590	21694633		363_78	78
29134	27653		27653	29134	1114	CTACACGACGCTCTTCCGATCTACTTTGACTGTCCCCTGCATTTT	CAGACGTGTGCTCTTCCGATCTTTACCTGGATCCACTGAAAGGCT	39017866	39018028	39017866	39017888	39018006	39018028	39017889	39018005	TTCTGGGCAAAGTTGTCAGAGGCACTGTGTGGTCACACACACACACACATACACACACACACACACACACACACACACACACACACACACACACTGTATTTAGTCAGAGCAGAAGAA	39017922	39017937		363_78	78
29137	27953		27953	29137	1117	CTACACGACGCTCTTCCGATCTAGCATTTTTCACCACTGGGCATA	CAGACGTGTGCTCTTCCGATCTCACACTCAAAGTTCCTGTCCTCA	97997925	97998087	97997925	97997947	97998065	97998087	97997948	97998064	ATGTATCTGTGTGTGTGTGTGTGTGTGTGTGTGTGTGTGTGTGTGTGTGTGTCTATGTATTTATCTACTTACATATTTACTTTTTTTAAGTCCTTATCCCCTAGAGTGTAAGTTTTA	97997955	97997998		363_78	78
29179	32654		32654	29179	1159	CTACACGACGCTCTTCCGATCTTAGTCAGCGTTTACCTTCATGGG	CAGACGTGTGCTCTTCCGATCTTTTTTCAGGCTCTCATGTTTCTTT	143088909	143089083	143088909	143088931	143089060	143089083	143088932	143089059	GTCTTTAACTTCTTTGTAGTTACAAATGTGTGTGTGTGTGTGTGTGTGTGTGTGTGTGTGTGTGTGTGTGTTATCATTTATTTAATTTTTTCCAATTCATACCTGAGATAAAATTGCTTAAAGTTTTT	143088958	143089001		363_78	78
29216	26956		26956	29216	1196	CTACACGACGCTCTTCCGATCTACACACAAGAAAGGACCAAGTGA	CAGACGTGTGCTCTTCCGATCTCAGCTGGATTTGAAGATAGTCCCA	124121455	124121648	124121455	124121477	124121625	124121648	124121478	124121624	AAATACAGTATAATGAGACCAGTTAAGATGTTGACACTATGGATGACATATATTGACCACATGTTCTGCATTTTGTGTGTGTGTGTGTGTGTGTGTGTGTGTGTGTGTGTGTGTGATTACAAAATTTTTTACCTTTAAAATGTGGTT	124121551	124121592		363_78	78
29308	33517		33517	29308	1288	CTACACGACGCTCTTCCGATCTTGACTAAGACATGTGTGGGCTTG	CAGACGTGTGCTCTTCCGATCTCACCCCCAACAAAGATTCCTTCA	68057937	68058093	68057937	68057959	68058071	68058093	68057960	68058070	CTGTGTGTGTGTGTATGTGTGTGTGTGTGTGTGTGTGTGTGTGTGTGTGTGTGTGTGCGCGCGCGCGCGCGCACGTGTGTATGGGTATAGGAGAGGTAGTAGCAGCGGTCA	68057975	68058014		363_78	78
29382				29382	1362	CTACACGACGCTCTTCCGATCTAAAGGAGGTAACTCTCTCTCTCT	CAGACGTGTGCTCTTCCGATCTCCCCAGCTACCCTTCTAACATAC	107594651	107594758	107594651	107594673	107594736	107594758	107594674	107594735	GTGTGTGTGTGTGTGTGTGTGTGTGTGTGTGTGTATGTGTGTATGCCTGTGTATATCTATGT				363_78	78
29396	35334		35334	29396	1376	CTACACGACGCTCTTCCGATCTAAAACTCAACATGAGCCCAGAGG	CAGACGTGTGCTCTTCCGATCTCAATGCATGAGTGTGCTGTGTTT	17856685	17856827	17856685	17856707	17856805	17856827	17856708	17856804	TCTTTGGTGCGCAACATGAATAGTTTGGGGGAATTTAATCAGGACCGCCTCAAACACACACACACACACAGCACACACACACACACACACACACACA	17856761	17856776		363_78	78
29416	35365		35365	29416	1396	CTACACGACGCTCTTCCGATCTAAACAAAACCAGGGTTGGAGCTA	CAGACGTGTGCTCTTCCGATCTAGCCATCTAGCAAAAAGCCAGAA	11680448	11680590	11680448	11680470	11680568	11680590	11680471	11680567	CATGCTAGAGTTCTATCCAATCACTCCATGCCTGCCTCAAGCATAAAGGAATTTCCAACACACACACACACACATACACACATATTCTATGAGAAAA	11680528	11680543		363_78	78
29418	35367		35367	29418	1398	CTACACGACGCTCTTCCGATCTAAAAATACAAAAGAAAAACACCTACCA	CAGACGTGTGCTCTTCCGATCTTCTCAAGAATTTCGGATATGGGG	44151334	44151528	44151334	44151360	44151506	44151528	44151361	44151505	TATAAAAAATTATATATATGTGTGTTTTTTTGTGTGTATATATATACATATATGATTGTTCCTTTATCTTTTATAATATTTTTCATTTATCACATACACACACACACACAGAAACACATATGTATGTACATATGTAGGTTCGGTA	44151456	44151469		363_78	78
29462	35396		35396	29462	1442	CTACACGACGCTCTTCCGATCTATGGAAAGGGGCTAATTGTACCG	CAGACGTGTGCTCTTCCGATCTTCAAGCTTTTCTGCCTCATTTGC	38852329	38852497	38852329	38852351	38852475	38852497	38852352	38852474	GTCACAATAGTTAACCTCTTCCAGAAGGAAGGGTGTGTGTGTGTGTGTGTGTGTGTGTGTGTGTGAGAGAGAGAGAGAGAGAGAGAGAGAGAGAGAGAGAGCACCCTCGTTCTGGTTCGTTCT	38852384	38852415		363_78	78
29554	35424		35424	29554	1529	CTACACGACGCTCTTCCGATCTGCATGCTCCTAGAATGACACACA	CAGACGTGTGCTCTTCCGATCTACCCATGATATACAATACACATAACCC	94603395	94603552	94603395	94603417	94603526	94603552	94603418	94603525	CACACACACACACACACACACACACACACACACATATATATATATATAGAGAGAGAGAGAAAGAGAGAAAGAAAGAGAGAGAAAAAGAAGGTAGAATTATAGAAGTCT	94603451	94603464		363_78	78
29591	33753		33753	29591	1566	CTACACGACGCTCTTCCGATCTTGCCTACCAATTACCAGGCACTA	CAGACGTGTGCTCTTCCGATCTCTGCCACTCTGACATACATAGCC	102494740	102494907	102494740	102494762	102494885	102494907	102494763	102494884	TTTTAGGCTAGTAGTTCTTTAAATGTAAGAGTACACACACACACACACACACACACACACACACACACACACATACATATGTATATATGAGATGATTTCAACTTAAGGAAACAGGCAAATAA	102494795	102494834		363_78	78
29644	35464		35464	29644	1619	CTACACGACGCTCTTCCGATCTAGGTACAATGGCAACAGGATGTG	CAGACGTGTGCTCTTCCGATCTATCAGGATAACCCTCCTCCCTTG	138063407	138063550	138063407	138063429	138063528	138063550	138063430	138063527	AAAGAACTTGGCCCCGTTGGATAAACACAGCTGGAACAAAATTGTGTGCTTACACACACACACACACACACACACACACACACACACACATGCGAACA	138063481	138063518		363_78	78
29722	35557		35557	29722	1696	CTACACGACGCTCTTCCGATCTGTTGCCATTGCAGTGTGTGTATT	CAGACGTGTGCTCTTCCGATCTGTCTCTCCAGCCAGAAAGAGTTT	153381391	153381561	153381391	153381413	153381539	153381561	153381414	153381538	GTGTGTGTGTGTTTGCGTCTGTGTGTGTGTGTGTGTGTGTGTGTGTGTGTGTGTGTGCACATACATTACCTGTATATTATAATGTTTAGACATCTTTTCTAAAAACTCCAAAAACGAAAACAAAA	153381433	153381470		363_78	78
29762	35598		35598	29762	1736	CTACACGACGCTCTTCCGATCTTTGTCACCTCCTACACACTTCCT	CAGACGTGTGCTCTTCCGATCTTATATGCTGTTGCCATGGGTGAG	49933852	49933950	49933852	49933874	49933928	49933950	49933875	49933927	AACCACACACACACACACACACACACACACACACACACACACTGTCCTTCCAA	49933878	49933915		363_78	78
29797	35616		35616	29797	1753	CTACACGACGCTCTTCCGATCTTCCCTTGGGAAGCCTTGAGTATT	CAGACGTGTGCTCTTCCGATCTGGCAGATCATTACTACCCCAACC	46612306	46612494	46612306	46612328	46612472	46612494	46612329	46612471	TTAGGGACAGCCCCCCTCCCCTCCAACTCTACACACACACACACACACACACACACACACACACACACACACACACACACACACACACACACACACACAGCTTTGGTCCTGCCCATCTCTCCTCTCTCCAATTCTATACTCAT	46612359	46612426		363_78	78
29823	35643		35643	29823	1779	CTACACGACGCTCTTCCGATCTATGAATATACTGCTCCCCGACCA	CAGACGTGTGCTCTTCCGATCTATCTAGAATCCCAGCCTAGTGCC	98860133	98860295	98860133	98860155	98860273	98860295	98860156	98860272	CCACCTCCACACACACACACACACACACACACACACACACACACACACACACACACACACACACACACTTTGATTCATTGGCCCAGTATTGAGGATCTCTCTTCCACTTCGGTGAAG	98860163	98860222		363_78	78
29866	35690		35690	29866	1822	CTACACGACGCTCTTCCGATCTCCTCCTCCAAGAAGGCTTTTTCA	CAGACGTGTGCTCTTCCGATCTAGCAGATAGTGTCCTGGTAGAGG	139001941	139002089	139001941	139001963	139002067	139002089	139001964	139002066	ACTCTCTATGCTGTGCTCTCAGAGCCCCCTCCTCAACACACACACACACACACACACACACACACACACACACACACACACACACACACACACACACAGCTTT	139001999	139002060		363_78	78
29873	35697		35697	29873	1829	CTACACGACGCTCTTCCGATCTGTCTAGTCAGAGGATGGCAAAGC	CAGACGTGTGCTCTTCCGATCTCTGCCCTGAGGCTTTTCACTAGG	52079849	52079987	52079849	52079871	52079965	52079987	52079872	52079964	TGTGTGTGTGTGTGTGTGTGTGTGTGTGTGTGTGTGTGTGTGTGTGTGTGTGTGTGTGTGTGTGTGTGTGTCTGGTCCCTCACAGAGCCAGGG	52079872	52079941		363_78	78
29875	35699		35699	29875	1831	CTACACGACGCTCTTCCGATCTAGCTGCTGTTCACAGAACTGAAT	CAGACGTGTGCTCTTCCGATCTCCGGTCCTTGTCTTAAGGAGTTT	62077671	62077833	62077671	62077693	62077811	62077833	62077694	62077810	TAAACGTGGTCCCTATCATTAGGGAGGTTACCCCTTATACATGGACACACACACACACACACACACACACACACACACACACACACACACACACACACACACACACACACAATCTGT	62077738	62077803		363_78	78
29877	35701		35701	29877	1833	CTACACGACGCTCTTCCGATCTGTCTCTTCAAGAAATGGAGCCAGA	CAGACGTGTGCTCTTCCGATCTTTGTAGATGGTGAGAGATGGGCA	107883618	107883755	107883618	107883641	107883733	107883755	107883642	107883732	AAAACTATGTGTGTGTGTGTGTGTGTGTGTGTGTGTGTGTGTGTGTGTGTGTGTGTGTGTGTGTGTGTGAATGCAGAAGAATGAAACTAGA	107883649	107883710		363_78	78
29917	35743		35743	29917	1873	CTACACGACGCTCTTCCGATCTTCAAACTCAGATCAAAGCTCCCC	CAGACGTGTGCTCTTCCGATCTGCAACACAATCCTCTTCATCCCT	21028963	21029094	21028963	21028985	21029072	21029094	21028986	21029071	TCCTGTGGCTATAGCAGCCTGGTGTGTGTGTGTGTGTGTGTGTGTGTGTGTGTGTGTGTGTGTGTGTGTGTGTGTGTGTGTGTGTT	21029007	21029070		363_78	78
29936	35764		35764	29936	1892	CTACACGACGCTCTTCCGATCTTCTCGCCTTAATAGTGTGTTGCC	CAGACGTGTGCTCTTCCGATCTGCCAGCTTCAGAAAGTTGGAAAG	120347737	120347932	120347737	120347759	120347910	120347932	120347760	120347909	AAAATAAAGATATTCTCTGGCAGAGTGGGTTTTGTTGTTGTTGTTGTTGTTGTTGTTGTTGTTGTTGTTGGTTGATTTGGTTTTTGTTTAGTTTTGCTTTCTGAGTATATTTAAAGGATATTTCTTTTTTCTTTTTTGTATTTTGGATTT	120347791	120347829		363_78	78
29980	35809		35809	29980	1936	CTACACGACGCTCTTCCGATCTAACTGAGCTAGAGGCATAGGAGG	CAGACGTGTGCTCTTCCGATCTTGAGGGACCACAGGGGAATTTTA	49751680	49751882	49751680	49751702	49751860	49751882	49751703	49751859	GCTAGAAATCCCTAGACATCCCTCCTCCATTGGCTGCCATCTCCCTCAGTGCCCCCCAATGTCATACTAGTCTCTGAAAAACAACAACAACAACAACAACAACAACAACAACAACAACAGCAAACCCACTCAAATCTGCCCATATCTATCCCTTGAA	49751782	49751820		363_78	78
43182	50785		50785	43182	2121	CTACACGACGCTCTTCCGATCTGTCTGAGGCCTGACCCAATAAAC	CAGACGTGTGCTCTTCCGATCTTCTCAAGCCTATCCTCTCCATCC	35809502	35809670	35809502	35809524	35809648	35809670	35809525	35809647	GCATCCAGCTCCAGGCTCATACCATGCCCAGTGCCCCATGCTTTTCCGTGTGTGTGTGTGTGTGTGTGTGTGTGTGTGTGTGTGTGTGTGTGTGTGTGTGTGTGTGTTTGCATGATGAATGAA	35809572	35809631		363_78	78
56198	65511		65511	56198	2349	CTACACGACGCTCTTCCGATCTCAGCCTAATGAGCCACGTAAAGT	CAGACGTGTGCTCTTCCGATCTTTAGGCCAGTTTCACTCCACCTT	43950653	43950805	43950653	43950675	43950783	43950805	43950676	43950782	TGACTAGACAGATCGTCAAATGCAGATGATACACACACACACACACACACACACACACACACACACACACACACACACACACACACACACCCCCTCTGTGTTGGCTG	43950706	43950765		363_78	78
66332	26690		26690	66332	2483	CTACACGACGCTCTTCCGATCTACACTAGTAAGGTGGAACTGGGA	CAGACGTGTGCTCTTCCGATCTACACATTGATTTAGAGCTGGGGG	83609865	83610068	83609865	83609887	83610046	83610068	83609888	83610045	ATAATGTTAGATTGGGAATAAAGAGACATATATATATATACACACACACACATATATATATATATATATATATATATATATATATATATATATACACATACATACACACACGCACACACACACACATATATAGGCATTGAACTCAACCCCAAGGTGCC	83609939	83609980		363_78	78
69847	80538		80538	69847	2591	CTACACGACGCTCTTCCGATCTTGGGTTAAAAGTCAGCCCCATTC	CAGACGTGTGCTCTTCCGATCTTAAAAACGACTTCCCCCACTCTG	30947316	30947480	30947316	30947338	30947458	30947480	30947339	30947457	TGTACATCAAATACAAAAATATATTCCAGTTGAATTAAATACCTAAATGTTAAAAAAACCTTAGGAAGTACTAGAAGTACACACACACACACACACACACACACACACACACACAATCA	30947417	30947452		363_78	78
70054	31672		31672	70054	2652	CTACACGACGCTCTTCCGATCTTCCAATGGAGTAGGCATGCAAAG	CAGACGTGTGCTCTTCCGATCTGGATTGAGGTGAATCAGTCCAGC	7960111	7960352	7960111	7960133	7960330	7960352	7960134	7960329	GCATCTTATTACAGTAGAGATTGGAGGAAGAAGGTCCAGAAAGGATTCAGAGTTATATTGTAGTCAATATATTGTGATATATGCATTCTCTCTCTCTCTCTCTCTCTCTCTCTCTCTGTGTGTGTGTGTGTGTGTGTGCGTGTGTGTAGTAGTAGTAGAAGTAGTAGTAAATTAGTGATAGAATGATTGAAGGCAC	7960220	7960249		363_78	78
70760	29840		29840	70760	2830	CTACACGACGCTCTTCCGATCTCCCTGTGTGGTGAAAAGATGTGT	CAGACGTGTGCTCTTCCGATCTCGACAGTTCAGCCTTATCCTCTG	65331969	65332099	65331969	65331991	65332077	65332099	65331992	65332076	GTGTGTCTGTAACACACACACACACACACACACACACACACGCAACATGAATGAGAACAGAGGTGAGGTAAGAAGGAATAAAAAA	65332003	65332032		363_78	78
71007	80742		80742	71007	2892	CTACACGACGCTCTTCCGATCTATGGATGCTGCCATTGTTAGGAA	CAGACGTGTGCTCTTCCGATCTAGGTTCGTTGAGGCCGTTTTAAT	66430312	66430525	66430312	66430334	66430503	66430525	66430335	66430502	TCACAATCACTAATAAATCATTAAAATTTGGGGTGCAACATTATCAGAAAGTTTATCTTAACTATAGAAGTGGTGTGTGTGTGTGTGTGTGTGTGTGTGTGTGTGTGTCTACCCATTGACTGAAGAATATTTCTTCTAAACCACTGATTAAAGTTTTAGAATGAGAAA	66430407	66430442		363_78	78
71028	80747		80747	71028	2896	CTACACGACGCTCTTCCGATCTATGAACCAGCCTTCAGGAGACTT	CAGACGTGTGCTCTTCCGATCTCCTCAGAGTGGTTCTCTCTCTCT	32805256	32805414	32805256	32805278	32805392	32805414	32805279	32805391	GCTAGAAATCTACCATGTATCCATGACAACTGTGAATCAATCTCTCTGTCAAGTGTGTGTGTGTGTGTGTGTGTGTGTGTGTGTGTGAGAGAGAGAGAGAGAGAGAGAGAGAA	32805331	32805364		363_78	78
71059	28590		28590	71059	2908	CTACACGACGCTCTTCCGATCTATATGGGATCTACCTGGTTGCCC	CAGACGTGTGCTCTTCCGATCTGCTCTGCACATATCTGCCTAACT	25992482	25992661	25992482	25992504	25992639	25992661	25992505	25992638	ATCAATGATAGATTGGATAAAATAAATACTATATATATATATATATATATATATATATATACACACACACACACACATACATACATTACAGAATACTATGCAGCCATAAAAAGAATGAAATTGTTAGAGTAGGT	25992534	25992563		363_78	78
71320	27479		27479	71320	2978	CTACACGACGCTCTTCCGATCTACTCACATCCTGGACATACACCA	CAGACGTGTGCTCTTCCGATCTGATGTGAGGTCCCCGTTCTTTTT	48571893	48572049	48571893	48571915	48572027	48572049	48571916	48572026	ACAAACAGACCAGGGACCTCAACCCTGTGACATGTGCGCGCGCGCGCGCACACACACACACACACACACACACACAGCTCAGAAAATCCAAATTCTAGGAAACACACACCC	48571951	48571962		363_78	78
71484	26790		26790	71484	3007	CTACACGACGCTCTTCCGATCTAATGACCTCACATACACCCCAGT	CAGACGTGTGCTCTTCCGATCTATGGATGTTTTCTGGAGAGGTGC	22704150	22704324	22704150	22704172	22704302	22704324	22704173	22704301	AAGTAAGCAAAATGGCTAAAACATGATTCAATCCAAATATTGAGGCTGGGAATAGTGAAAAAAAAAAAAAAAGTGTGTGTGTGTGTGTGTGTGTGTGTGTGTTTCTTGGTTTCAAGCATGAATGCTCTG	22704245	22704274		363_78	78
28733	35188		35188	28733	713	CTACACGACGCTCTTCCGATCTACCTACCTAACACATGGTCACGA	CAGACGTGTGCTCTTCCGATCTTTGCCTTTGTTTTCCTCCTCCTC	2862893	2863114	2862893	2862915	2863092	2863114	2862916	2863091	AGAGAAGCAATGGTGATGCTGTGTTAGGAAAAAAAGAAGAAAGAAGACAGAAAGAAGAAAGAAGAAGAAGAGGAAGAAGTGGAAGAGGAAGAAGAAGGAGGAGGAGGAGGAGGAATATGAAGAAGAAGAATAAGAAGAAGAAGAAGAAGAAGAGGGGGAGGAGGAGAAAGGAGGAA	2863011	2863028		364_78	78
28748	29308		29308	28748	728	CTACACGACGCTCTTCCGATCTCAGCCAAGTTCAAAAACTGCAGAA	CAGACGTGTGCTCTTCCGATCTCATACGCACACAAACAACACACA	21544849	21544960	21544849	21544872	21544938	21544960	21544873	21544937	ATAGATAATTTTAAAATGATAACTATGTGTCATTGTTGTTGTTGTTGTTGTTGTTGTTGTTGTTT	21544905	21544934		364_78	78
28826	35220		35220	28826	806	CTACACGACGCTCTTCCGATCTTCTAGACTAATGGGCCCTACTGC	CAGACGTGTGCTCTTCCGATCTGACCCCGTCTCTGCATTTTACAT	150933972	150934215	150933972	150933994	150934193	150934215	150933995	150934192	CTGAATTGAAATACTTGCTTCTTCACTGATTAGCTGTGATATCTCAGGCAAATTACTTTATCTCTCTGGAACTCAGTTACCTCACTTATAAATTAAAATCATCATCATCATCATCATCATCAGCAGCAGCAGCAGCAGCAGCAGCAGCAGCAGCAGCATCCTCTACTTGATAGGGTTGGAGGAGGAGTGAGGTAACAC	150934092	150934112		364_78	78
28850	30559		30559	28850	830	CTACACGACGCTCTTCCGATCTCTTCAGGAGCACTCAAACAGGAG	CAGACGTGTGCTCTTCCGATCTTCTTCTCTATGGGAATCACCGGG	83442913	83443124	83442913	83442935	83443102	83443124	83442936	83443101	CTGCCGCCTACCGCTGGCGCGGCCGCGCATCCTGTCTATTGAACTGGCCCGCCGCCGCCGCCGCCGCCGCCGCCGCCGCCGCGACCCCCAGCCCCGCCTTCAGCGAGCGCTGCCCTCGCCGCCGGGTCTCTCAGAGGCTGGGAGCTGGGGGTCGCCGCCGCCGCCG	83442984	83443016		364_78	78
28857	26950		26950	28857	837	CTACACGACGCTCTTCCGATCTACACAACATAATGCAGTTTTTAGTCA	CAGACGTGTGCTCTTCCGATCTGGGGTTTCTCTCAGGTCTAAAGC	62296542	62296722	62296542	62296567	62296700	62296722	62296568	62296699	ACTGAAAACAAATTATCAGAAACAAGATTCAAAAAAGAAAAAGCAGAAAGACCACACACACACACACACACACACACACACACACACACACACACACACACACACACACACACACAGATATTAAAGAACAGA	62296620	62296683		364_78	78
28921	33480		33480	28921	901	CTACACGACGCTCTTCCGATCTTGAATGCACTCTCCTGAATCACA	CAGACGTGTGCTCTTCCGATCTGAAAAAGTGCTGACCCCAGAGAT	108970809	108970987	108970809	108970831	108970965	108970987	108970832	108970964	ATATCACCTGGAAATGTAACCAGAAGGTATAAAAAGTCAGGGTAGTTTGTTAAATTGTGTGTGTGTGTGTGTGTGTGTGTGTGTGTGTGTGTGTGTGTGTGTGTGTGTAATCAACAATTTATAAGGTTACCTT	108970887	108970938		364_78	78
28944	31935		31935	28944	924	CTACACGACGCTCTTCCGATCTGGGTACCGTAAGGAATCTTTGGG	CAGACGTGTGCTCTTCCGATCTTGCATTCATTTAAAGCGTATATTTCCA	20779988	20780163	20779988	20780010	20780137	20780163	20780011	20780136	TGGGGAGGTGGAAATATTCTATATCTTCATTATTGCGGTGGCTTCCCATATATATATATGTGTGTGTGTGTGTGTGTGTGTGTGTGTGTGTGTGTGTGTGTGTGTGTGTGCATGTAATAAAATGTA	20780069	20780120		364_78	78
28994	30263		30263	28994	974	CTACACGACGCTCTTCCGATCTCTCAAGAAACCATGAGGGACTGG	CAGACGTGTGCTCTTCCGATCTTCCTGAGTTGGATTCAGATTAAAAACA	141976241	141976452	141976241	141976263	141976426	141976452	141976264	141976425	TGCATGCTCCCAGTGAAAATACAGCCCACCCTTCCACAGCAGTTTAGAACTTCAATTTCCCTCGCCACACACACACACACACACACACACACACACACACACACACACACACACTATTTCCATCTCATAGATGTCTATTGTATTTATTTATTTGCTTGTTTT	141976329	141976376		364_78	78
29015	33557		33557	29015	995	CTACACGACGCTCTTCCGATCTTGAGCTATTTGCTAGGGTGTCCT	CAGACGTGTGCTCTTCCGATCTCTCTCAAGAAATAGGTGTGGCCC	11371602	11371779	11371602	11371624	11371757	11371779	11371625	11371756	TATTTAATCAGAAACAACCTGTCTCAGGCAACAGTATTGCTTATAGTGTGTGTGTGTGTGTGTGTGTGTGTGTGTGTGTGTGTGTGTGTGTGTATGCATGGTAGTATGTCAATCTGAGCCAACTTGTCCCAA	11371670	11371717		364_78	78
29070	30627		30627	29070	1050	CTACACGACGCTCTTCCGATCTCTTTAAGTGCCTCTCTGTGACCC	CAGACGTGTGCTCTTCCGATCTCTAGGGACCCGTAAAACTGCATC	7356488	7356681	7356488	7356510	7356659	7356681	7356511	7356658	CGACATGAAAAAGGTTGATTTGCAAGAACAAAATGTATACATACCTGCAGTGTGTGTGTGTGTGTGTGTGTGTGTGTGTGTGTGTGTGTGTGTGTGGTGGGGATGAACATTGGCTACTCTCTTTAATGAGAATGGAAGCTAAGCTTTA	7356560	7356605		364_78	78
29087	32517		32517	29087	1067	CTACACGACGCTCTTCCGATCTTACAATCCAGACCTGTGACCAGT	CAGACGTGTGCTCTTCCGATCTCAAAGAGCAGACCTACCTTCCAC	53569742	53569893	53569742	53569764	53569871	53569893	53569765	53569870	CAGAACTAGCCTCCTGTATATAGACTTCAAGTCTTCTTCTGTTGTGTGTGTGTGTGTGTGTGTGTGTGTGTGTGTGTGTGTGTGTGTGTATAAAAAATTCAGATGG	53569807	53569852		364_78	78
29149	29691		29691	29149	1129	CTACACGACGCTCTTCCGATCTCCCAACACTGCATGCATAAATCC	CAGACGTGTGCTCTTCCGATCTAGCTCCCTTCTGTGTAGGAACTT	106188552	106188742	106188552	106188574	106188720	106188742	106188575	106188719	AACTCAAATGCTACTTCTGAATTCCTATAGCACTTCAAGCACTCTTATTAAAATGCATCACTTACTACTTTGTGTGTGTGTGTGTGTGTGTGTGTGTGTGTGTGTGTGTGTGTGTCCTAGGTACCTTACAAAAGCATAAAAGTAT	106188645	106188688		364_78	78
29221	27385		27385	29221	1201	CTACACGACGCTCTTCCGATCTACGACAACCACCTTATGAGAAACT	CAGACGTGTGCTCTTCCGATCTATGGTGACAAGCACTACACACAA	65830016	65830206	65830016	65830039	65830184	65830206	65830040	65830183	AAACATATATTCACAGAAAAAGAAACACAAACAGCTCTTATTTAGATAAAGGATGTCTCTTAACCAGATACACAAACACACACACACACACACACACACACACACACACACACACACAGATACATATATAGCTCTGTGTGTGGG	65830115	65830156		364_78	78
29247	29152		29152	29247	1227	CTACACGACGCTCTTCCGATCTCACATACACACACATCCCGCATA	CAGACGTGTGCTCTTCCGATCTAGGCATTATGTGGGTGCCAATAG	26471499	26471669	26471499	26471521	26471647	26471669	26471522	26471646	TATATCATATATTATATGTGCATGTGGTGTATATATCTTACACAAACATGCACACACACACACACACACACACACACACACACACACACACACTTTGGAGCAACAACCCACCCAATAGCATCAAG	26471572	26471613		364_78	78
29277	31617		31617	29277	1257	CTACACGACGCTCTTCCGATCTGGAATCTAGAGGACCACAAAGGC	CAGACGTGTGCTCTTCCGATCTACGTGTGAATTGGGGTAGGAAGA	71608351	71608531	71608351	71608373	71608509	71608531	71608374	71608508	CTCCTAACTGGCCTTTCTAGTTCTCTTGGTATCTCTCTGTAATCCTTTGTCTATACAAATGCCACAGTGATTACACACACACACACACACACACACACACACACACACACACACTGCTATGGAATGAATTGTGTG	71608446	71608487		364_78	78
29279	31705		31705	29279	1259	CTACACGACGCTCTTCCGATCTGGCAAACTTTGGAGATTGGGGTA	CAGACGTGTGCTCTTCCGATCTCTCCCCACCCAAAGTGATGTTAG	74494574	74494718	74494574	74494596	74494696	74494718	74494597	74494695	AGACCTTTTATTTGGTGTGTGTGTGTGTGTGTGTGTGTGTGTGTGTGTGTGTGTGTCGTGTAACTCGAACGCCAACCTTCTCTTTCCAAGTTCCGGTGT	74494611	74494652		364_78	78
29318	33989		33989	29318	1298	CTACACGACGCTCTTCCGATCTTGGGCACATCTGAAATGTAGAGC	CAGACGTGTGCTCTTCCGATCTACATACCTACACACATTCATACACA	138476310	138476441	138476310	138476332	138476417	138476441	138476333	138476416	CTGGTTCTCATGCAAAACAGAACAATGATGTGAATGTGTGTGTGTGTGTGTGTGTGTGTGTGTGTGTGTGTGTGTGTTTGCATA	138476367	138476408		364_78	78
29349	26915		26915	29349	1329	CTACACGACGCTCTTCCGATCTACAACTATCGGCAAATCCAAGCA	CAGACGTGTGCTCTTCCGATCTAAATCTCAGTGTGTGTCTGTCGG	45709553	45709718	45709553	45709575	45709696	45709718	45709576	45709695	GCCATGAGACGTGCGAGTGTGTGTGTGTGTGTGTGTGTGTGTGTGTGTGTGTGTGTGAGAGAGAGAGAGAGAGACAGAGACAGAGAGAGAGAGAGAGAGACAGAGACAGAGAGAGACCGA	45709592	45709631		364_78	78
29380	35312		35312	29380	1360	CTACACGACGCTCTTCCGATCTAAAGCAGAAGCAATACACTGACA	CAGACGTGTGCTCTTCCGATCTTGGATTTTCAATGCTATGCCAGC	98917531	98917753	98917531	98917553	98917731	98917753	98917554	98917730	GTTTTCATTATACTCACTGTATCACTTCTCGAGTAGAAATAACCATCTCAAAGCTATATATGCATGTCACTTTTGAAATACAGTGTGTGTGTGTGTGTGTGTGTGTGTGTGTGTGTTTGTATTTATTTTTTATGGTTTTGTCGAAGACAAATTTTTAGGTAATTGGTACTTATAACT	98917636	98917669		364_78	78
29398	35336		35336	29398	1378	CTACACGACGCTCTTCCGATCTAAACAGTGTGTGTGTGAACATGC	CAGACGTGTGCTCTTCCGATCTCTGCTATCCACGCTCTGAAAGAA	39765527	39765703	39765527	39765549	39765681	39765703	39765550	39765680	GCACGCTGGTGTGTCTGTGTGTGTGTGTGTGTGTGTGTGTGTTCACGCGCGAGCTTATGTGTGGCTTTGAAATCATCCAAAAAAGGTTTTTCATGGTTGAGGCTGACCTGGTGCAATGCAGAATATATTAT	39765565	39765590		364_78	78
29443	35381		35381	29443	1423	CTACACGACGCTCTTCCGATCTATTTGCTTGAGACTGGCCTCTTT	CAGACGTGTGCTCTTCCGATCTTAGATATACCCACTCACCCCACC	23184468	23184626	23184468	23184490	23184604	23184626	23184491	23184603	TCCTCTATTTGCAAAACCGCACTTTCTCTCTCTCTCTCTCTCTCTCTCTCTCTCTCTCTCTCTCTCTCTCTCTGTGTGTGTGTGTGTGTGTGTGTGTGTGTCTGTGTGTAGTG	23184515	23184562		364_78	78
29555	31478		31478	29555	1530	CTACACGACGCTCTTCCGATCTGCTGACAGGTCGTTGATATTTGC	CAGACGTGTGCTCTTCCGATCTCCCTTTCATCAACCTGGGATCAA	11468246	11468408	11468246	11468268	11468386	11468408	11468269	11468385	ATAGAGCGTGATAAGTGATTTATGCTTGAAATCCCCTTTGTAGAACAAATAATAAGTGTGTGTGTGTGTGTGTGTGTGTGTGTGTGTGTGTGTGTTCTTTTGCTATCTATTGTATGT	11468324	11468363		364_78	78
29559	31714		31714	29559	1534	CTACACGACGCTCTTCCGATCTGGCAAGAAATTGTGCTTACCACG	CAGACGTGTGCTCTTCCGATCTCCATGAGGACAGTAGCAATCCCT	28456194	28456430	28456194	28456216	28456408	28456430	28456217	28456407	TTAGTGAAGTTATAACTTGTCATGTTTCTAGTTCTATTTGCCGTAAAACTTATTTAAAAGCCTGATTTTGAAGTGTGTGTGTGTGTGTGTGTGTGTGTGTGTGTGTGTGTGTCTGCGTCTGTGTCTGTGTATATGTGTGTTCTAATGATCTGTGTGGTGCTGTTAAAAGTTGAGTTAGTTATCACTGAAGA	28456289	28456328		364_78	78
29617	35434		35434	29617	1592	CTACACGACGCTCTTCCGATCTAAGTCTTGGGCAATTTGTGGTCA	CAGACGTGTGCTCTTCCGATCTAAAGGAAAGGGCTTCTTGCTGAA	117359282	117359428	117359282	117359304	117359406	117359428	117359305	117359405	GGTATGCCACAGAAGAATCAGTGACTACTTTTCTTCCCTGGGAATCGGCCCAGCACACACACACACACACACACACACACACACACACACACGCCCCACAG	117359358	117359395		364_78	78
29618	35435		35435	29618	1593	CTACACGACGCTCTTCCGATCTACAAACATGGGCATGTATCACCT	CAGACGTGTGCTCTTCCGATCTACACAGAAGTAGAATTGCCGAGT	97531955	97532114	97531955	97531977	97532092	97532114	97531978	97532091	GAATTTAAAATAAAAGTTGAAATTATTTTTAAAAAGTGGTACAAAAACTTTGAGAAAAAATTTGGCATTCACACACACACACACACACACACACACACACACACACACCCTATG	97532047	97532084		364_78	78
29690	35519		35519	29690	1664	CTACACGACGCTCTTCCGATCTGAATTGGTTAGGGAGATGCTGGG	CAGACGTGTGCTCTTCCGATCTGCTCTCCATTTTCGCTCACACAT	8169160	8169356	8169160	8169182	8169334	8169356	8169183	8169333	GAAGTTTGAGGGGGATGTGGGGTGATGTGGGTTCAGGTTGTGTGTGTGTGTGTGTGTGTGTGTGTGTGTGTGTGTGGTGACTTAATACGGGAGATAAAGGAGTTTGTTTGTAATCTTGGGGAAATGTTCTAGAAGTGAGGAGAACCATGAT	8169221	8169258		364_78	78
29766	35602		35602	29766	1740	CTACACGACGCTCTTCCGATCTTTTGGTGGTAACTTTAGCCCGTC	CAGACGTGTGCTCTTCCGATCTCAGTATGCCATGGGCAGTTAAGA	45480266	45480431	45480266	45480288	45480409	45480431	45480289	45480408	TGAAGCTGGACAACACCAGCAATTTCCCCAAGTCCAGTACACACACACACACACACACACACACACACACACACACAGTTTCCTCATTAAGTCCTACTCATCATTGAGGACTTTAACAAT	45480327	45480364		364_78	78
29820	35640		35640	29820	1776	CTACACGACGCTCTTCCGATCTGTTGGTGTACGTCTATACAGGGC	CAGACGTGTGCTCTTCCGATCTTTGTGGAAAGGAGCGTATCTGTG	48890786	48890952	48890786	48890808	48890930	48890952	48890809	48890929	TATGTATAACCGACTCCTGTTTCTCCTCCCTGCAACCACAGAACCATCACACACACACACACACACACACACACACACACACACACACACACACACACACACACACACACACGGATACACG	48890856	48890919		364_78	78
29858	35682		35682	29858	1814	CTACACGACGCTCTTCCGATCTGCCAGAAAATACTAGGCGATGCT	CAGACGTGTGCTCTTCCGATCTAAAAGAGTCAGTCATCCAAGCCG	75456220	75456371	75456220	75456242	75456349	75456371	75456243	75456348	ATGGTCAGGAATATTTCCAAAGCTTAGTGGGTTAACAACAACAACAACAACAACAACAACAACAACAACAAAACCTCTTGTTTTTTGCTCACAGAAAGCCTGCTGT	75456276	75456311		364_78	78
45510	30652		30652	45510	2154	CTACACGACGCTCTTCCGATCTGGAGTTTGAACCCTTCCCTCCTA	CAGACGTGTGCTCTTCCGATCTCATGCTTCTCCTTTGTACGTGTG	26859610	26859700	26859610	26859632	26859678	26859700	26859633	26859677	CTCACTAGCTACCTACACACACACACACACACACACACACACAGG	26859647	26859674		364_78	78
62312	72367		72367	62312	2439	CTACACGACGCTCTTCCGATCTAGCAGCTGTAGAGATTAGGGGAG	CAGACGTGTGCTCTTCCGATCTACAAACCCCAGCTCCACTCT	29617017	29617186	29617017	29617039	29617167	29617186	29617040	29617166	GGCATGGGGTGGGAACGTGTGTGTGTGTGTGTGTGTGTGTGTGTGTGTGTGTGTGTGTGTGTGTGTGTGTGTGTAGGGCACGTGAGGGCCTCCCAGATGGTGGGAAGTGGCCCACAGTCAGGCTCCC	29617056	29617113		364_78	78
64950	75311		75311	64950	2466	CTACACGACGCTCTTCCGATCTACCTATGTGTATCCAGGTCATAACT	CAGACGTGTGCTCTTCCGATCTTTCCCAACATTCCAGATCCCTCT	167999434	167999547	167999434	167999458	167999525	167999547	167999459	167999524	CTGTGTGTGTGTGTGTGTGTGTGTGTGTGTGTGTGTGTGTGTGTGTGTGTGTGTGTGTGTGTTTGC	167999460	167999519		364_78	78
69677	34819		34819	69677	2535	CTACACGACGCTCTTCCGATCTTTTTGTGCAAACTGTTCCACCTG	CAGACGTGTGCTCTTCCGATCTTGCCTGGTACACGTTTGTCATTT	50353305	50353431	50353305	50353327	50353409	50353431	50353328	50353408	GCATATTCTCTCTCTCTCTCTCTCTCACACACACACACACACACACACACACACACAGTGATGGACAAGTGGAAAGTAAAA	50353334	50353351		364_78	78
69997	80568		80568	69997	2637	CTACACGACGCTCTTCCGATCTTCTGGAAGGCTTCTGTGTGTAGA	CAGACGTGTGCTCTTCCGATCTACGTACTTATCAGCTCACGTTCG	139589083	139589190	139589083	139589105	139589168	139589190	139589106	139589167	TACAGTGTGTGTGTGTGTGTGTGTGTGTGTGTGTGTGTGCGCGCGCGCGCGCGCGCGCGTAG	139589110	139589143		364_78	78
70302	27060		27060	70302	2727	CTACACGACGCTCTTCCGATCTGGGTTCTTTAGAGAAACAGGGCA	CAGACGTGTGCTCTTCCGATCTTCCTTGTCCCTTCTTCTCCCTTT	98482581	98482695	98482581	98482603	98482673	98482695	98482604	98482672	AATTAGGGATGTGTGTGTGTGTGTGTGTGTGTGTGTGTGTGTAGAGAGAGAGAGAGGGACACAGAGAGA	98482613	98482644		364_78	78
70337	80633		80633	70337	2733	CTACACGACGCTCTTCCGATCTGGCTTTAAAGAGGGAAACTGCAC	CAGACGTGTGCTCTTCCGATCTAGGGAATTTTAAGTGGCTGTCAGA	97907728	97907894	97907728	97907750	97907871	97907894	97907751	97907870	ACGCGCGCGCGCGCGCGCACACACACACACACACACACACACACACACACACAGTCATAATTGGGCAACAGAATAAAGAAAGAAAATATACTGAAAATGTTCTTGGAGTTTCTGATTTAT	97907752	97907767		364_78	78
70658	80685		80685	70658	2799	CTACACGACGCTCTTCCGATCTCTCCTCACTCTGGGTACTTTCCA	CAGACGTGTGCTCTTCCGATCTAGCACCATTGAGAGATCTGGGAT	9090224	9090366	9090224	9090246	9090344	9090366	9090247	9090343	TGGGGGATCCCATCCATTGTATACATTGTATATGCTGATAGCTCTCAAATATATACACACACACACACACACACACACACACACACACACATATCAC	9090301	9090336		364_78	78
70981	28883		28883	70981	2882	CTACACGACGCTCTTCCGATCTATTCATTGTATCCCCCTCCCCAA	CAGACGTGTGCTCTTCCGATCTAATTAGTGCTGAATGAAAGAGCG	97993547	97993623	97993547	97993569	97993601	97993623	97993570	97993600	AATATGCACACACACACACACACACACACAC	97993576	97993599		364_78	78
71002	28794		28794	71002	2889	CTACACGACGCTCTTCCGATCTATGGGCAGAGCAAGTGAAGAAAA	CAGACGTGTGCTCTTCCGATCTCACAATAGGGCCAGGTAACAGAC	102591680	102591897	102591680	102591702	102591875	102591897	102591703	102591874	AAAAAAATGAGGGCAAGAGGCTTTATTGTTTTTTTGTTTTGTTTTGCTTTTGTGTGTGTGTGTGTGTGTGTGTGTGTGTGTGTGAAGAAACAAGTGTGGCAGCATAGGTAGGTTTGGAATTGGCTAATTCGAACCATTTCAATGGCTCAGGGATAAAAGGCTGTTTCTAGCT	102591753	102591786		364_78	78
71304	27531		27531	71304	2973	CTACACGACGCTCTTCCGATCTACTGAGCTTTCAGAGTTCTTTACA	CAGACGTGTGCTCTTCCGATCTTGAAAAGACAAGATGCATACTGGGA	45322719	45322870	45322719	45322742	45322846	45322870	45322743	45322845	TATTCTGGATACAAATTCTTTATCGTGTGTGTGTGTGTGTGTGTGTGTGTGTGTGTGTACATATATAGCATACATATGATACATTTGATATAATATGTATTTC	45322767	45322800		364_78	78
71505	26719		26719	71505	3012	CTACACGACGCTCTTCCGATCTAAGTGGGATTTAGTCCGGAATGC	CAGACGTGTGCTCTTCCGATCTCAGCTGTGGTTATTTGGCTCCTA	150679943	150680123	150679943	150679965	150680101	150680123	150679966	150680100	AATGATTATATATATATGGATGTGTGTGTGTGTGTGTGTGTGTGTGTGTATGTATTGTCTACACTACCCTGATTTTACCTGTACAGTATTTTACAGACTTTATTTTAGTCAATTATTATGAAAAACACTGTGATT	150679986	150680013		364_78	78
71530	80830		80830	71530	3017	CTACACGACGCTCTTCCGATCTAAGCCTGCACAGCTACGTTAAAT	CAGACGTGTGCTCTTCCGATCTTGACAAATGCAGATGTTTTACCAC	29458044	29458169	29458044	29458066	29458146	29458169	29458067	29458145	ATATGAATATAAAATAGGACTCAACCTTATCAATTTGACACGTGTGTGTGTGTGTGTGTGTGTGTGTGTGTGTGTGAAT	29458108	29458141		364_78	78
71544	26590		26590	71544	3021	CTACACGACGCTCTTCCGATCTAAGAATACCCCAAGGTGTGTGTG	CAGACGTGTGCTCTTCCGATCTTCTCTTGCTGTTTTCAGTGTCCT	73233763	73233869	73233763	73233785	73233847	73233869	73233786	73233846	TGTGTATATATATATATATATATATATATATAATCATCTCAAAAACATACTACAAAGAGAA	73233790	73233817		364_78	78
71557	80833		80833	71557	3022	CTACACGACGCTCTTCCGATCTAACGAAGACCACAACTCAGTCTT	CAGACGTGTGCTCTTCCGATCTAATCCATCTCACTGGGGGAAAAA	104694869	104695004	104694869	104694891	104694982	104695004	104694892	104694981	AGGTCCGAGTGTGTGTGTGTGTGTGTGTGTGTGTGTGTGTGTGGTTTACTGCTCTGTTAGAATTATGATTGTTAGTGTTGATATGAGGGT	104694900	104694933		364_78	78
28753	29511		29511	28753	733	CTACACGACGCTCTTCCGATCTCCAAACCCTTTCAACCAGGAGAA	CAGACGTGTGCTCTTCCGATCTTGCACTCTATGTGTTTTGTGGTCA	151573161	151573343	151573161	151573183	151573320	151573343	151573184	151573319	GCAGGAGAGCCAGGAAGTCATTTATTATTATTATTATTATTATTATTATTATTATTATTATTATTATTATTGGTTCTCAGTGTCTAAGGAAATTTCTGTCAAATCACTAGCTAAGTTAAGAAAACACAGACTTCAA	151573205	151573252		365_78	78
28769	34137		34137	28769	749	CTACACGACGCTCTTCCGATCTTGTCAAACCCACAGAACATACAACA	CAGACGTGTGCTCTTCCGATCTTTTGCCCACACCCTCACATATAC	77340955	77341155	77340955	77340979	77341133	77341155	77340980	77341132	CAAAGAGTGAACCCTAATGTAAACTATACACTTTAGTTAATAATAATAATAATAATAATAATAATAATAATAATAACAATGTGTTCAATATAGATTCATCACTTGTAATAAATGTACCACACTAATGCAAGATATTAATGTAGGGGAATCTAT	77341017	77341055		365_78	78
28837	32136		32136	28837	817	CTACACGACGCTCTTCCGATCTGTCCCCAACCAGAATCCATTGAA	CAGACGTGTGCTCTTCCGATCTTTCTGAGAGACCTGGCCATTCAT	102504865	102505041	102504865	102504887	102505019	102505041	102504888	102505018	TATTCACTGAACACCATCCCTTGATGATGATGATGATGATGATGATGATGATGATGATGCTGTTGACAGCAATGATGGTGGTAGAGAGGACATTTTCTGTTTGACCTAAGAGTCTTATGTCTGGGGGCTAC	102504909	102504944		365_78	78
28873	31421		31421	28873	853	CTACACGACGCTCTTCCGATCTGCTATAATTCTTTAACTTTGGCAAGGG	CAGACGTGTGCTCTTCCGATCTCCTCTTTCCCTCTTTATTCATGTTAC	31985388	31985559	31985388	31985414	31985534	31985559	31985415	31985533	GTGTGTGTGTGTGTGTGTGTGTGTGTGTGTGTGTGTGTGTGTGTGTGTGTGTGTGTGTTTAGGTCAACTAATGTGTTTATTTTGTACAAAATATGAATTGTATCTACTTTCTGAATAAT	31985415	31985472		365_78	78
28900	32348		32348	28900	880	CTACACGACGCTCTTCCGATCTGTTCATGCAACTCTCCTCTCCTG	CAGACGTGTGCTCTTCCGATCTACAAAAGGGCTTATTGGAAGCCA	148380328	148380483	148380328	148380350	148380461	148380483	148380351	148380460	GCTTCCCATCTGATACCCCCCAACACACACACACACACACACACACACACACACACACACACACACACACACACACCATACTCACCTTAAAATAAGTAGCTTGGATGAAA	148380373	148380426		365_78	78
28960	26651		26651	28960	940	CTACACGACGCTCTTCCGATCTAAGGAATAGGGAGTGGGTGAGAG	CAGACGTGTGCTCTTCCGATCTACCCAATCTAAAGTTGCAACCGA	49138880	49138990	49138880	49138902	49138968	49138990	49138903	49138967	ACTCTGTGTGTGTGTGTGTGTGTGTGTGTGTGTGTGTGTGTGTGTGTGTGTGTTGTGGGCGGGGG	49138907	49138954		365_78	78
28992	30098		30098	28992	972	CTACACGACGCTCTTCCGATCTCCTTTTGTGGCTTAGAAGATGCC	CAGACGTGTGCTCTTCCGATCTTGAATACCTCTGCCCCACTTCAT	103836778	103836909	103836778	103836800	103836887	103836909	103836801	103836886	ATATGATTTTTTTTAATGCCCGTATATGTGTGTGTGTGTGTGTGTGTGTGTGTGTGTGTGTGTGTGTGTGTGTGTTATTGGAGGTA	103836827	103836874		365_78	78
29001	31403		31403	29001	981	CTACACGACGCTCTTCCGATCTGCTAACATGGTAACTGGAGTGGG	CAGACGTGTGCTCTTCCGATCTCTCTTCGTCGTTTACCAGCTCAA	31840698	31840869	31840698	31840720	31840847	31840869	31840721	31840846	AAGTGGTCAGCTGGACTGAAGGCTTTGGCCATACAGAAAAAGGCAGAGGGGTGTGTGTGTGTGTGTGTGTGTGTGTGTGTGTGTGTGTGTGTGTGTGTATTTTTCTTGCCTTTGATAGTTGAGATT	31840771	31840818		365_78	78
29068	30500		30500	29068	1048	CTACACGACGCTCTTCCGATCTCTGGTTACTTCCACAGAATGGGG	CAGACGTGTGCTCTTCCGATCTTCCCTTTCCCTTGCTGATTTTGG	51492140	51492290	51492140	51492162	51492268	51492290	51492163	51492267	AAAGTGAACTTACCTTAGAATTTGGGAGAGGCTTTTTCAAAACACCTCGTGTGTGTGTGTGTGTGTGTGTGTGTGTGTGTGTGTGTGTGTGTGTTCAGCAAATAA	51492211	51492256		365_78	78
29120	26582		26582	29120	1100	CTACACGACGCTCTTCCGATCTAAGAAGACAAGGAGGCCCATTAC	CAGACGTGTGCTCTTCCGATCTATAGTACTTTTTCTCTCTCTCTCTCTC	63781463	63781625	63781463	63781485	63781599	63781625	63781486	63781598	TAGTAAATACCTTCTACTACCACCACTACTACTCAATGCTGTTCAAAAGGTTTTAGCTGGTACAGTAAGACACACACACACACACACACACACACACACACACACACACACAC	63781555	63781598		365_78	78
29150	29861		29861	29150	1130	CTACACGACGCTCTTCCGATCTCCCTTTCCCTTGTATTTTCACCCA	CAGACGTGTGCTCTTCCGATCTCCCAAGTTTTAAGAGGTCCCACA	7206597	7206818	7206597	7206620	7206796	7206818	7206621	7206795	ATATGTATATGGCTTCATGCTTTACAGTTAGATATTTCATCTGTGGAGGAAATTCTGTACGTGTGTGTGTGTGTGTGTGTGTGTGTGTGTGTGTGTGTGTGTGTCTGTGATGGACCATGTGTTATTTGCCTATTCTTGTGAATTTGGGTCTTGATTGATCAGTACTCTTGGCTGG	7206681	7206724		365_78	78
29302	33199		33199	29302	1282	CTACACGACGCTCTTCCGATCTTCTACATCCATCCGTTTAGACAGT	CAGACGTGTGCTCTTCCGATCTTACTGTTCACACAGCATCTTGGC	24536893	24537086	24536893	24536916	24537064	24537086	24536917	24537063	TTATCTTATGTACCTATAGATATATACATGCACATGTGCACACACACACACACACACACACACACACACACACACACACACGCTTGTGCCTATGTTATTAGTACAGCAGCTAAACTTTTTCCTTTTCTTGCAGATGCATATGAAACA	24536955	24536996		365_78	78
29327	34476		34476	29327	1307	CTACACGACGCTCTTCCGATCTTTCCCCAGTACCCATGAAGGTTT	CAGACGTGTGCTCTTCCGATCTACAGACTAAGACGAGGGTGTGTA	30050455	30050573	30050455	30050477	30050551	30050573	30050478	30050550	CATTTTTAAAAGAATAGTAAGATATTACTTTCACACACACACACACACACACACACACACACACACACACACA	30050509	30050550		365_78	78
29332	34571		34571	29332	1312	CTACACGACGCTCTTCCGATCTTTGCATACTCCTCCACAAACTGT	CAGACGTGTGCTCTTCCGATCTCATGCCTTATGGCGTTCAGAAAC	45668256	45668370	45668256	45668278	45668348	45668370	45668279	45668347	AATCTATTGAAAACACACACACACACACACACACACACACACACACACACACACGCAGAGTAAAGGTTA	45668291	45668332		365_78	78
29336	34750		34750	29336	1316	CTACACGACGCTCTTCCGATCTTTTCTGGACATCAATCTCCCCCA	CAGACGTGTGCTCTTCCGATCTGCCCCTTTGAACTCACCTCTTTT	37660812	37660981	37660812	37660834	37660959	37660981	37660835	37660958	CCCATTGTGTGTGTGTGTGTGTGTGTGTGTGTGTGTGTGTGTGTGTGTTTGTGTCTGTGTGTCTGTGTGTTTGTGGAGGGGAAGGCGACAGAGGCATTATTTGGTTAGTTAAGAGCAGAAAAGA	37660840	37660881		365_78	78
29357	27417		27417	29357	1337	CTACACGACGCTCTTCCGATCTACGGACATGCCAGACAATCTCTA	CAGACGTGTGCTCTTCCGATCTGCTCCACATTCATGGCAGCTAAT	101083733	101083910	101083733	101083755	101083888	101083910	101083756	101083887	GTTTCTTGCTACTCAAAGTGTGATCCATGAAATAGTAGCTTCAGCATTACCTGGTATATTAGGGATCTACCAAGAAATGGGTGTGTGTGTGTGTGTGTGTGTGTGTGTGTGTGTGTGTGTACTTTTAAAGAA	101083836	101083875		365_78	78
29373	35304		35304	29373	1353	CTACACGACGCTCTTCCGATCTAAAGACCAATTGAGATGGGGCTG	CAGACGTGTGCTCTTCCGATCTCTGTGACAGGTTGTAGAACCCAA	142678128	142678280	142678128	142678150	142678258	142678280	142678151	142678257	GGAAAGGTCCACATAAAGTGAATATGCCTTAGGCCTAAAAAACAGAAAAAGGGTGACTACACACACACACACACACACACACACACACACACACACAGATTTTGTAT	142678209	142678246		365_78	78
29397	26333		26333	29397	1377	CTACACGACGCTCTTCCGATCTAAAAGAGAGACAGACACCCATGC	CAGACGTGTGCTCTTCCGATCTTGGGAAATGCAGGTTTATGAACAA	3663979	3664135	3663979	3664001	3664112	3664135	3664002	3664111	GCGCGTGCACACACACACACACACACACACACAAACACACAGCAAAGATAAACTATTTTGTTAAATTTGCTATGTGCTATGTACTATGTCTAACAGTAAGTCCTGGTTAT	3664009	3664034		365_78	78
29438	28555		28555	29438	1418	CTACACGACGCTCTTCCGATCTATAGCCCTATAGCCTTCGCATCT	CAGACGTGTGCTCTTCCGATCTTTTCTCAGGCCGCGAGTCTA	119133710	119133865	119133710	119133732	119133846	119133865	119133733	119133845	GGAAAGGAGGAGAGGGAAAGGAAGGGAGGGAGGGAGGGAGGGAGGGAGAGAGAGAGAGAGAGAGAGAGAGAGAGAGAGAGAGAGAGAGAGAGAGAGAGGCGCACAGGGCAGCC	119133755	119133774		365_78	78
29468	35404		35404	29468	1448	CTACACGACGCTCTTCCGATCTAAACCTGAGTATCCTGAGGCCAA	CAGACGTGTGCTCTTCCGATCTGCCAGGTGTAGAAGGCTTCATTT	53565595	53565775	53565595	53565617	53565753	53565775	53565618	53565752	GGGAAACCATGCAGGGTTTACGTGCACGGGTGTGTGTATGTACACACACACACACACACACACACACACTCTCTCTCTCTCTCTCTCTCTCTCTCTCATCAACTAAGGATTAACTGTATGAAACAATCCTGTTTA	53565659	53565684		365_78	78
29471	35408		35408	29471	1451	CTACACGACGCTCTTCCGATCTAAAAATAGCGGACAGAGAGGAAGG	CAGACGTGTGCTCTTCCGATCTCGACAAAACGAGACACTCTGTCA	132587180	132587295	132587180	132587203	132587273	132587295	132587204	132587272	GGAAATTTGTCTTTCTTTTTTTCCTTTCTCTCTCTCTCTCTCTCTCTCTCTGTTTCTTTCTTTCTTTCT	132587230	132587253		365_78	78
29544	30930		30930	29544	1519	CTACACGACGCTCTTCCGATCTGAGTACTCCTGGGCATGGTTTTT	CAGACGTGTGCTCTTCCGATCTCCGCGATACCCAAAGTCAATAGT	150872312	150872463	150872312	150872334	150872441	150872463	150872335	150872440	TTTTTTTTTTTTTTTTTTTTTTTTTTTTTTTTTTTTTTTTTTTTTTTTTTTGTGTGTGTGTGTGTGTGTGTGTGTGTGTGTGTGTGTGTGTATGGAAAGATGTGTG	150872386	150872424		365_78	78
29552	31149		31149	29552	1527	CTACACGACGCTCTTCCGATCTGCAGCAATGCCAAAGTAGCTAAG	CAGACGTGTGCTCTTCCGATCTCTGCAGGTAGTTGAGTTGGAACA	119572506	119572653	119572506	119572528	119572631	119572653	119572529	119572630	TTAACCTGCAAACAAAAATCACACACACACACACACACACACACACACACACACACACAAAAAGAGCAAAAGGAGCAAGTACAAATCCACGGTAGAACATGT	119572548	119572587		365_78	78
29622	35439		35439	29622	1597	CTACACGACGCTCTTCCGATCTACAGGTAGTTTCTCCAAAGTGCT	CAGACGTGTGCTCTTCCGATCTAAAACAAAAGTGCATGCCACACA	124435053	124435245	124435053	124435075	124435223	124435245	124435076	124435222	TGAGAAATCCTTGATTTGATTTTGACTTATACAAGCATGTGTCACACAGGTACACACACACACACACACACACACACACACACACACACTCTCTCTCTCTCTCTGCCTACCTGAAAAAAAATGTTGTGAAAGAATACTTAAACTTAC	124435127	124435162		365_78	78
29639	35459		35459	29639	1614	CTACACGACGCTCTTCCGATCTAGCTCCAGGAAGGAAATGTTGAA	CAGACGTGTGCTCTTCCGATCTCTTGTTAGCTCGCTGGCTCTTTA	43551143	43551332	43551143	43551165	43551310	43551332	43551166	43551309	TAATACTAGACAATTTTCTGGAAATAGCAGATTAGGTAAATTATAACAAAATACAAAGAGACTAGACAAGTTGCACTGTATAGACACACACACACACACACACACACACACACACACACACGCACGCACACATCTTTAAAGCAT	43551249	43551286		365_78	78
29678	35504		35504	29678	1653	CTACACGACGCTCTTCCGATCTGAAAACAGGGCCATCCAGAAGAG	CAGACGTGTGCTCTTCCGATCTAGGGGGCAATTTTCAGTTTCAGT	117203049	117203144	117203049	117203071	117203122	117203144	117203072	117203121	TCACACACACACACACACACACACACACACACACACACACCCTCACCTGA	117203073	117203110		365_78	78
29683	35508		35508	29683	1657	CTACACGACGCTCTTCCGATCTAAGGCAGTTGGTGAAGCTACAAA	CAGACGTGTGCTCTTCCGATCTCCAAATGCTGTCGTTTTTGCCT	32474605	32474820	32474605	32474627	32474799	32474820	32474628	32474798	AATATTAGAGGGACTAATGGAATTCAGCCAAGACTTCTAGTAAAAACTATACATTCACATACATACTTTGTGTGTGTGTGTGTGTGTGTGTGTGTGTGTGTGTGTGTATGTGTGTGTGTGTGTGCACGTGCTCAAGTATGGTGAGATATTGTTGGATCCTGGAAATTTTGA	32474696	32474733		365_78	78
29714	35549		35549	29714	1688	CTACACGACGCTCTTCCGATCTGGGGCGCCACCATTTTAATACTT	CAGACGTGTGCTCTTCCGATCTTGACTGGTCAGTGTCTATGCTGT	64085179	64085349	64085179	64085201	64085327	64085349	64085202	64085326	TTCTTCTAGTATCAAGGTAGGAAGAGGTTGTGTGTGTGTGTGTGTGTGTGTGTGTGTGTGTGTGTGTACAGGTGCAAGCACATGCATATATGTCTGTGTGATGGAGAGACTATTTAAAAACCAGA	64085230	64085267		365_78	78
29755	35590		35590	29755	1729	CTACACGACGCTCTTCCGATCTTTCCCACCTAGGTTGCTGCAAAT	CAGACGTGTGCTCTTCCGATCTCCAAATGCCATCAATCAACAGGT	3180207	3180358	3180207	3180229	3180336	3180358	3180230	3180335	GCCATTAATTTATTCATTTTTATGGCTGAGTAGTATTCCATGGTGTGTGTGTGTGTGTGTGTGTGTGTGTGTGTGTGTGTACATATATATCATAGTTCCTTTACCA	3180272	3180309		365_78	78
29770	26500		26500	29770	1744	CTACACGACGCTCTTCCGATCTAACAGTTCCTTGACCTACCCTGA	CAGACGTGTGCTCTTCCGATCTCATACTGGAAGGATGTGGGATGC	136986077	136986328	136986077	136986099	136986306	136986328	136986100	136986305	TCAACTTCATTCCCTAGTGGCAAACTCTTTCAAATCTGTAACTCTTTCCTCTGATATTTATGTCTATTTTCCAAAATGTTCAAAACACACACACACACACACACACACACACACACACACGGTTATTGGATCAAGTTTAGACATTGTCTATTGAGTATTATTATGTCAAATCTGGAGTTTAGCTCACATACATACTCTTCTCTATT	136986184	136986219		365_78	78
29804	35623		35623	29804	1760	CTACACGACGCTCTTCCGATCTTTGGGTATGCTTTCTCGTGTCTG	CAGACGTGTGCTCTTCCGATCTCTTCACTATGTCCAATGCAGGCT	52762894	52763002	52762894	52762916	52762980	52763002	52762917	52762979	CAGGGCCAAAACAACAACAACAACAACAACAACAACAACAACAACAACAACAACAGAACACCT	52762926	52762970		365_78	78
29808	35628		35628	29808	1764	CTACACGACGCTCTTCCGATCTAAGATAATGGGGAGGAGGGAGTG	CAGACGTGTGCTCTTCCGATCTACCAACTTGTCTTTGTCATCGGT	114823078	114823256	114823078	114823100	114823234	114823256	114823101	114823233	ACAGTCTACTCTACCCAAGAGTTAGCATTGCAAGGGTTATATTACTGTGTTGTTGTTGTTGTTGTTGTTGTTGTTGTTTAAACAATGGTTGTAAATTGTACAGCTGGGGAAGGTATAGTTAAACATTTCCATC	114823148	114823177		365_78	78
29838	35661		35661	29838	1794	CTACACGACGCTCTTCCGATCTAATTGTTCAACTGTGTCCCGGAG	CAGACGTGTGCTCTTCCGATCTTCATGAGAAGAGTGTTGCAGAGC	13499123	13499236	13499123	13499145	13499214	13499236	13499146	13499213	AGATACGAGGCCTTTTTGGTTGTTGTTGTTGTTGTTGTTGTTGTTGTTGATATCAGAGAGTTTTGTTT	13499164	13499193		365_78	78
29847	35671		35671	29847	1803	CTACACGACGCTCTTCCGATCTGCAGGTTTATTACACGGGTTTTT	CAGACGTGTGCTCTTCCGATCTTAACAGCAAGATATAGGCCCTGC	160181057	160181234	160181057	160181079	160181212	160181234	160181080	160181211	AATTTCTTAAATAATTTTAGTTGGTTTCTCTTCTATACTATTCTACTCTAACCAAATACACACACACACACACACACACACACACACACACACACACACACACACACACACACACACACACCTGCCTCAAAG	160181137	160181200		365_78	78
29888	35713		35713	29888	1844	CTACACGACGCTCTTCCGATCTCGAGAACCTAAACATCCAGAGCC	CAGACGTGTGCTCTTCCGATCTCTACCATGCCTAAGCTGCTTTCA	25793919	25794086	25793919	25793941	25794064	25794086	25793942	25794063	TATCTGGGAGCATTCCAAGGGAGGAAACAGTCCCATCACACACACACACACACACACACACACACACACACACACACACACACACACACACACACACAACAGAAAGAGCCAGAAAATTAGCT	25793978	25794039		365_78	78
29899	35724		35724	29899	1855	CTACACGACGCTCTTCCGATCTGTTCTGAAACTTCCCTCCACCTC	CAGACGTGTGCTCTTCCGATCTAGGACCTAGTGAGTAGTAGAGTCA	45180191	45180311	45180191	45180213	45180288	45180311	45180214	45180287	CACTATGTGTGTGTGTGTGTGTGTGTGTGTGTGTGTGTGTGTGTGTGTGTGTGTGTGTGTGTGTGTGTGTGTAT	45180219	45180284		365_78	78
29918	35744		35744	29918	1874	CTACACGACGCTCTTCCGATCTTTTGTGGGTGGCAAAATCACATT	CAGACGTGTGCTCTTCCGATCTTGATTGGGCCAGATTTTGTGTGA	35942490	35942620	35942490	35942512	35942598	35942620	35942513	35942597	TTTCTTTTTAACATAGTATCTTGAGTTTCTGACCTTTTATTTGTTGTTGTTGTTGTTGTTGTTGTTGTTGTTGTTGTTAAAGGTC	35942553	35942588		365_78	78
29927	35755		35755	29927	1883	CTACACGACGCTCTTCCGATCTTCATCTGTTTGGTCCTCTCCTCC	CAGACGTGTGCTCTTCCGATCTTGGGAGAGGATCAATTTCTGTTGC	85583194	85583314	85583194	85583216	85583291	85583314	85583217	85583290	CTACTACACACACACACACACACACACACACACACACACACACACACACACACACACACACACACACACTTGAA	85583222	85583285		365_78	78
29970	35799		35799	29970	1926	CTACACGACGCTCTTCCGATCTAAGGCTGCCATAATATTTGCCGT	CAGACGTGTGCTCTTCCGATCTGCCTTGCTGTACTTTAGAAGGCT	164339094	164339291	164339094	164339116	164339269	164339291	164339117	164339268	AGAATGCACATTCAAGGAAAAAGAAACACAAAGAACCAAAAGTCAATAGGCTATGCTGAAGCAAACAACAACAACAACAACAACAACAACAACAACAGAAAACGATCTGGAGTCATGGATTTTGGAATGGAGTCTGGGCTCCATGTTCAGCT	164339180	164339212		365_78	78
56750	66132		66132	56750	2365	CTACACGACGCTCTTCCGATCTCACCTCTCCACTGTTTGGTTCAA	CAGACGTGTGCTCTTCCGATCTAATGCTAAATGCTAAAGGCGTGG	71803392	71803583	71803392	71803414	71803561	71803583	71803415	71803560	CTGCCAGGGAAGTTTGGGCGTTTTTGTCAGCCAGCAGCACAGTGTGTGTGTGTGTGTGTGTGTGTGTGTGTGTGTGTGTGTGTGTGTGTGTGTGTGTGTCTCACCTGGGTGTGGTTTCAGAGTCCCTGAGGCACTCATTGTGGGTG	71803456	71803513		365_78	78
58181	67748		67748	58181	2384	CTACACGACGCTCTTCCGATCTATTAGCTTGGGGAGCAGAAGAGA	CAGACGTGTGCTCTTCCGATCTTCCCCTACAGAATAGAAAGCCCC	109258919	109259041	109258919	109258941	109259019	109259041	109258942	109259018	GGTGTGTGTGTGTGTGTGTGTGTGTGTGTGTGTGTGTGTGTGTGTGTGTGTGTGTGTTGGAAGAGGGAGCCCCTGCT	109258943	109258998		365_78	78
68086	78726		78726	68086	2512	CTACACGACGCTCTTCCGATCTAAGAGCTCCCTAACTCCACCTAC	CAGACGTGTGCTCTTCCGATCTACTCCTCTTCGGCATGAGACTAA	184599400	184599566	184599400	184599422	184599544	184599566	184599423	184599543	CTTCCCCTGTCTCTCTCTCTCACACACACACACACACACACACACACACACACACACACACACACACACACACACACAAAGCTGGTCTCCCGTACCTCTGACTGGAACTTGGGGAGCTTCC	184599443	184599500		365_78	78
69826	34162		34162	69826	2581	CTACACGACGCTCTTCCGATCTTGTCCATTTTACCCACACTTCCA	CAGACGTGTGCTCTTCCGATCTGCTTGTTCTTTCTGCCTAAGGGT	104862050	104862183	104862050	104862072	104862161	104862183	104862073	104862160	GTAATAAAGATACTCGCTCTCTGTATCTCTCTCTCTCTCACTCACACACACACACACACACACACACAATCACATGCACACATTATAC	104862098	104862111		365_78	78
70039	80577		80577	70039	2647	CTACACGACGCTCTTCCGATCTTCCCCCAAAACACAGTAACATCT	CAGACGTGTGCTCTTCCGATCTTGCCAACGTATACCCATTTTGCT	31260718	31260942	31260718	31260740	31260920	31260942	31260741	31260919	TTTGTGAAGCTGACATAGGCTTTTTTCAAAGGATTTCTTATACAACAGGTAGAAAGATAGCAGGCAACAATAAGATATGTGTGTGTGTGTGTGTGTGTGTGTGTGTGTGTGTCATATATAAATTTGAATGTATAAGCCTTCAGTCATTCCAACCTAAGACATCTAAAGTAACCTTGAAA	31260818	31260851		365_78	78
70053	32967		32967	70053	2651	CTACACGACGCTCTTCCGATCTTCCACAACTATCTGTCAATTTCCTGT	CAGACGTGTGCTCTTCCGATCTCTATTTTGGGAGGATGAGGGCAG	84920620	84920728	84920620	84920645	84920706	84920728	84920646	84920705	TATAGTCGATGAAATTTCTTACAACACACACACACACACACACACACACACACACTTGCC	84920669	84920700		365_78	78
70141	80593		80593	70141	2677	CTACACGACGCTCTTCCGATCTTAGGGACAAGTTGCAAATGGCTT	CAGACGTGTGCTCTTCCGATCTGGGAACAGTGTTGAGCTGTATCA	11706758	11706865	11706758	11706780	11706843	11706865	11706781	11706842	GTTAATATTTTGTTGTAAAGTGGTGTGTGTGTGTGTGTGTGTGTGTGTGTGTGTGTGTATTA	11706803	11706838		365_78	78
70153	80597		80597	70153	2681	CTACACGACGCTCTTCCGATCTTAGACTGCAGATCTTGGGACTTG	CAGACGTGTGCTCTTCCGATCTACCCAATTAGGGTGTATTAGTCAGA	87480842	87480997	87480842	87480864	87480973	87480997	87480865	87480972	TTAGCATCAATAATCACATGAGCCAATTCCATTATTTGTGTGTGTGTGTGTGTGTGTGTGTGTGTGTGTATACATATAATCTTGTATTGTTATATTCCTCTGGAGAAT	87480901	87480932		365_78	78
70259	32156		32156	70259	2717	CTACACGACGCTCTTCCGATCTGTCTATCACACGTTCCAACAGCA	CAGACGTGTGCTCTTCCGATCTCTCTGCACCTTATTCAGAGCTGG	92742352	92742455	92742352	92742374	92742433	92742455	92742375	92742432	AAAAATATTATATATGGGTGCATATACACACACACACACACACACACACACACGTATT	92742400	92742427		365_78	78
70443	80649		80649	70443	2751	CTACACGACGCTCTTCCGATCTGCCCAGACCTGAATAAGAAAGCA	CAGACGTGTGCTCTTCCGATCTCTGTCATGCTCCAGTCACAGTTT	28722821	28722986	28722821	28722843	28722964	28722986	28722844	28722963	TCAGACAAGGAAAGATATAGGGAAGAAATACAAAGTCTCTCTGGCAGCGGCAAGTTGGCAGGTTTGAGTTCACACACACACACACACACACACACACACACACACAAAAAAAAAAAAAAA	28722914	28722949		365_78	78
70619	80679		80679	70619	2788	CTACACGACGCTCTTCCGATCTCTGGCTATTGGCTGTGTAATGGA	CAGACGTGTGCTCTTCCGATCTATGCTCCAGAACACGTTACACTC	135393464	135393655	135393464	135393486	135393633	135393655	135393487	135393632	TATGGGTAGGTTTGGGTTGAAGACATAGGGCTATAGTAGTTGTCCTAAGGTCTTGCTCATACCATGTACACACACACACACACACACACACACACACACACACGCTCACACCCCAAGTGGAGTAGGACAGGCTTTGCTGGCTGAAA	135393554	135393589		365_78	78
70793	80704		80704	70793	2838	CTACACGACGCTCTTCCGATCTCCCAACCCCCTTTCTCTCTTTTC	CAGACGTGTGCTCTTCCGATCTATCGTCCTTCATAACTGGGCAAC	7571441	7571562	7571441	7571463	7571540	7571562	7571464	7571539	TCTCTGTATCTCTCTGTATCTCTGTCTCTCTCTGTCACACACACACACACACACACACACACACACACACACGTGT	7571499	7571534		365_78	78
70827	29566		29566	70827	2847	CTACACGACGCTCTTCCGATCTCCACCAAACTTATTCAAAACTTCCCA	CAGACGTGTGCTCTTCCGATCTTGGCCTTTGTATCTTGACTGGTG	22347289	22347440	22347289	22347314	22347418	22347440	22347315	22347417	AATTAACCTGTACTTGTGTGTGTGTGTGTGTGTGTGTGTGTGTGTGTGTGTATACTCTATTTAGTTCTATGTAGTTTTATCATGTGTAGAGTTGGGTATCCAC	22347329	22347364		365_78	78
70896	80722		80722	70896	2865	CTACACGACGCTCTTCCGATCTCAGAAAGACATGAGGCTGGAGTC	CAGACGTGTGCTCTTCCGATCTCCTGCAAAATTCTGGGTGTCTCT	106710162	106710364	106710162	106710184	106710342	106710364	106710185	106710341	CAGCTGATATCTGTTGAAATTGAGACAGGTTGGAGGTGTGTGTGTGTGTGTGTGTGTGTGTGTGTGTGTGAGAGAGAGAGAGAGAGAAAGAGAGAGAAAGTATACATGTCTGAAGGTAAATCTGCAAGGTTGAATTTTTCCTGACTGGAGAGGCCTG	106710220	106710253		365_78	78
71130	28327		28327	71130	2927	CTACACGACGCTCTTCCGATCTAGTAACTCCCAAGATGTGAGCAT	CAGACGTGTGCTCTTCCGATCTGGATCTGGTTTCCATTGCCTCTT	128242539	128242738	128242539	128242561	128242716	128242738	128242562	128242715	TTTTTCCAACAGTCTGAAGTGAAAAGTGATTTTGAGTGTGTGTGTGTGTGTGTGTGTGTGTGTGTGTGCGCGCGCGCGGCGGGGCGGTGGGGTGGGGTACGGTTACGGAGACAGTCCACTTAGAAAAGAAAGATGTAATGAAGGCAGGCAGGAG	128242597	128242628		365_78	78
28756	31837		31837	28756	736	CTACACGACGCTCTTCCGATCTGGGAAGGGAATCCAGGGTAGAAT	CAGACGTGTGCTCTTCCGATCTCGGCAAGGTGATACTCCATCTC	131696344	131696483	131696344	131696366	131696462	131696483	131696367	131696461	TCATTCAACATCTGAGACTTAAGAAAAGGCATCCATTTTTACCTATTTATTATTATTATTATTATTATTATTATTATTATTATTATTATTATTTT	131696413	131696457		366_78	78
28761	32184		32184	28761	741	CTACACGACGCTCTTCCGATCTGTGAACCAGATTGCTCCACTGTA	CAGACGTGTGCTCTTCCGATCTTGATTGCCCTTCACCTGAAACAA	49370454	49370609	49370454	49370476	49370587	49370609	49370477	49370586	CTCCAGCCTGGGCAACAGAGTGAGACTCCATCTAAAATAATAATAATAATAATAATAATAATAATAATAATAATAATCTGTTGCTCTGTAATGTTCCCAACTGTTTTGTT	49370512	49370553		366_78	78
28833	30140		30140	28833	813	CTACACGACGCTCTTCCGATCTCGCGAGGGGATCAGGGTAATATC	CAGACGTGTGCTCTTCCGATCTATTCCACAGGTCCCTGTTCTCTT	31402397	31402564	31402397	31402419	31402542	31402564	31402420	31402541	CTGCTTCACTACTACTACTACTACTACTACTACTACTACTACTACTACTACTACTACTACTTTAGCTTCATAGATATCAATTCTTGCTTTTTGGTTGTGATTTTGTACTCTGATGACCAGAG	31402427	31402480		366_78	78
28893	30233		30233	28893	873	CTACACGACGCTCTTCCGATCTCTAGGTTTATTTCCTGGCTGGGC	CAGACGTGTGCTCTTCCGATCTTGAACACCCACTCCATGAAGAAC	109370010	109370137	109370010	109370032	109370115	109370137	109370033	109370114	CACTCCTGTGTGTGTGTGTGTGTGTGTGTGTGTGTGTGTGTGTGTGTGTGTGTGTGTGTGGTGTTGGTGGGAAGAACATAAG	109370039	109370092		366_78	78
28949	33222		33222	28949	929	CTACACGACGCTCTTCCGATCTTCTCACTGCAATCCAAGTCACTG	CAGACGTGTGCTCTTCCGATCTCTGTTCCATTGTATCACCCCAGG	41569293	41569414	41569293	41569315	41569392	41569414	41569316	41569391	TTTCCCAGGGTATAGATTTTGTGTGTGTGTGTGTGTGTGTGTGTGTGTGTGTGTGTGTGTGTGTGTGTGTTTTGTA	41569335	41569384		366_78	78
29019	34086		34086	29019	999	CTACACGACGCTCTTCCGATCTTGGTTGGAAAACACTAAAGGAGAA	CAGACGTGTGCTCTTCCGATCTACTCTGGAGCCTAGACACTTAAAC	11545076	11545261	11545076	11545099	11545238	11545261	11545100	11545237	TTAGTCCTAATGATGCTTTGCTAATATGAGGAGTGTGTGTGTGTGTGTGTGTGTGTGTGTGTGTGTGTGTGTGTGTGTGTCTTTTAGTCCATCTGCTTCCAAAGTATTATTAAATGTCACTTAAGATTACACTGATAT	11545132	11545179		366_78	78
29037	27396		27396	29037	1017	CTACACGACGCTCTTCCGATCTACGATAAAAGAAACACCCCACCC	CAGACGTGTGCTCTTCCGATCTCTTGTGCTGAGTCTTTCTCGTCA	146191395	146191526	146191395	146191417	146191504	146191526	146191418	146191503	CACACACACACACACACACACACACACACACACACACACACACACAGACCAGCAACCTCAAAGTTTGAAGGTAGATAAGCCCACAA	146191418	146191463		366_78	78
29078	31986		31986	29078	1058	CTACACGACGCTCTTCCGATCTGGTAGTGGATTCCTCTGCAACTG	CAGACGTGTGCTCTTCCGATCTTTCTAGTGCCAAAATGCTGTGGT	39598591	39598812	39598591	39598613	39598790	39598812	39598614	39598789	CTGGCTAGACACCAGGTTTCTGTTCCTAGGGGGTGAGGCCGGTGACTTCTTTATCTCTACATGCCCACCCCCCGACACACACACACACACACACACACACACACACACACACACACACACAGCCTTACCCACAAAGGCATGAAGATGTCTGTTGCTTAATAAATGGTTTCCTAAGG	39598688	39598733		366_78	78
29173	31717		31717	29173	1153	CTACACGACGCTCTTCCGATCTGGCAATATTTCCCCCACAGGTAG	CAGACGTGTGCTCTTCCGATCTATTGGCTTTGAAACGTCAGGACT	131169761	131169935	131169761	131169783	131169913	131169935	131169784	131169912	AGATTTTTAGACCTATTATTATGTCCCCCCCTCAAAAAAAAAAACAAACAAACCAGACTTAATAGCTCTGGCTGCATACACACACACACACACACACACACACACACACACACACACACACTCATTCAC	131169861	131169904		366_78	78
29252	29409		29409	29252	1232	CTACACGACGCTCTTCCGATCTCAGTGGAGAAACCAACTGGTGAA	CAGACGTGTGCTCTTCCGATCTTAGATAGAACACTGGAACACAGC	29467779	29467980	29467779	29467801	29467958	29467980	29467802	29467957	GATCAATAAAGAATGCTTGTTTTAAACAAGAGTAACTTATGCATACATATGCATACACACACACACACACACACACACACACACACACACACACACAGAGAGAGAGAGAGAGAGAATATAAGGAAGAATAAAATCATCTTATTTTACAAAACACCA	29467856	29467897		366_78	78
29267	30971		30971	29267	1247	CTACACGACGCTCTTCCGATCTGATACCTCAGCGCCCAAAGTTTA	CAGACGTGTGCTCTTCCGATCTTGTCACGTCTTAAAAGCCCCAAA	139270959	139271117	139270959	139270981	139271095	139271117	139270982	139271094	ATTTGGTAAACGAGTGACCACAGTTAATGATCGTTCAAATTCCTCACAATTACATTAAAACACACACACAGACACACACACACACACACACACACACACACACACACACACAC	139271053	139271094		366_78	78
29273	31487		31487	29273	1253	CTACACGACGCTCTTCCGATCTGCTGAGTATAAAAAGCATGCCCC	CAGACGTGTGCTCTTCCGATCTATGCCTGGTACCAATATGTCTGC	127476629	127476738	127476629	127476651	127476716	127476738	127476652	127476715	AACATACACACACACACACACACACACACACACACACACACACACACCCCGTTGGCAAAGAATG	127476657	127476698		366_78	78
29290	32286		32286	29290	1270	CTACACGACGCTCTTCCGATCTGTGTACACCCAGGAGAAACTCAG	CAGACGTGTGCTCTTCCGATCTCACTGCTTTCACTAACTGTTGGC	30564867	30565017	30564867	30564889	30564995	30565017	30564890	30564994	TCTCTCTGTCTCTGTCTCTCTCTCTGTCTTTGTCTCTCTCTCTCTCTCACATACACACACACACACACACACACACACACACACACACACACACAGTGCCACCAG	30564922	30564937		366_78	78
29387	35322		35322	29387	1367	CTACACGACGCTCTTCCGATCTAAAACACCTGTGTTGGTGTCCAT	CAGACGTGTGCTCTTCCGATCTAGGAATGAGGAGGATGTTTGTGC	68364439	68364626	68364439	68364461	68364604	68364626	68364462	68364603	GCCAACAGTGCTAAGGATCAATGCTAAAGAACAGGTTTGGGGAGATGGTGACCAAGGAGATTAGATTCTCTTTCAGTGACCCCTCCTCTCTCTCTCTCTCTCACACACACACACACACACACACACACACACGCACACACAT	68364547	68364562		366_78	78
29465	35400		35400	29465	1445	CTACACGACGCTCTTCCGATCTAAAGTGACCACCCCATGATCCTA	CAGACGTGTGCTCTTCCGATCTATGGACTGGTTTTTCTTTCAGGA	5448515	5448744	5448515	5448537	5448722	5448744	5448538	5448721	GCTTCTTAGAGGCCAAGGGGTCCTTCTCAATTACATACACACACACACACACACACACACACACACACTCTCTCTCTTTCTCTCTCTCTCTCTCTCTCTCTCTCTCTCTCAATCTTTTATTGTTCTTACGGAAAAAAATATTAGAGACAAAGAAATGCATGTAATAATCAAAGCATCTTAACTA	5448574	5448605		366_78	78
29501	28937		28937	29501	1476	CTACACGACGCTCTTCCGATCTATTTATGTGTGAGTGTGCCCCTG	CAGACGTGTGCTCTTCCGATCTCACACATACCAACAGACAGGCAT	149506084	149506216	149506084	149506106	149506194	149506216	149506107	149506193	GGCATGCTTCTGGCTTTGGGCACGTCTGTGTGTTGACAAATGAATATGTGTGTGTGTGTGTGTGTGTGTGTGTGTGTGTGTGTGTGT	149506153	149506192		366_78	78
29503	29087		29087	29503	1478	CTACACGACGCTCTTCCGATCTCAATCGTGTGAAGTCTGGCTGTA	CAGACGTGTGCTCTTCCGATCTCCGGTAACTGAGCAAACACTAGA	40123549	40123652	40123549	40123571	40123630	40123652	40123572	40123629	CCTGCTAGAGGTGTGTGTGTGTGTGTGTGTGTGTGTGTGTGTGTGTGTGTAACAACAT	40123582	40123621		366_78	78
29528	30462		30462	29528	1503	CTACACGACGCTCTTCCGATCTCTGCTCCACATTTTAGACCAGGA	CAGACGTGTGCTCTTCCGATCTGAGCTGGGGAGATGGATGATTTG	94422648	94422830	94422648	94422670	94422808	94422830	94422671	94422807	TACATGAGTACTGGTATATTTGCAATAGCTCATGCACATGCATTCACATGTTCACAGCGTGCGTGCGGATGCACACACACACACACACACACACACACACACACACACACACGGACTTAACTGTAAGTTTCATCAAT	94422742	94422781		366_78	78
29586	33560		33560	29586	1561	CTACACGACGCTCTTCCGATCTTGAGGAGAAATAATACCTTACCCCT	CAGACGTGTGCTCTTCCGATCTTGACACACAGTAATTGTAGGTCTCC	35414614	35414754	35414614	35414638	35414730	35414754	35414639	35414729	ACTTTGTTTATAAACAAAGTAGAAGATATGGATCCTTTTTTATCTCAGAATACACACACACACACACACACACACACACACACACACACAC	35414690	35414729		366_78	78
29589	33617		33617	29589	1564	CTACACGACGCTCTTCCGATCTTGATGTTACAATCTTTTGGTATGCT	CAGACGTGTGCTCTTCCGATCTAGGGGATATATGTGATGGAGACA	15689929	15690079	15689929	15689953	15690057	15690079	15689954	15690056	TAATTTTATGCGCGCACACACACACACACACACACACACACACACACACACACAATTTCCAGTATCCTTGGTAAGCAAGAAACTCTATAATGTGGAATATTTT	15689968	15690007		366_78	78
29590	33684		33684	29590	1565	CTACACGACGCTCTTCCGATCTTGCAGAGGAAGGAGAATACGAGT	CAGACGTGTGCTCTTCCGATCTCTGAACCCGACTGGCTATCATTT	68246334	68246476	68246334	68246356	68246454	68246476	68246357	68246453	GGTTTTGTGTGTGTGTGTGTGTGTGTGTGTGTGTGTGTGTGTGTGTTTGTGTAAGTGACTGGGGGTCATGGAGAAATACTGATAATTTTGATCCTTA	68246362	68246401		366_78	78
29637	35457		35457	29637	1612	CTACACGACGCTCTTCCGATCTAGCATCGATGTTGTTGCAAATGG	CAGACGTGTGCTCTTCCGATCTATGCAAGCGTCCATTAACAAAGG	127009898	127010067	127009898	127009920	127010045	127010067	127009921	127010044	TAGGATTTCCCTCTTTTTAATGCTGAATAATATTCCTTTGTGTGTGTGTGTGTGTGTGTGTGTGTGTGTGTGTGTGTACATACATAGACAAATAGATAGATGGATAAAATTTTCTTTATCCATT	127009959	127009996		366_78	78
[truncated: 613 more rows]
