# Supplementary material for: Short tandem repeat stutter model inferred from direct measurement of in vitro stutter noise
Source: Nucleic Acids Res. 2019 Jan 30;47(5):2436–45. doi: 10.1093/nar/gky1318 (PMC6412005; doi:10.1093/nar/gky1318)
Supplement: Supplementary Data [file gky1318_supplemental_files.zip › Shapiro-Supplemental Table S3.xlsx]

## Sheet: Sheet1
TargetName	TotalSuccess:	TotalReads:	% Success:				PrimeStar	Kapa	UltraII	NEBnext	KOD	dNTpack
1063-AAR50-PCR2-AAR50-H6-Cell-name-DDW-PrimeStar-BC-144_S23_R1_001	41	59269	0.000691761				0.722842	0.59937	0.580852	0.548152	0.334364	0.0381969
1063-AAR50-PCR2-AAR50-D6-Cell-name-DDW-PrimeStar-BC-140_S19_R1_001	15	45941	0.000326506				0.648378	0.553192	0.553697	0.535261	0.157955	0.0362214
1063-AAR50-PCR2-AAR50-H4-Cell-name-DDW-Kapa-BC-128_S33_R1_001	36	8971	0.00401293				0.789371	0.773798	0.61184	0.524032	0.407966	0.089988
1063-AAR50-PCR2-AAR50-D4-Cell-name-DDW-Kapa-BC-124_S21_R1_001	17	73722	0.000230596				0.786719	0.642837	0.54613	0.480141	0.316742	0.0584027
1063-AAR50-PCR2-AAR50-D3-Cell-name-DDW-UltraII-BC-116_S24_R1_001	19	184796	0.000102816				0.778932	0.735754	0.467101	0.549174	0.15809	0.0301126
1063-AAR50-PCR2-AAR50-H3-Cell-name-DDW-UltraII-BC-120_S41_R1_001	98	1919656	5.10508e-05				0.466505	0.558721	0.447398	0.37376	0.12313	0.0238755
1063-AAR50-PCR2-AAR50-D2-Cell-name-DDW-NEBnext-Q5-BC-108_S28_R1_001	644	174215	0.00369658
1063-AAR50-PCR2-AAR50-H2-Cell-name-DDW-NEBnext-Q5-BC-112_S38_R1_001	69	1097730	6.2857e-05
1063-AAR50-PCR2-AAR50-D1-Cell-name-DDW-KOD-BC-100_S18_R1_001	2	12526	0.000159668
1063-AAR50-PCR2-AAR50-H1-Cell-name-DDW-KOD-BC-104_S20_R1_001	18	139331	0.000129189
1063-AAR50-PCR2-AAR50-D5-Cell-name-DDW-dNTpack-BC-132_S22_R1_001	29	1371	0.0211524
1063-AAR50-PCR2-AAR50-H5-Cell-name-DDW-dNTpack-BC-136_S27_R1_001	20	50102	0.000399186
1062-AAR50-PCR2-AAR50-C6-Cell-name-Jurkat-PrimeStar-BC-139_S88_R1_001	153361	212164	0.722842
1062-AAR50-PCR2-AAR50-G6-Cell-name-Jurkat-PrimeStar-BC-143_S80_R1_001	183686	283301	0.648378
2575-AAR50-PCR2-AAR50-F6-Cell-name-H1-E7-dil-1-10-PrimeStar-BC-142_S52_R1_001	322927	409094	0.789371
2575-AAR50-PCR2-AAR50-B6-Cell-name-H1-E7-dil-1-10-PrimeStar-BC-138_S54_R1_001	256000	325402	0.786719
2570-AAR50-PCR2-AAR50-A6-Cell-name-H1-F6-dil-1-10-PrimeStar-BC-137_S75_R1_001	100969	129625	0.778932
2570-AAR50-PCR2-AAR50-E6-Cell-name-H1-F6-dil-1-10-PrimeStar-BC-141_S68_R1_001	250345	536639	0.466505
1062-AAR50-PCR2-AAR50-C4-Cell-name-Jurkat-Kapa-BC-123_S85_R1_001	76440	127534	0.59937
1062-AAR50-PCR2-AAR50-G4-Cell-name-Jurkat-Kapa-BC-127_S76_R1_001	44704	80811	0.553192
2575-AAR50-PCR2-AAR50-B4-Cell-name-H1-E7-dil-1-10-Kapa-BC-122_S53_R1_001	78443	101374	0.773798
2575-AAR50-PCR2-AAR50-F4-Cell-name-H1-E7-dil-1-10-Kapa-BC-126_S56_R1_001	285100	443503	0.642837
2570-AAR50-PCR2-AAR50-A4-Cell-name-H1-F6-dil-1-10-Kapa-BC-121_S66_R1_001	14526	19743	0.735754
2570-AAR50-PCR2-AAR50-E4-Cell-name-H1-F6-dil-1-10-Kapa-BC-125_S69_R1_001	79630	142522	0.558721
1062-AAR50-PCR2-AAR50-C3-Cell-name-Jurkat-UltraII-BC-115_S92_R1_001	178842	307896	0.580852
1062-AAR50-PCR2-AAR50-G3-Cell-name-Jurkat-UltraII-BC-119_S96_R1_001	302071	545553	0.553697
2575-AAR50-PCR2-AAR50-B3-Cell-name-H1-E7-dil-1-10-UltraII-BC-114_S63_R1_001	728991	1191474	0.61184
2575-AAR50-PCR2-AAR50-F3-Cell-name-H1-E7-dil-1-10-UltraII-BC-118_S64_R1_001	871692	1596125	0.54613
2570-AAR50-PCR2-AAR50-A3-Cell-name-H1-F6-dil-1-10-UltraII-BC-113_S74_R1_001	323656	692903	0.467101
2570-AAR50-PCR2-AAR50-E3-Cell-name-H1-F6-dil-1-10-UltraII-BC-117_S72_R1_001	455676	1018502	0.447398
1062-AAR50-PCR2-AAR50-C2-Cell-name-Jurkat-NEBnext-Q5-BC-107_S90_R1_001	144688	263956	0.548152
1062-AAR50-PCR2-AAR50-G2-Cell-name-Jurkat-NEBnext-Q5-BC-111_S78_R1_001	133749	249876	0.535261
2575-AAR50-PCR2-AAR50-B2-Cell-name-H1-E7-dil-1-10-NEBnext-Q5-BC-106_S59_R1_001	240475	458894	0.524032
2575-AAR50-PCR2-AAR50-F2-Cell-name-H1-E7-dil-1-10-NEBnext-Q5-BC-110_S60_R1_001	574034	1195553	0.480141
2570-AAR50-PCR2-AAR50-A2-Cell-name-H1-F6-dil-1-10-NEBnext-Q5-BC-105_S70_R1_001	136546	248639	0.549174
2570-AAR50-PCR2-AAR50-E2-Cell-name-H1-F6-dil-1-10-NEBnext-Q5-BC-109_S73_R1_001	220888	590989	0.37376
1062-AAR50-PCR2-AAR50-C1-Cell-name-Jurkat-KOD-BC-99_S71_R1_001	95377	285249	0.334364
1062-AAR50-PCR2-AAR50-G1-Cell-name-Jurkat-KOD-BC-103_S61_R1_001	29276	185344	0.157955
2575-AAR50-PCR2-AAR50-B1-Cell-name-H1-E7-dil-1-10-KOD-BC-98_S48_R1_001	166646	408480	0.407966
2575-AAR50-PCR2-AAR50-F1-Cell-name-H1-E7-dil-1-10-KOD-BC-102_S46_R1_001	61517	194218	0.316742
2570-AAR50-PCR2-AAR50-A1-Cell-name-H1-F6-dil-1-10-KOD-BC-97_S47_R1_001	11093	70169	0.15809
2570-AAR50-PCR2-AAR50-E1-Cell-name-H1-F6-dil-1-10-KOD-BC-101_S49_R1_001	29891	242760	0.12313
1062-AAR50-PCR2-AAR50-G5-Cell-name-Jurkat-dNTpack-BC-135_S50_R1_001	2115	55371	0.0381969
1062-AAR50-PCR2-AAR50-C5-Cell-name-Jurkat-dNTpack-BC-131_S55_R1_001	2120	58529	0.0362214
2575-AAR50-PCR2-AAR50-B5-Cell-name-H1-E7-dil-1-10-dNTpack-BC-130_S30_R1_001	1643	18258	0.089988
2575-AAR50-PCR2-AAR50-F5-Cell-name-H1-E7-dil-1-10-dNTpack-BC-134_S37_R1_001	596	10205	0.0584027
2570-AAR50-PCR2-AAR50-E5-Cell-name-H1-F6-dil-1-10-dNTpack-BC-133_S44_R1_001	1361	45197	0.0301126
2570-AAR50-PCR2-AAR50-A5-Cell-name-H1-F6-dil-1-10-dNTpack-BC-129_S43_R1_001	861	36062	0.0238755
